# Supplementary material for: Transcriptional regulators predicted to drive macrophage dysregulation during impaired wound healing in diabetic mice
Source: bioRxiv. 2026 Apr 24:2026.04.21.719960. Preprint. [Version 1] doi: 10.64898/2026.04.21.719960 (PMC13131626; doi:10.64898/2026.04.21.719960)
Supplement: Supplement 2 — Supplementary Data 1. Cluster-based differential gene expression analysis. Results of differential expression testing across monocyte/macrophage clusters. [file media-2.xlsx]

## Sheet: one_vs_rest
gene	cluster	p_val	avg_log2FC	pct.1	pct.2	p_val_adj
Lpl	1	2.34614e-235	3.92976	0.839	0.227	7.28545e-231
Atp6v0d2	1	1.10162e-180	3.85544	0.407	0.047	3.42087e-176
Cd36	1	3.08022e-163	2.56402	0.899	0.378	9.56501e-159
Rhoc	1	2.68891e-144	2.52906	0.703	0.217	8.34986e-140
Rnf128	1	5.17265e-134	2.74154	0.595	0.147	1.60626e-129
Cd9	1	1.48872e-132	2.06528	0.879	0.401	4.62291e-128
Gpnmb	1	1.13961e-123	3.2989	0.61	0.186	3.53884e-119
Dnmt3aos	1	4.06035e-123	5.53665	0.156	0.006	1.26086e-118
F7	1	1.89613e-121	2.45162	0.595	0.165	5.88805e-117
Vat1	1	1.80463e-120	1.88623	0.848	0.401	5.60392e-116
Igf2bp2	1	4.12633e-120	3.1289	0.291	0.034	1.28135e-115
Ahnak2	1	1.59116e-114	2.56936	0.487	0.112	4.94102e-110
Anxa5	1	9.70748e-114	1.19788	0.989	0.917	3.01446e-109
Lgals3	1	1.17593e-113	1.40506	1	0.979	3.65162e-109
Lipa	1	1.8559e-113	2.22171	0.813	0.424	5.76311e-109
Anpep	1	1.53278e-110	2.41022	0.533	0.14	4.75975e-106
Pld3	1	9.79624e-110	1.85995	0.846	0.438	3.04203e-105
Ctsk	1	9.06253e-104	3.02762	0.504	0.132	2.81419e-99
Anxa4	1	3.09439e-103	1.67521	0.892	0.532	9.60901e-99
Prdx1	1	1.4124e-102	1.71256	0.991	0.934	4.38594e-98
Dhrs9	1	6.03841e-100	2.6852	0.326	0.054	1.87511e-95
Cd63	1	1.41473e-98	1.40784	0.932	0.569	4.39315e-94
Anxa1	1	6.85766e-97	1.44435	0.96	0.751	2.12951e-92
Igf2r	1	9.17816e-97	1.80437	0.65	0.219	2.85009e-92
Gpx1	1	1.74671e-95	1.18368	0.998	0.971	5.42405e-91
Sdc1	1	5.69721e-95	1.77491	0.548	0.153	1.76916e-90
Kcnn4	1	1.22209e-93	1.72262	0.72	0.286	3.79494e-89
Npy	1	8.95854e-92	3.28597	0.214	0.024	2.78189e-87
Psap	1	3.51932e-90	1.12854	0.996	0.992	1.09286e-85
Cstb	1	1.53844e-88	1.04162	0.993	0.933	4.77731e-84
Ms4a6c	1	1.60007e-86	-1.84487	0.637	0.858	4.96869e-82
Blnk	1	2.83879e-83	2.06032	0.498	0.148	8.81531e-79
Plin2	1	9.78893e-82	1.32489	0.978	0.893	3.03975e-77
Mfsd12	1	2.92235e-81	1.87115	0.595	0.206	9.07478e-77
Fam20c	1	5.6372e-81	1.43194	0.648	0.233	1.75052e-76
Mmp12	1	1.20206e-80	3.24487	0.425	0.117	3.73276e-76
Ctsb	1	2.38862e-78	0.964046	0.998	0.984	7.41737e-74
Vsig8	1	5.58138e-78	5.60952	0.101	0.004	1.73319e-73
Ctsc	1	8.63188e-78	-1.47942	0.747	0.914	2.68046e-73
Bhlhe41	1	4.54421e-76	2.52589	0.278	0.05	1.41111e-71
Qpct	1	1.06587e-75	2.77576	0.39	0.104	3.30983e-71
Igf1	1	1.56718e-75	2.00961	0.476	0.147	4.86658e-71
Atp6v1b2	1	2.53899e-75	1.30896	0.903	0.683	7.88431e-71
Capg	1	2.67769e-75	1.09939	0.936	0.829	8.31503e-71
Plbd1	1	1.3224e-73	-3.05976	0.152	0.593	4.10645e-69
Fabp4	1	1.0821e-72	1.68519	0.425	0.127	3.36025e-68
Pcdh7	1	1.41715e-71	2.61472	0.205	0.029	4.40068e-67
Ms4a6b	1	1.78208e-71	-2.49631	0.315	0.691	5.53391e-67
Myo1e	1	1.98932e-71	1.73114	0.628	0.259	6.17745e-67
Ifitm3	1	3.1362e-71	-1.96071	0.74	0.904	9.73884e-67
Wfs1	1	3.2544e-71	3.0082	0.222	0.035	1.01059e-66
Oit3	1	5.70732e-71	3.477	0.132	0.011	1.7723e-66
Il11ra1	1	1.0999e-70	2.168	0.48	0.157	3.41552e-66
Sms	1	1.32512e-70	1.62357	0.634	0.262	4.1149e-66
Comtd1	1	1.74966e-70	1.73486	0.487	0.153	5.43322e-66
Lmna	1	2.58103e-70	1.16083	0.93	0.712	8.01486e-66
Ctsd	1	4.97501e-70	1.14209	0.989	0.908	1.54489e-65
Anxa2	1	5.78388e-70	0.988753	0.982	0.943	1.79607e-65
Ctsz	1	2.31966e-69	0.756923	0.976	0.959	7.20323e-65
Trem2	1	1.41585e-67	1.25455	0.883	0.615	4.39663e-63
Cd109	1	1.58872e-67	2.43272	0.233	0.04	4.93346e-63
Ifitm2	1	1.6618e-67	-1.38168	0.912	0.933	5.16038e-63
Esd	1	2.07037e-67	1.21763	0.954	0.839	6.42912e-63
Txn1	1	2.59588e-66	0.886096	0.978	0.931	8.06098e-62
Ly6e	1	1.67384e-65	-1.76581	0.599	0.849	5.19778e-61
Stra6l	1	2.07984e-65	3.05768	0.143	0.015	6.45851e-61
Chst11	1	3.04524e-65	2.2541	0.35	0.09	9.45639e-61
Il1b	1	3.28764e-64	-4.08336	0.253	0.618	1.02091e-59
Myof	1	4.95851e-64	1.36732	0.74	0.4	1.53976e-59
F13a1	1	8.83448e-64	-1.68953	0.559	0.812	2.74337e-59
Actn1	1	1.15019e-63	1.62658	0.509	0.181	3.57168e-59
Apbb2	1	1.91153e-63	2.68798	0.165	0.021	5.93588e-59
Cdk18	1	4.62393e-63	3.5701	0.115	0.009	1.43587e-58
Pparg	1	2.00755e-62	2.51596	0.262	0.055	6.23405e-58
Cxcl14	1	3.19832e-62	2.79869	0.306	0.075	9.93174e-58
Bcar3	1	4.99213e-61	1.81309	0.368	0.103	1.55021e-56
Cadm1	1	6.44918e-60	3.25369	0.132	0.014	2.00266e-55
Hvcn1	1	6.89685e-60	2.11197	0.445	0.152	2.14168e-55
Picalm	1	8.6411e-60	-0.998502	0.844	0.93	2.68332e-55
Vdac2	1	1.53609e-59	0.880092	0.91	0.796	4.77003e-55
Efr3b	1	2.12397e-59	3.07331	0.073	0.003	6.59557e-55
Hspb7	1	7.03681e-59	2.86127	0.101	0.007	2.18514e-54
Srxn1	1	2.20123e-58	1.90171	0.533	0.208	6.83548e-54
Myo10	1	3.33836e-58	2.34524	0.187	0.03	1.03666e-53
Ccr2	1	2.19995e-57	-2.23448	0.297	0.642	6.83152e-53
Cd84	1	1.0348e-56	1.1069	0.846	0.594	3.21336e-52
Fau	1	1.63694e-56	-0.606241	0.996	0.998	5.0832e-52
Cd200r1	1	2.42798e-56	1.56203	0.601	0.27	7.53961e-52
Matk	1	3.19913e-56	1.73684	0.471	0.169	9.93425e-52
Aprt	1	3.21639e-56	0.79452	0.938	0.857	9.98787e-52
Cyb5r3	1	4.7834e-56	1.23845	0.773	0.456	1.48539e-51
Nme1	1	8.69389e-56	0.868774	0.941	0.798	2.69971e-51
Itgax	1	3.64511e-55	2.44925	0.363	0.114	1.13192e-50
Cd68	1	6.84046e-55	0.98721	0.923	0.844	2.12417e-50
Mical2	1	1.34914e-54	3.25362	0.154	0.022	4.18947e-50
Zfp36l1	1	2.74856e-54	-1.73106	0.524	0.789	8.5351e-50
Ms4a4c	1	4.57667e-54	-3.50705	0.132	0.499	1.42119e-49
Crip1	1	1.77759e-53	1.02757	0.996	0.936	5.51995e-49
Atp1a3	1	2.47535e-53	1.63127	0.434	0.149	7.68671e-49
Fam198b	1	6.56436e-53	2.72627	0.218	0.045	2.03843e-48
Itgb2	1	8.30302e-53	1.01572	0.925	0.808	2.57834e-48
Plac8	1	1.13698e-52	-5.10132	0.081	0.442	3.53065e-48
Plp2	1	1.34486e-52	1.17056	0.742	0.44	4.17619e-48
Actn4	1	2.24743e-52	1.14687	0.868	0.583	6.97895e-48
Cavin1	1	7.60128e-52	2.32208	0.187	0.034	2.36042e-47
Slc6a8	1	9.28179e-52	1.36408	0.478	0.175	2.88228e-47
Pfn1	1	9.46199e-52	0.503018	0.998	0.984	2.93823e-47
Nr1h3	1	1.38834e-50	1.57016	0.383	0.124	4.3112e-46
Atp6v0e	1	3.73815e-50	0.726862	0.934	0.873	1.16081e-45
Akr1b8	1	6.50109e-50	1.87552	0.379	0.123	2.01878e-45
Creg1	1	6.81261e-50	1.0836	0.903	0.742	2.11552e-45
Slc27a1	1	8.81e-50	1.17485	0.617	0.281	2.73577e-45
Il7r	1	8.8937e-50	1.20352	0.529	0.213	2.76176e-45
Akr1a1	1	2.18255e-49	0.70762	0.969	0.922	6.77746e-45
Stac2	1	2.72183e-49	2.17485	0.165	0.027	8.45211e-45
Dcstamp	1	3.43808e-49	3.22433	0.145	0.022	1.06763e-44
Uap1l1	1	1.17667e-48	1.09793	0.696	0.361	3.65393e-44
Mindy1	1	2.39068e-48	1.41762	0.648	0.321	7.42378e-44
Sept9	1	1.81036e-47	1.1774	0.797	0.518	5.62171e-43
Trim29	1	6.56061e-47	4.78505	0.048	0.001	2.03727e-42
AU022793	1	9.46998e-47	2.08162	0.172	0.031	2.94071e-42
Lat2	1	2.07304e-46	1.00672	0.819	0.538	6.4374e-42
Gpc1	1	2.53051e-46	2.22015	0.26	0.069	7.85798e-42
Cyba	1	3.32367e-46	0.563527	0.987	0.978	1.0321e-41
Fabp5	1	7.79021e-46	1.42023	0.826	0.577	2.41909e-41
Emb	1	8.99015e-46	-1.08192	0.751	0.854	2.79171e-41
Lst1	1	1.04241e-45	-1.81373	0.564	0.745	3.23699e-41
Syne1	1	4.80639e-45	2.742	0.185	0.037	1.49253e-40
Atp6v1c1	1	7.42004e-45	1.1208	0.749	0.465	2.30414e-40
Adamtsl5	1	1.56967e-44	1.99025	0.256	0.067	4.87431e-40
Lhfpl2	1	2.49253e-44	1.13684	0.584	0.264	7.74006e-40
Gpr137b	1	2.82172e-44	1.23326	0.694	0.407	8.76228e-40
Naa50	1	3.09708e-44	1.08841	0.793	0.51	9.61738e-40
Rab7b	1	5.36233e-44	0.868645	0.833	0.553	1.66516e-39
Slc37a2	1	6.03817e-44	1.37519	0.656	0.378	1.87503e-39
mt-Nd1	1	9.3279e-44	0.492843	1	0.991	2.89659e-39
Calm1	1	1.78106e-43	0.484732	0.996	0.978	5.53073e-39
Ier3	1	2.29035e-43	-1.92404	0.661	0.822	7.11224e-39
Ly9	1	3.51807e-43	1.50536	0.513	0.228	1.09247e-38
Marcksl1	1	6.96505e-43	-2.52617	0.194	0.508	2.16286e-38
Tpm1	1	7.72799e-43	0.816884	0.454	0.186	2.39977e-38
Srgn	1	8.8659e-43	-1.18113	0.907	0.953	2.75313e-38
Alcam	1	9.45062e-43	1.08249	0.753	0.445	2.9347e-38
Tubb2a	1	1.03421e-42	1.29886	0.656	0.374	3.21154e-38
Ftl1	1	4.59958e-42	0.702323	0.998	0.996	1.42831e-37
Ppia	1	7.19177e-42	0.474992	0.991	0.975	2.23326e-37
Acp5	1	1.11819e-41	1.52344	0.57	0.293	3.47232e-37
Atp6v1a	1	1.32167e-41	0.934614	0.87	0.672	4.10419e-37
Vim	1	4.24677e-41	0.657489	0.993	0.98	1.31875e-36
Pmp22	1	4.65477e-41	1.32404	0.478	0.201	1.44545e-36
Nrp2	1	5.97609e-41	1.03804	0.762	0.429	1.85575e-36
Smpd3	1	6.52131e-41	3.5742	0.095	0.011	2.02506e-36
Rps27	1	1.87401e-40	-0.623315	0.967	0.982	5.81936e-36
Btg2	1	2.00673e-40	-1.47009	0.438	0.681	6.23149e-36
Atp6v1e1	1	3.93477e-40	0.823335	0.916	0.802	1.22187e-35
Ap1s1	1	4.02655e-40	1.02699	0.705	0.413	1.25037e-35
Ctsl	1	7.10431e-40	1.37329	0.965	0.875	2.2061e-35
Uchl1	1	9.20684e-40	4.55642	0.064	0.004	2.859e-35
Cmbl	1	9.78802e-40	2.413	0.13	0.021	3.03947e-35
Cfp	1	1.75125e-39	-1.08005	0.63	0.805	5.43815e-35
Hint1	1	2.38799e-39	0.615417	0.936	0.86	7.41542e-35
Cd300lb	1	6.5707e-39	1.15663	0.599	0.305	2.0404e-34
Kdm6b	1	7.18994e-39	-1.67815	0.407	0.644	2.23269e-34
Procr	1	8.78485e-39	1.29167	0.214	0.054	2.72796e-34
Cox5a	1	1.02836e-38	0.61724	0.947	0.854	3.19336e-34
Pdgfb	1	1.1237e-38	1.39961	0.333	0.115	3.48941e-34
Spp1	1	1.16474e-38	2.05321	0.758	0.498	3.61686e-34
Cd200r4	1	2.52679e-38	1.69296	0.26	0.077	7.84645e-34
Trps1	1	2.60239e-38	-1.38388	0.449	0.689	8.08121e-34
Fblim1	1	4.32855e-38	1.14835	0.436	0.175	1.34414e-33
Stk17b	1	5.3284e-38	-1.50239	0.392	0.635	1.65463e-33
Lasp1	1	6.07201e-38	1.05864	0.786	0.55	1.88554e-33
Ifitm1	1	6.08534e-38	-6.50632	0.062	0.346	1.88968e-33
Wsb2	1	6.35743e-38	1.1238	0.645	0.363	1.97417e-33
Tubb5	1	6.83303e-38	0.742821	0.914	0.76	2.12186e-33
Angpt2	1	1.11144e-37	1.86418	0.132	0.023	3.45136e-33
Ifngr1	1	1.5806e-37	-1.31898	0.639	0.759	4.90824e-33
Ergic1	1	1.62012e-37	1.36622	0.443	0.188	5.03096e-33
Arhgdia	1	1.91267e-37	0.536846	0.963	0.921	5.93942e-33
Fosl2	1	2.08462e-37	-1.49228	0.533	0.715	6.47336e-33
Mitf	1	2.88599e-37	0.931834	0.59	0.287	8.96187e-33
Tmem158	1	4.45644e-37	2.2376	0.084	0.009	1.38386e-32
Abcg1	1	5.57117e-37	1.18166	0.581	0.3	1.73001e-32
Slc48a1	1	6.79544e-37	0.807356	0.764	0.468	2.11019e-32
Rpn1	1	8.66832e-37	0.918142	0.826	0.6	2.69177e-32
Sel1l3	1	1.24041e-36	1.5819	0.282	0.09	3.85185e-32
Gltp	1	1.92913e-36	0.722003	0.901	0.705	5.99052e-32
Ifitm6	1	1.98538e-36	-3.08296	0.09	0.384	6.16519e-32
Nfkbiz	1	2.14387e-36	-1.77979	0.443	0.674	6.65735e-32
Dnmt3a	1	4.92229e-36	1.23317	0.5	0.233	1.52852e-31
Tgfbi	1	5.21842e-36	-0.865863	0.861	0.937	1.62047e-31
Cd200	1	7.35832e-36	1.53223	0.108	0.016	2.28498e-31
Ywhah	1	9.62181e-36	0.855295	0.912	0.748	2.98786e-31
Fam129b	1	1.52555e-35	0.956404	0.802	0.566	4.73729e-31
Tnfsf12	1	1.53055e-35	1.11256	0.621	0.354	4.75281e-31
Cav2	1	1.96009e-35	0.963642	0.564	0.274	6.08667e-31
Ptgr1	1	3.78802e-35	1.4815	0.467	0.212	1.17629e-30
Coro1c	1	4.00135e-35	0.859257	0.795	0.583	1.24254e-30
Myl6	1	4.01399e-35	0.436421	0.998	0.973	1.24646e-30
Ssh2	1	4.1333e-35	-1.71368	0.273	0.532	1.28351e-30
Emp3	1	5.30541e-35	0.520823	0.978	0.939	1.64749e-30
Serpinb6a	1	5.39747e-35	1.05501	0.617	0.33	1.67608e-30
Pld4	1	5.76105e-35	-1.32488	0.458	0.664	1.78898e-30
Timm8a1	1	7.94821e-35	1.43962	0.396	0.161	2.46816e-30
Vcl	1	8.73408e-35	1.51147	0.504	0.247	2.71219e-30
Mt3	1	9.29076e-35	9.65317	0.033	0.001	2.88506e-30
Fam49b	1	1.12243e-34	-0.653862	0.877	0.91	3.48548e-30
Tmem120a	1	1.50985e-34	1.14246	0.476	0.211	4.68854e-30
Hmga2	1	1.7851e-34	2.64035	0.097	0.014	5.54327e-30
Tusc1	1	1.90867e-34	1.38645	0.396	0.163	5.92699e-30
Daglb	1	2.18131e-34	1.21089	0.615	0.358	6.77361e-30
Ptpn18	1	2.38305e-34	-1.04315	0.681	0.802	7.4001e-30
Rps29	1	2.42837e-34	-0.412011	0.987	0.995	7.54082e-30
Colgalt1	1	3.13764e-34	1.06531	0.711	0.436	9.74331e-30
Hspa9	1	4.49568e-34	0.940691	0.773	0.507	1.39604e-29
Nceh1	1	4.59754e-34	1.03831	0.709	0.445	1.42767e-29
Socs3	1	6.23794e-34	-1.43491	0.507	0.715	1.93707e-29
Cd320	1	8.0511e-34	1.94059	0.143	0.029	2.50011e-29
Tuba1c	1	9.10067e-34	0.878707	0.83	0.634	2.82603e-29
Ckap4	1	1.51854e-33	0.973492	0.687	0.405	4.71551e-29
Fkbp1a	1	1.6767e-33	0.811809	0.881	0.714	5.20667e-29
Atpif1	1	3.28978e-33	0.673651	0.907	0.844	1.02158e-28
Degs1	1	4.72699e-33	0.793153	0.846	0.641	1.46787e-28
Slc22a4	1	5.12037e-33	1.15564	0.344	0.129	1.59003e-28
Plpp3	1	6.14251e-33	1.54923	0.218	0.063	1.90743e-28
Syngr1	1	1.02895e-32	1.38637	0.412	0.184	3.1952e-28
Psmb5	1	1.1606e-32	0.741244	0.855	0.726	3.604e-28
Alox5ap	1	1.43578e-32	-0.530078	0.916	0.95	4.45852e-28
Cysltr1	1	1.67556e-32	-2.04739	0.185	0.451	5.20312e-28
Cct3	1	2.72031e-32	0.91766	0.753	0.5	8.44739e-28
Col18a1	1	2.89843e-32	2.38282	0.13	0.026	9.00051e-28
Tmem202	1	4.25028e-32	2.24158	0.11	0.019	1.31984e-27
Smyd2	1	6.65026e-32	1.86201	0.192	0.052	2.06511e-27
Atp6v0a1	1	1.20873e-31	1.20753	0.615	0.358	3.75348e-27
H3f3a	1	1.40802e-31	-0.522245	0.98	0.979	4.37233e-27
Atp5g3	1	1.99274e-31	0.654139	0.925	0.785	6.18804e-27
Nus1	1	2.06893e-31	0.933814	0.758	0.491	6.42466e-27
Lyn	1	2.15404e-31	-0.884471	0.742	0.813	6.68895e-27
Rgs1	1	2.20979e-31	0.883936	0.676	0.401	6.86206e-27
Mamld1	1	2.78297e-31	2.60035	0.095	0.014	8.64196e-27
Rtn4	1	3.22432e-31	0.702836	0.932	0.875	1.00125e-26
Mtss1	1	3.39321e-31	0.784607	0.751	0.469	1.05369e-26
Ldlrap1	1	3.82598e-31	1.09032	0.537	0.27	1.18808e-26
Tkt	1	4.00884e-31	0.690886	0.901	0.804	1.24486e-26
Rassf8	1	4.61181e-31	1.5555	0.28	0.099	1.43211e-26
Arhgap10	1	4.67285e-31	0.941613	0.485	0.23	1.45106e-26
Zranb3	1	1.03491e-30	2.40316	0.121	0.024	3.2137e-26
Thbs1	1	1.19453e-30	-2.04035	0.493	0.672	3.70938e-26
Tacc2	1	1.5589e-30	2.01279	0.134	0.028	4.84086e-26
Axl	1	1.80006e-30	1.51256	0.293	0.109	5.58974e-26
Fam83f	1	1.99155e-30	1.9096	0.143	0.032	6.18435e-26
1810058I24Rik	1	2.38018e-30	0.71032	0.83	0.683	7.39116e-26
Acot7	1	2.93618e-30	0.989139	0.476	0.223	9.11773e-26
Ifi204	1	3.36245e-30	-1.70295	0.445	0.626	1.04414e-25
Pls3	1	3.63032e-30	1.71503	0.218	0.067	1.12732e-25
Cav1	1	5.90656e-30	1.05688	0.403	0.178	1.83416e-25
Renbp	1	6.58331e-30	0.800196	0.65	0.359	2.04432e-25
Dhrs3	1	6.98953e-30	0.818042	0.747	0.485	2.17046e-25
Galnt7	1	7.73392e-30	1.0361	0.529	0.273	2.40161e-25
Flna	1	7.83769e-30	0.7341	0.91	0.759	2.43384e-25
Plxna1	1	7.87112e-30	1.04607	0.46	0.218	2.44422e-25
Ifi203	1	8.12263e-30	-2.53404	0.211	0.451	2.52232e-25
Ppp1r14b	1	1.21989e-29	0.871104	0.804	0.628	3.78813e-25
Gusb	1	1.29309e-29	0.855541	0.815	0.643	4.01544e-25
Lrp12	1	1.60491e-29	1.19364	0.407	0.183	4.98372e-25
Ms4a6d	1	2.32072e-29	-0.969927	0.751	0.839	7.20652e-25
Mfhas1	1	2.45579e-29	1.02797	0.493	0.245	7.62598e-25
Abhd12	1	2.73964e-29	0.893451	0.74	0.521	8.50739e-25
Atic	1	3.13047e-29	1.13909	0.465	0.22	9.72105e-25
Pcna	1	3.97234e-29	0.896237	0.643	0.384	1.23353e-24
Slc11a1	1	4.78149e-29	0.740075	0.797	0.585	1.4848e-24
Dusp4	1	5.91859e-29	1.63146	0.159	0.04	1.8379e-24
Lgals1	1	6.88736e-29	0.66847	0.969	0.925	2.13873e-24
Ptprs	1	7.44742e-29	1.13488	0.445	0.216	2.31265e-24
Trf	1	7.8183e-29	-1.59795	0.352	0.575	2.42782e-24
Cnih1	1	1.35464e-28	0.876803	0.663	0.391	4.20656e-24
Cytip	1	1.52899e-28	-2.12729	0.28	0.49	4.74796e-24
Dnase2a	1	1.65143e-28	0.813682	0.683	0.425	5.12818e-24
Il4ra	1	2.91591e-28	-1.23171	0.502	0.667	9.05479e-24
Gclc	1	3.42015e-28	1.41394	0.474	0.236	1.06206e-23
Pnrc1	1	3.93671e-28	-1.13898	0.641	0.775	1.22247e-23
Anxa7	1	4.04107e-28	0.798255	0.764	0.527	1.25487e-23
Ptgs2	1	4.57616e-28	-2.93135	0.189	0.432	1.42104e-23
Cdk6	1	4.66581e-28	0.91446	0.575	0.311	1.44887e-23
Lmnb1	1	5.55944e-28	-2.81163	0.13	0.363	1.72637e-23
Rps9	1	5.70353e-28	-0.384427	0.998	0.997	1.77112e-23
Tmem165	1	6.72515e-28	0.973762	0.65	0.423	2.08836e-23
Ltbp3	1	7.64667e-28	1.19193	0.2	0.06	2.37452e-23
Gm9733	1	8.57694e-28	-3.71543	0.04	0.27	2.6634e-23
Hdgf	1	9.01837e-28	0.735995	0.844	0.656	2.80047e-23
Dtx4	1	9.66745e-28	1.04005	0.335	0.134	3.00203e-23
Dtnbp1	1	1.18402e-27	0.894229	0.656	0.409	3.67673e-23
Ybx3	1	1.21517e-27	0.818573	0.698	0.444	3.77348e-23
Rab7	1	1.23588e-27	0.548766	0.921	0.858	3.83779e-23
Cd180	1	1.38701e-27	0.992112	0.467	0.23	4.30709e-23
Blvrb	1	1.38734e-27	0.857713	0.789	0.6	4.3081e-23
Flrt2	1	1.46143e-27	1.29522	0.247	0.085	4.53817e-23
Adam8	1	1.48355e-27	0.726236	0.837	0.629	4.60687e-23
Ctsh	1	1.48958e-27	-0.647674	0.835	0.904	4.62559e-23
Emilin2	1	1.82894e-27	-0.879805	0.767	0.834	5.6794e-23
Pde4b	1	1.9028e-27	-1.7453	0.218	0.458	5.90877e-23
Atp1a1	1	2.49056e-27	0.57988	0.934	0.852	7.73394e-23
Alas1	1	2.95552e-27	1.5893	0.606	0.379	9.17778e-23
Dok2	1	3.23492e-27	0.958673	0.672	0.432	1.00454e-22
Parvb	1	3.25712e-27	1.04033	0.643	0.379	1.01143e-22
Rex1bd	1	3.65536e-27	0.703061	0.804	0.603	1.1351e-22
Osm	1	3.71174e-27	-2.36068	0.242	0.468	1.15261e-22
Gmfg	1	4.11639e-27	-0.787217	0.762	0.824	1.27826e-22
Wdr1	1	5.47814e-27	0.64662	0.87	0.737	1.70113e-22
Ier5	1	5.7025e-27	-1.04566	0.727	0.814	1.7708e-22
Rnh1	1	6.73614e-27	0.720934	0.877	0.777	2.09177e-22
Ftl1-ps1	1	8.47277e-27	0.800507	0.758	0.533	2.63105e-22
Ran	1	9.42001e-27	0.644977	0.872	0.764	2.92519e-22
Psmd2	1	1.07357e-26	0.781059	0.808	0.615	3.33376e-22
Ifi209	1	1.09776e-26	-2.24706	0.222	0.444	3.40887e-22
Tlr2	1	1.12921e-26	-1.22545	0.489	0.686	3.50653e-22
Crtap	1	1.28691e-26	1.16842	0.311	0.125	3.99624e-22
Hk3	1	1.58018e-26	0.966942	0.485	0.248	4.90692e-22
Rps27l	1	1.98975e-26	0.525168	0.892	0.834	6.17877e-22
Psmd1	1	2.28879e-26	0.76565	0.736	0.508	7.10739e-22
Anxa3	1	2.74869e-26	0.864274	0.722	0.492	8.5355e-22
Fnbp1l	1	2.85194e-26	1.35582	0.269	0.102	8.85612e-22
Jun	1	3.12888e-26	-1.14154	0.78	0.858	9.71612e-22
Pgd	1	3.12992e-26	0.89795	0.811	0.673	9.71935e-22
Wrb	1	3.33311e-26	1.56611	0.152	0.04	1.03503e-21
Nav2	1	4.5126e-26	1.46558	0.205	0.066	1.4013e-21
Dennd2a	1	4.92216e-26	1.53477	0.181	0.053	1.52848e-21
B4galnt1	1	6.33265e-26	0.755113	0.696	0.434	1.96648e-21
Ahnak	1	6.74925e-26	0.556663	0.991	0.967	2.09584e-21
Mmp19	1	6.77211e-26	1.9132	0.661	0.452	2.10294e-21
Grn	1	6.79409e-26	0.446054	0.982	0.932	2.10977e-21
Ywhag	1	8.24457e-26	0.6573	0.819	0.631	2.56019e-21
Mgat4b	1	8.49987e-26	0.961738	0.474	0.239	2.63947e-21
Aif1	1	8.74816e-26	-1.43978	0.555	0.679	2.71656e-21
Naa20	1	1.086e-25	1.09766	0.597	0.377	3.37235e-21
Sirpb1c	1	1.15765e-25	-1.55729	0.405	0.578	3.59486e-21
Sub1	1	1.40117e-25	-0.703747	0.841	0.865	4.35106e-21
Cpd	1	1.48596e-25	0.686547	0.694	0.414	4.61435e-21
Ube2e2	1	1.67169e-25	1.61218	0.159	0.043	5.1911e-21
Gprc5b	1	1.78318e-25	1.43731	0.304	0.125	5.5373e-21
Naglu	1	1.80745e-25	1.05819	0.407	0.196	5.61267e-21
Gm4610	1	1.98242e-25	3.02857	0.066	0.009	6.15601e-21
Ier2	1	2.04567e-25	-1.16927	0.524	0.684	6.35242e-21
Creb3l1	1	2.09581e-25	1.95468	0.123	0.029	6.50811e-21
Eif4a1	1	2.2922e-25	0.439124	0.956	0.934	7.11797e-21
Rai14	1	2.89304e-25	0.993523	0.487	0.249	8.98377e-21
Ly6c2	1	5.16549e-25	-3.44098	0.059	0.279	1.60404e-20
Gm6377	1	5.44742e-25	-2.46392	0.137	0.36	1.69159e-20
Prr13	1	5.8384e-25	0.870767	0.828	0.639	1.813e-20
Pdgfa	1	6.11382e-25	1.09245	0.317	0.132	1.89853e-20
Gsn	1	1.09479e-24	0.575954	0.927	0.808	3.39966e-20
Rexo2	1	1.12904e-24	0.666777	0.784	0.594	3.506e-20
Ly86	1	1.20372e-24	-1.23193	0.449	0.627	3.7379e-20
Hmgn1	1	1.34602e-24	1.22607	0.478	0.274	4.1798e-20
Rps14	1	1.43182e-24	-0.370307	0.982	0.988	4.44622e-20
Nupr1	1	1.62276e-24	-1.28667	0.284	0.505	5.03916e-20
Prss46	1	1.78574e-24	2.16063	0.07	0.01	5.54527e-20
Sh3bgrl3	1	2.19072e-24	0.4043	0.978	0.967	6.80286e-20
Bvht	1	2.33041e-24	1.10447	0.256	0.096	7.23662e-20
Tpm4	1	2.6226e-24	0.624203	0.877	0.736	8.14397e-20
Mocos	1	2.64379e-24	1.0993	0.225	0.077	8.20975e-20
Piezo1	1	3.52824e-24	0.818016	0.606	0.356	1.09562e-19
Rbm39	1	3.55474e-24	-0.561819	0.866	0.913	1.10385e-19
Hnrnpab	1	4.24064e-24	0.671628	0.872	0.721	1.31685e-19
Btbd17	1	4.54437e-24	3.00087	0.062	0.008	1.41116e-19
Pim1	1	4.75084e-24	-1.15184	0.747	0.798	1.47528e-19
Evl	1	5.63584e-24	1.09883	0.548	0.344	1.7501e-19
Slc7a2	1	6.2719e-24	0.997306	0.24	0.088	1.94761e-19
Gfi1b	1	6.48164e-24	2.90958	0.059	0.007	2.01274e-19
Pianp	1	6.50993e-24	1.02094	0.39	0.189	2.02153e-19
Jarid2	1	6.58698e-24	-1.11848	0.542	0.687	2.04546e-19
Ipo5	1	6.81473e-24	0.909901	0.474	0.246	2.11618e-19
Tspan5	1	8.28686e-24	1.27173	0.359	0.164	2.57332e-19
Sorl1	1	9.9991e-24	-2.4358	0.108	0.321	3.10502e-19
Arpc5	1	1.07449e-23	0.514919	0.974	0.94	3.33662e-19
Nhp2	1	1.17172e-23	0.862655	0.689	0.481	3.63855e-19
Ppa1	1	1.448e-23	0.930613	0.425	0.211	4.49649e-19
Hyal2	1	1.68425e-23	0.92006	0.249	0.092	5.2301e-19
Samsn1	1	1.71152e-23	-2.05063	0.22	0.43	5.31478e-19
Prss21	1	1.72252e-23	7.04466	0.018	0	5.34895e-19
Sgpl1	1	1.81403e-23	0.590982	0.868	0.647	5.63309e-19
Slc6a12	1	1.97472e-23	2.27519	0.088	0.017	6.13209e-19
Steap3	1	1.98015e-23	1.39211	0.273	0.109	6.14895e-19
Igsf8	1	2.11221e-23	0.948748	0.493	0.27	6.55904e-19
Fcer1g	1	2.48291e-23	-0.3979	0.978	0.976	7.71017e-19
Pik3cb	1	2.54202e-23	1.03682	0.352	0.163	7.89373e-19
Sfxn1	1	3.26301e-23	0.927776	0.401	0.193	1.01326e-18
Chd7	1	3.34946e-23	-1.81894	0.333	0.512	1.04011e-18
Birc3	1	3.40477e-23	-1.20232	0.403	0.586	1.05728e-18
Fcgr2b	1	3.70537e-23	-0.815795	0.722	0.844	1.15063e-18
Dennd4a	1	4.0387e-23	-1.75987	0.35	0.529	1.25414e-18
Hif1a	1	4.24838e-23	-0.884113	0.76	0.832	1.31925e-18
Rps11	1	4.83563e-23	-0.539114	0.965	0.97	1.50161e-18
Dynlt3	1	4.92142e-23	0.927236	0.588	0.361	1.52825e-18
Zfp36	1	5.02223e-23	-1.03724	0.85	0.887	1.55955e-18
Eif4g2	1	5.24504e-23	0.482653	0.945	0.895	1.62874e-18
Arhgap25	1	5.45166e-23	1.18161	0.46	0.256	1.69291e-18
Cd151	1	5.53016e-23	0.930897	0.392	0.189	1.71728e-18
Hsp90ab1	1	5.59176e-23	0.383639	0.991	0.978	1.73641e-18
Chchd2	1	5.70007e-23	0.367885	0.987	0.962	1.77004e-18
Psmb8	1	5.78907e-23	-0.970548	0.696	0.76	1.79768e-18
Limd2	1	7.14828e-23	-1.70286	0.256	0.454	2.21976e-18
Apex1	1	7.32262e-23	1.02496	0.41	0.199	2.27389e-18
Qdpr	1	8.29517e-23	0.855461	0.465	0.242	2.5759e-18
Plin3	1	8.36166e-23	0.843988	0.595	0.356	2.59655e-18
Galns	1	8.36881e-23	0.931233	0.456	0.232	2.59877e-18
Runx3	1	9.45817e-23	-1.7757	0.203	0.414	2.93705e-18
Rps16	1	9.91079e-23	-0.410745	0.978	0.985	3.0776e-18
Arl2	1	1.00453e-22	1.14015	0.372	0.176	3.11937e-18
Klrb1a	1	1.07691e-22	2.80871	0.055	0.007	3.34414e-18
Rasgrp4	1	1.22255e-22	-1.84278	0.154	0.368	3.79637e-18
Ptpra	1	1.26859e-22	0.667945	0.758	0.537	3.93935e-18
Ctnnb1	1	1.2742e-22	1.12855	0.751	0.572	3.95677e-18
Eif5a	1	1.32738e-22	0.534094	0.923	0.865	4.1219e-18
Layn	1	1.39465e-22	2.09784	0.097	0.021	4.3308e-18
2010111I01Rik	1	1.43485e-22	0.782264	0.639	0.417	4.45563e-18
Map6	1	1.72203e-22	3.03808	0.051	0.006	5.34743e-18
Tmem43	1	1.88329e-22	1.01595	0.566	0.33	5.84817e-18
Gnl3	1	1.90298e-22	0.98302	0.498	0.281	5.90933e-18
C1qbp	1	2.03231e-22	0.87304	0.617	0.394	6.31094e-18
Tubb6	1	2.18451e-22	0.760673	0.729	0.507	6.78357e-18
Gpatch4	1	2.39111e-22	1.05828	0.26	0.102	7.42511e-18
Eef1e1	1	2.60458e-22	0.888161	0.476	0.259	8.08802e-18
Arid5a	1	3.08147e-22	-2.06453	0.163	0.364	9.56888e-18
Cipc	1	3.12335e-22	1.22077	0.258	0.102	9.69895e-18
Fem1b	1	3.14878e-22	1.27792	0.392	0.196	9.7779e-18
Ranbp1	1	3.28888e-22	0.758009	0.767	0.602	1.0213e-17
Nptn	1	3.89503e-22	0.633478	0.866	0.73	1.20953e-17
Tns3	1	3.92874e-22	0.799845	0.619	0.387	1.21999e-17
Hist1h2bc	1	4.51077e-22	1.08871	0.491	0.285	1.40073e-17
Pqlc3	1	4.79136e-22	0.848724	0.498	0.277	1.48786e-17
Usp14	1	5.13686e-22	0.927172	0.524	0.3	1.59515e-17
Mefv	1	5.20463e-22	-1.49066	0.205	0.419	1.61619e-17
Mrps28	1	5.591e-22	0.810354	0.535	0.304	1.73617e-17
Tusc3	1	6.04198e-22	0.869714	0.359	0.165	1.87622e-17
Atp6v1g1	1	7.02358e-22	0.506585	0.938	0.898	2.18103e-17
Ugdh	1	7.53434e-22	0.950012	0.458	0.241	2.33964e-17
Nr4a3	1	8.27145e-22	-3.60119	0.057	0.252	2.56853e-17
Tmem50a	1	8.2717e-22	0.471111	0.941	0.859	2.56861e-17
St18	1	8.5797e-22	1.75055	0.104	0.024	2.66425e-17
Tmem176b	1	9.0869e-22	-1.87945	0.17	0.381	2.82175e-17
Tagln2	1	1.00355e-21	0.494905	0.958	0.907	3.11632e-17
Tmbim1	1	1.07397e-21	0.947679	0.623	0.397	3.33499e-17
Zcchc6	1	1.60131e-21	-0.867726	0.612	0.716	4.97254e-17
Sh3kbp1	1	1.66189e-21	0.772473	0.736	0.534	5.16068e-17
Morf4l2	1	1.69166e-21	0.814142	0.718	0.504	5.25311e-17
Ptp4a2	1	2.00129e-21	0.537254	0.93	0.847	6.21462e-17
Epsti1	1	2.03246e-21	-1.42095	0.388	0.548	6.31141e-17
Tns1	1	2.05276e-21	0.402557	0.449	0.221	6.37444e-17
Psma6	1	2.07979e-21	0.533668	0.89	0.735	6.45837e-17
Slc29a1	1	2.57582e-21	0.815871	0.421	0.212	7.99868e-17
Cotl1	1	2.62912e-21	0.494247	0.965	0.908	8.16422e-17
Abcc5	1	2.82711e-21	0.766678	0.401	0.195	8.77901e-17
Ybx1	1	2.93694e-21	0.337885	0.967	0.956	9.12009e-17
Slfn1	1	3.19281e-21	-2.37845	0.093	0.294	9.91463e-17
Sphk1	1	3.9204e-21	1.36902	0.198	0.072	1.2174e-16
mt-Nd3	1	4.42392e-21	0.486741	0.985	0.96	1.37376e-16
Cds2	1	4.61291e-21	0.787645	0.388	0.189	1.43245e-16
Pnp	1	4.70959e-21	-0.999999	0.63	0.732	1.46247e-16
Npas4	1	4.78673e-21	5.46867	0.02	0	1.48642e-16
1110004E09Rik	1	4.83941e-21	1.293	0.198	0.071	1.50278e-16
Wee1	1	4.89208e-21	1.79571	0.159	0.05	1.51914e-16
Trib1	1	4.90716e-21	-1.45597	0.374	0.555	1.52382e-16
Tbcb	1	5.1615e-21	0.558638	0.839	0.691	1.6028e-16
Coq7	1	5.61953e-21	1.04417	0.317	0.143	1.74503e-16
Zfp469	1	5.77267e-21	3.70469	0.035	0.003	1.79259e-16
Fam78b	1	5.94833e-21	1.58408	0.128	0.035	1.84713e-16
Mtpn	1	5.98516e-21	0.612037	0.857	0.733	1.85857e-16
Ezr	1	6.08613e-21	0.936037	0.74	0.529	1.88992e-16
Eef1g	1	6.51845e-21	0.566225	0.89	0.825	2.02417e-16
Oaf	1	6.5415e-21	1.53498	0.196	0.071	2.03133e-16
Il1rn	1	6.54594e-21	0.554861	0.698	0.446	2.03271e-16
Cd59a	1	6.66185e-21	1.50534	0.117	0.03	2.0687e-16
Ino80c	1	6.79374e-21	0.992498	0.41	0.207	2.10966e-16
Msra	1	6.85308e-21	0.873629	0.392	0.19	2.12809e-16
Timp2	1	7.13604e-21	0.29351	0.775	0.508	2.21595e-16
Gnptab	1	7.66877e-21	0.715408	0.474	0.253	2.38138e-16
Asph	1	8.23409e-21	0.70186	0.544	0.314	2.55693e-16
Dppa3	1	1.03557e-20	2.07666	0.137	0.04	3.21574e-16
Vamp8	1	1.11419e-20	0.392386	0.947	0.895	3.45989e-16
H3f3b	1	1.18617e-20	-0.477036	0.989	0.988	3.68342e-16
Ywhae	1	1.28322e-20	0.412975	0.947	0.891	3.9848e-16
Hspd1	1	1.32914e-20	0.768168	0.705	0.504	4.12737e-16
Mxd1	1	1.33141e-20	-1.60872	0.28	0.473	4.13441e-16
Rpl35a	1	1.35705e-20	-0.297953	1	0.995	4.21403e-16
Vcan	1	1.40758e-20	-1.68488	0.352	0.528	4.37096e-16
Calu	1	1.46459e-20	0.762597	0.599	0.365	4.54798e-16
Nsfl1c	1	1.65096e-20	0.66992	0.581	0.346	5.12674e-16
Plau	1	1.68517e-20	1.35648	0.286	0.129	5.23296e-16
Cers2	1	1.69596e-20	0.627912	0.817	0.661	5.26645e-16
Eif3b	1	1.76506e-20	0.709409	0.714	0.509	5.48104e-16
Tpcn2	1	2.02433e-20	0.888978	0.267	0.111	6.28614e-16
Dstn	1	2.05208e-20	0.656422	0.896	0.753	6.37231e-16
Pdcd5	1	2.16455e-20	0.491329	0.844	0.731	6.72158e-16
Prokr1	1	2.21503e-20	2.32712	0.051	0.006	6.87833e-16
Ak2	1	2.25676e-20	0.644969	0.716	0.527	7.00791e-16
Clmp	1	2.32479e-20	1.23829	0.291	0.13	7.21918e-16
Pgrmc1	1	2.35342e-20	0.750455	0.542	0.319	7.30806e-16
Pno1	1	2.47291e-20	0.832434	0.427	0.221	7.67914e-16
Idh1	1	2.72069e-20	0.623993	0.665	0.431	8.44855e-16
Ccnl1	1	2.73964e-20	-0.778967	0.742	0.826	8.50741e-16
Blvra	1	2.76457e-20	0.793135	0.687	0.478	8.58482e-16
Nradd	1	2.81876e-20	1.55528	0.13	0.037	8.75311e-16
Rwdd1	1	3.10832e-20	0.601005	0.8	0.644	9.65225e-16
Stx4a	1	3.28051e-20	0.671996	0.762	0.568	1.0187e-15
Shisa9	1	3.79249e-20	3.11221	0.035	0.003	1.17768e-15
Ppan	1	4.2543e-20	1.21425	0.236	0.095	1.32109e-15
Prkcd	1	4.94613e-20	0.669038	0.861	0.756	1.53592e-15
Cerk	1	5.17581e-20	0.59582	0.703	0.468	1.60725e-15
Ttyh2	1	6.1643e-20	1.65407	0.163	0.054	1.9142e-15
Psmd8	1	6.39402e-20	0.629342	0.888	0.775	1.98554e-15
Romo1	1	6.44049e-20	0.550065	0.835	0.714	1.99997e-15
Cisd1	1	6.55232e-20	0.946317	0.463	0.261	2.03469e-15
Myl12b	1	6.55503e-20	-0.608009	0.775	0.821	2.03553e-15
Nfil3	1	6.65113e-20	-1.56429	0.401	0.545	2.06537e-15
Abcd3	1	6.96485e-20	1.07905	0.284	0.123	2.16279e-15
Prmt7	1	7.91311e-20	1.18761	0.258	0.107	2.45726e-15
Ndufa5	1	8.34925e-20	0.589753	0.725	0.563	2.59269e-15
Rpl34	1	8.78866e-20	-0.394072	0.956	0.973	2.72914e-15
C77080	1	8.84775e-20	2.54747	0.053	0.007	2.74749e-15
Txndc17	1	9.04932e-20	0.516492	0.872	0.818	2.81008e-15
Cox6a1	1	1.10849e-19	0.410088	0.934	0.865	3.44219e-15
Cdkn2aipnl	1	1.11113e-19	1.06552	0.273	0.118	3.4504e-15
Ptprc	1	1.17166e-19	-0.571063	0.852	0.904	3.63835e-15
Ubb	1	1.18759e-19	-0.480837	0.93	0.958	3.68782e-15
Dock4	1	1.21085e-19	-1.7278	0.225	0.41	3.76007e-15
Lifr	1	1.22452e-19	-2.46615	0.079	0.265	3.80251e-15
Tcirg1	1	1.46148e-19	0.639502	0.784	0.606	4.53833e-15
Frrs1	1	1.66915e-19	0.757646	0.634	0.419	5.1832e-15
Tma16	1	1.72974e-19	0.907767	0.33	0.157	5.37135e-15
Snx18	1	1.94136e-19	-1.13487	0.511	0.631	6.0285e-15
1110008P14Rik	1	2.32046e-19	0.781519	0.54	0.335	7.20572e-15
Plec	1	2.55148e-19	0.625762	0.822	0.669	7.92311e-15
Tuba1b	1	2.55817e-19	0.557206	0.901	0.795	7.94388e-15
Mgst2	1	2.67656e-19	1.58498	0.128	0.037	8.31151e-15
Cdkn1b	1	2.84559e-19	-1.7955	0.189	0.38	8.83642e-15
Mrgpre	1	2.96796e-19	1.53069	0.059	0.009	9.2164e-15
Echs1	1	3.01111e-19	0.774888	0.584	0.371	9.3504e-15
Sgk1	1	3.10434e-19	0.699616	0.597	0.397	9.63991e-15
Pa2g4	1	3.63642e-19	0.780911	0.63	0.418	1.12922e-14
Nenf	1	3.68958e-19	0.719291	0.581	0.369	1.14572e-14
Nrg1	1	4.15429e-19	-3.06204	0.053	0.229	1.29003e-14
Cebpd	1	4.2338e-19	-1.52735	0.293	0.465	1.31472e-14
Gns	1	4.35393e-19	0.505135	0.797	0.614	1.35203e-14
Ncl	1	4.39538e-19	0.565973	0.899	0.824	1.3649e-14
Afp	1	4.57338e-19	2.45616	0.051	0.007	1.42017e-14
2510009E07Rik	1	4.6405e-19	0.769769	0.438	0.238	1.44102e-14
Orm1	1	4.76431e-19	3.31434	0.04	0.004	1.47946e-14
Bola2	1	4.89453e-19	0.488184	0.857	0.754	1.5199e-14
Tsr1	1	5.12762e-19	1.57803	0.187	0.069	1.59228e-14
Uvrag	1	5.20281e-19	-1.32771	0.33	0.49	1.61563e-14
Hmga1b	1	5.3396e-19	1.27781	0.209	0.081	1.6581e-14
Cfl1	1	5.63445e-19	0.304348	0.993	0.979	1.74966e-14
Trem1	1	6.21765e-19	-2.18207	0.068	0.249	1.93077e-14
Il1r2	1	6.63714e-19	-4.86486	0.02	0.181	2.06103e-14
Coro1a	1	7.13404e-19	-0.694784	0.874	0.892	2.21533e-14
Angptl2	1	7.31279e-19	2.24297	0.064	0.011	2.27084e-14
Chst3	1	7.48375e-19	1.9901	0.048	0.006	2.32393e-14
Psmc1	1	7.77558e-19	0.670376	0.707	0.488	2.41455e-14
Klc4	1	8.12423e-19	0.809069	0.348	0.17	2.52282e-14
Nr4a2	1	8.19044e-19	-2.28952	0.165	0.353	2.54338e-14
Gmpr	1	8.31187e-19	1.78029	0.079	0.017	2.58108e-14
Rpl18a	1	8.31525e-19	-0.435822	0.963	0.97	2.58214e-14
Gpr141	1	9.56734e-19	-2.01502	0.108	0.297	2.97095e-14
5031439G07Rik	1	9.59503e-19	0.5255	0.815	0.655	2.97954e-14
Sco2	1	9.76703e-19	0.860613	0.326	0.156	3.03296e-14
Tmem26	1	1.04274e-18	2.17188	0.073	0.014	3.23802e-14
Slc38a2	1	1.04606e-18	-0.935993	0.632	0.737	3.24833e-14
Adss	1	1.07379e-18	0.681828	0.661	0.424	3.33444e-14
Slc13a3	1	1.112e-18	1.89523	0.134	0.041	3.45309e-14
Fabp7	1	1.13387e-18	1.35311	0.207	0.082	3.52099e-14
Nlrp3	1	1.20584e-18	-1.49681	0.282	0.479	3.74449e-14
Mag	1	1.21109e-18	2.03368	0.073	0.014	3.7608e-14
Dhrs7b	1	1.27874e-18	0.91074	0.385	0.199	3.97086e-14
Ddit4	1	1.31952e-18	-2.77215	0.081	0.257	4.0975e-14
Atp6v0b	1	1.36329e-18	0.364098	0.956	0.93	4.23344e-14
Nfkb1	1	1.36713e-18	-0.999165	0.626	0.716	4.24534e-14
Mapk3	1	1.42539e-18	0.585931	0.819	0.657	4.42627e-14
Slc39a11	1	1.47922e-18	1.06669	0.297	0.136	4.59342e-14
Mmp13	1	1.50094e-18	2.18228	0.126	0.037	4.66087e-14
Rps6ka2	1	1.5869e-18	1.83684	0.09	0.021	4.92779e-14
Cdkn1a	1	1.70166e-18	-1.14291	0.683	0.751	5.28418e-14
Calm2	1	1.97403e-18	0.496724	0.927	0.896	6.12997e-14
Pon2	1	1.99936e-18	0.672322	0.683	0.502	6.20863e-14
Ifi27	1	2.05631e-18	0.840802	0.542	0.341	6.38545e-14
S100a6	1	2.06073e-18	0.35629	1	0.983	6.3992e-14
AI839979	1	2.3421e-18	-2.04434	0.108	0.287	7.27291e-14
Mcemp1	1	2.44554e-18	-1.4403	0.282	0.465	7.59415e-14
Capn2	1	2.46929e-18	0.653989	0.778	0.627	7.66789e-14
Atp6v1h	1	2.58059e-18	0.757258	0.663	0.439	8.01351e-14
Tcf4	1	2.72039e-18	-1.09425	0.555	0.644	8.44764e-14
Kdm7a	1	2.74606e-18	-0.80904	0.694	0.759	8.52733e-14
Tpp1	1	2.83412e-18	0.504924	0.758	0.532	8.8008e-14
Ndufaf4	1	2.93357e-18	1.01086	0.306	0.145	9.10961e-14
Ap2m1	1	3.02705e-18	0.427213	0.859	0.735	9.3999e-14
Slc41a2	1	3.13363e-18	0.759091	0.291	0.131	9.73086e-14
Sbno2	1	3.29341e-18	-1.04009	0.54	0.65	1.0227e-13
Slc6a6	1	3.29977e-18	0.421268	0.93	0.824	1.02468e-13
Nln	1	3.4678e-18	0.838179	0.35	0.17	1.07685e-13
Nkain1	1	3.52861e-18	4.16079	0.024	0.001	1.09574e-13
Slc25a13	1	3.82986e-18	1.60254	0.187	0.071	1.18929e-13
Impdh1	1	3.99347e-18	0.692985	0.419	0.223	1.24009e-13
Nubpl	1	4.40857e-18	1.10659	0.178	0.065	1.36899e-13
Plxnd1	1	4.7056e-18	0.60784	0.749	0.542	1.46123e-13
Hmgb2	1	4.78655e-18	-1.07128	0.524	0.659	1.48637e-13
Tmem178	1	5.22885e-18	7.15921	0.013	0	1.62372e-13
Psmb9	1	6.88967e-18	-1.23904	0.407	0.534	2.13945e-13
Snx12	1	7.40086e-18	0.711447	0.515	0.303	2.29819e-13
Ctsa	1	8.17609e-18	0.393748	0.927	0.871	2.53892e-13
Grwd1	1	9.13258e-18	1.10477	0.17	0.06	2.83594e-13
Psme3	1	9.55243e-18	0.718932	0.531	0.315	2.96632e-13
Kctd12	1	1.00925e-17	-0.8481	0.674	0.768	3.13402e-13
Dpp7	1	1.05574e-17	0.87474	0.335	0.164	3.27839e-13
Dnajc11	1	1.06885e-17	0.920924	0.363	0.186	3.3191e-13
Tfeb	1	1.08405e-17	0.737969	0.385	0.194	3.36629e-13
Cux1	1	1.23595e-17	-0.744751	0.681	0.761	3.83798e-13
Canx	1	1.26463e-17	0.556322	0.934	0.839	3.92707e-13
Otud6b	1	1.28768e-17	0.835938	0.361	0.181	3.99862e-13
Mdh2	1	1.29674e-17	0.546891	0.806	0.682	4.02677e-13
Txnrd1	1	1.40435e-17	0.815753	0.696	0.505	4.36092e-13
Ifi211	1	1.42244e-17	-1.72305	0.242	0.419	4.41711e-13
Abce1	1	1.4509e-17	0.799682	0.458	0.266	4.50549e-13
Polr1a	1	1.45357e-17	0.914568	0.302	0.142	4.51377e-13
Id3	1	1.48929e-17	-2.83117	0.121	0.293	4.6247e-13
Myc	1	1.50807e-17	0.977471	0.214	0.088	4.68301e-13
Ociad2	1	1.53029e-17	2.8966	0.033	0.003	4.752e-13
St13	1	1.56615e-17	0.564155	0.837	0.678	4.86336e-13
Fam213a	1	1.6165e-17	1.40011	0.139	0.045	5.01973e-13
Mtdh	1	1.70028e-17	0.502207	0.855	0.692	5.27989e-13
Ndc1	1	1.72919e-17	1.50113	0.15	0.051	5.36965e-13
Akip1	1	1.73421e-17	0.952451	0.227	0.095	5.38525e-13
Etfrf1	1	1.74027e-17	1.02296	0.26	0.115	5.40407e-13
Mpeg1	1	2.00054e-17	0.517249	0.919	0.848	6.21227e-13
Timm10	1	2.03696e-17	0.806176	0.436	0.245	6.32537e-13
Tmem65	1	2.15421e-17	0.676146	0.617	0.4	6.68947e-13
Shtn1	1	2.15474e-17	0.68106	0.564	0.343	6.69112e-13
Flvcr1	1	2.24367e-17	0.877632	0.363	0.188	6.96728e-13
Cebpa	1	2.25414e-17	0.578667	0.656	0.439	6.99977e-13
Arl4c	1	2.3335e-17	-0.847093	0.529	0.665	7.24621e-13
Slc25a24	1	2.38478e-17	0.712561	0.48	0.273	7.40547e-13
Tpra1	1	2.55693e-17	0.873574	0.286	0.133	7.94003e-13
Capns1	1	2.60326e-17	0.41407	0.916	0.868	8.08392e-13
Pccb	1	3.11933e-17	1.12693	0.196	0.077	9.68645e-13
Eif1ax	1	3.18237e-17	0.609256	0.711	0.544	9.88221e-13
Ube2l3	1	3.24112e-17	0.395541	0.912	0.812	1.00647e-12
March6	1	3.31432e-17	0.787994	0.522	0.307	1.02919e-12
Uck2	1	3.36773e-17	-1.52347	0.229	0.398	1.04578e-12
Pcp4l1	1	3.72872e-17	2.82864	0.075	0.016	1.15788e-12
Nr4a1	1	3.8207e-17	-1.22394	0.436	0.583	1.18644e-12
Vdac1	1	3.87576e-17	0.54394	0.736	0.583	1.20354e-12
Noc2l	1	4.085e-17	0.645437	0.522	0.308	1.26852e-12
Pebp1	1	4.11273e-17	0.511187	0.804	0.675	1.27713e-12
Inf2	1	4.19028e-17	0.567572	0.412	0.216	1.30121e-12
Cd52	1	4.23448e-17	-0.70716	0.85	0.865	1.31493e-12
Eya4	1	4.28345e-17	1.30861	0.086	0.021	1.33014e-12
Acads	1	4.30369e-17	0.740147	0.458	0.262	1.33642e-12
Iars	1	4.38093e-17	0.860642	0.308	0.148	1.36041e-12
Camsap3	1	4.5721e-17	3.8261	0.024	0.001	1.41978e-12
Gdpd1	1	5.01976e-17	0.954524	0.271	0.122	1.55879e-12
Klc1	1	5.17258e-17	0.732744	0.441	0.246	1.60624e-12
Pusl1	1	5.86078e-17	1.08823	0.196	0.077	1.81995e-12
Sell	1	5.88295e-17	-4.45722	0.015	0.16	1.82683e-12
Chchd6	1	6.40613e-17	1.0164	0.183	0.07	1.9893e-12
Atad3a	1	6.76055e-17	0.867184	0.269	0.121	2.09936e-12
Parp14	1	7.05177e-17	-1.55271	0.308	0.462	2.18979e-12
Hexb	1	7.59674e-17	0.594002	0.749	0.564	2.35902e-12
Junb	1	7.8558e-17	-0.677216	0.945	0.94	2.43946e-12
Dkc1	1	8.19943e-17	1.00779	0.26	0.119	2.54617e-12
Tcn2	1	8.26707e-17	-1.09705	0.432	0.554	2.56717e-12
Dcbld2	1	8.96158e-17	3.10223	0.044	0.006	2.78284e-12
Timm13	1	9.01246e-17	0.44002	0.839	0.748	2.79864e-12
Sdhc	1	9.51099e-17	0.653256	0.689	0.5	2.95345e-12
Htra2	1	9.85327e-17	0.698541	0.443	0.25	3.05973e-12
Lrrc25	1	9.97997e-17	-0.95444	0.502	0.626	3.09908e-12
Ppt1	1	1.04937e-16	-0.912804	0.533	0.631	3.25861e-12
Tmem176a	1	1.05285e-16	-2.07718	0.152	0.32	3.26942e-12
Slfn2	1	1.07459e-16	-0.673504	0.87	0.904	3.33694e-12
Fam129a	1	1.1178e-16	-1.57081	0.187	0.353	3.47111e-12
Sept11	1	1.23479e-16	0.862698	0.606	0.401	3.83439e-12
Rpl10	1	1.28095e-16	-0.4189	0.943	0.96	3.97774e-12
Srm	1	1.28927e-16	1.10814	0.3	0.15	4.00358e-12
Pgam1	1	1.30569e-16	0.47556	0.938	0.871	4.05457e-12
Ankrd11	1	1.33221e-16	-0.785151	0.643	0.741	4.13692e-12
Cops9	1	1.45907e-16	0.428745	0.899	0.816	4.53085e-12
Stat3	1	1.50061e-16	-0.730592	0.626	0.714	4.65983e-12
Dab2	1	1.52387e-16	-0.773952	0.729	0.789	4.73208e-12
Rps21	1	1.60459e-16	-0.304051	0.989	0.987	4.98273e-12
Nagk	1	1.77595e-16	0.656063	0.474	0.277	5.51485e-12
Malat1	1	1.85284e-16	-0.454949	0.993	0.995	5.75362e-12
Ly6a	1	1.85829e-16	-2.50835	0.07	0.236	5.77053e-12
Tubb2b	1	1.86489e-16	2.53509	0.051	0.008	5.79103e-12
Serinc1	1	1.99964e-16	0.604855	0.83	0.663	6.20948e-12
Tmx2	1	2.08601e-16	0.90512	0.313	0.154	6.4777e-12
Crtc3	1	2.08907e-16	-1.46524	0.317	0.448	6.48718e-12
Rnaseh2a	1	2.13719e-16	0.656023	0.344	0.171	6.63663e-12
Actb	1	2.17853e-16	0.318016	1	0.999	6.76499e-12
Hexa	1	2.18138e-16	0.444087	0.87	0.771	6.77385e-12
Ryr1	1	2.2192e-16	1.35847	0.176	0.068	6.89129e-12
Bcap29	1	2.30359e-16	0.697255	0.476	0.275	7.15333e-12
Filip1l	1	2.45495e-16	-1.54765	0.207	0.378	7.62334e-12
Ksr2	1	2.60853e-16	3.15373	0.026	0.002	8.10026e-12
Adrm1	1	2.61009e-16	0.631073	0.632	0.425	8.10513e-12
Rpl21	1	2.68031e-16	-0.438741	0.932	0.945	8.32316e-12
Rhob	1	2.71489e-16	0.715723	0.707	0.506	8.43054e-12
Ptpn7	1	2.85614e-16	0.670957	0.465	0.263	8.86917e-12
Ndufs1	1	2.89039e-16	0.69206	0.463	0.262	8.97553e-12
Gspt1	1	2.94201e-16	0.676896	0.648	0.452	9.13584e-12
Ppp1r15a	1	2.99677e-16	-0.885158	0.487	0.623	9.30586e-12
Cpeb4	1	3.04535e-16	0.706775	0.564	0.358	9.45673e-12
Rrp12	1	3.21575e-16	1.53933	0.156	0.057	9.98586e-12
Calr	1	3.2917e-16	0.433355	0.916	0.87	1.02217e-11
Cd22	1	3.33553e-16	1.82092	0.095	0.026	1.03578e-11
Tmem106a	1	3.49214e-16	0.503739	0.753	0.583	1.08441e-11
Cox6b1	1	3.52835e-16	0.300088	0.965	0.938	1.09566e-11
Gclm	1	3.58522e-16	0.923264	0.548	0.35	1.11332e-11
Ifi27l2a	1	3.60054e-16	-1.59701	0.601	0.667	1.11808e-11
Zbp1	1	3.64826e-16	-1.77349	0.244	0.403	1.1329e-11
Tbrg1	1	3.65596e-16	0.683508	0.518	0.311	1.13528e-11
Scamp3	1	3.87078e-16	0.772187	0.562	0.354	1.20199e-11
Nomo1	1	4.1504e-16	0.866864	0.319	0.159	1.28882e-11
Egr1	1	4.36492e-16	-1.51642	0.253	0.441	1.35544e-11
Ccl4	1	4.45193e-16	-1.92715	0.267	0.433	1.38246e-11
Trim35	1	4.6393e-16	0.820895	0.392	0.212	1.44064e-11
Adra1a	1	4.65165e-16	3.03183	0.024	0.002	1.44448e-11
Ltb4r1	1	4.65779e-16	-1.28858	0.264	0.436	1.44638e-11
Vwf	1	4.6712e-16	0.595218	0.088	0.023	1.45055e-11
Tubb4b	1	4.68478e-16	0.681562	0.553	0.373	1.45477e-11
Fnip2	1	4.68906e-16	0.576126	0.553	0.335	1.45609e-11
Hsp90b1	1	4.80059e-16	0.490854	0.945	0.911	1.49073e-11
Paqr7	1	5.23236e-16	0.857497	0.216	0.092	1.62481e-11
Smox	1	5.35237e-16	-1.73952	0.339	0.466	1.66207e-11
Dnase1l1	1	5.43272e-16	0.578856	0.623	0.409	1.68702e-11
Wdr91	1	5.92403e-16	0.873604	0.368	0.195	1.83959e-11
Taldo1	1	5.93332e-16	0.372043	0.93	0.872	1.84247e-11
Tnfsf9	1	6.21675e-16	-1.69574	0.216	0.387	1.93049e-11
Anp32b	1	6.25613e-16	0.458535	0.87	0.78	1.94272e-11
Denr	1	6.36348e-16	0.578637	0.656	0.462	1.97605e-11
Nxpe5	1	6.83901e-16	-1.98674	0.143	0.305	2.12372e-11
BC022687	1	6.8482e-16	1.88488	0.079	0.019	2.12657e-11
Clk1	1	7.41135e-16	-0.793696	0.586	0.679	2.30145e-11
Zdhhc18	1	7.61402e-16	0.843785	0.388	0.216	2.36438e-11
Lrp1	1	7.76853e-16	0.348216	0.925	0.825	2.41236e-11
Rrp8	1	7.89358e-16	1.59146	0.253	0.117	2.45119e-11
Serpinb1c	1	8.08792e-16	5.27452	0.015	0	2.51154e-11
St6galnac4	1	8.18977e-16	0.727987	0.476	0.277	2.54317e-11
Mybbp1a	1	8.31579e-16	0.681476	0.463	0.281	2.5823e-11
Nnmt	1	8.53116e-16	1.48016	0.167	0.065	2.64918e-11
Clpp	1	8.87865e-16	0.893243	0.344	0.177	2.75709e-11
Bag3	1	9.20509e-16	0.312405	0.489	0.283	2.85846e-11
C3ar1	1	9.61415e-16	0.478012	0.855	0.676	2.98548e-11
Abhd5	1	9.70825e-16	0.823845	0.401	0.221	3.0147e-11
Ifi207	1	9.85274e-16	-0.781607	0.634	0.712	3.05957e-11
Snx7	1	9.86413e-16	1.61408	0.156	0.058	3.06311e-11
Tbca	1	1.03828e-15	0.43791	0.85	0.756	3.22418e-11
Mpp1	1	1.05451e-15	0.554107	0.711	0.5	3.27458e-11
Dhcr7	1	1.07304e-15	1.36099	0.134	0.045	3.3321e-11
Ttc12	1	1.0752e-15	1.2914	0.093	0.025	3.33881e-11
Serpinb12	1	1.07668e-15	3.02813	0.031	0.003	3.34342e-11
Rbm34	1	1.14025e-15	0.99559	0.399	0.225	3.54083e-11
Ndufs6	1	1.16865e-15	0.468897	0.815	0.693	3.62901e-11
Tpt1	1	1.27585e-15	-0.181957	1	0.999	3.96191e-11
Utp20	1	1.36755e-15	1.04875	0.211	0.091	4.24666e-11
Vkorc1l1	1	1.39902e-15	0.558738	0.344	0.172	4.34439e-11
Bmp2k	1	1.49337e-15	-0.960659	0.515	0.604	4.63738e-11
Ddx5	1	1.55237e-15	-0.365768	0.914	0.945	4.82057e-11
Psmd7	1	1.6939e-15	0.550785	0.722	0.552	5.26006e-11
Nup93	1	1.7121e-15	0.818092	0.293	0.145	5.31657e-11
Nfkbia	1	1.77212e-15	-0.980222	0.883	0.891	5.50297e-11
Vcp	1	1.8714e-15	0.469368	0.866	0.76	5.81125e-11
Il18	1	1.99567e-15	-2.33084	0.132	0.282	6.19715e-11
Traf1	1	2.06624e-15	-1.66329	0.284	0.428	6.41628e-11
Marcks	1	2.07763e-15	-0.601212	0.782	0.82	6.45167e-11
Nifk	1	2.14428e-15	0.834851	0.372	0.202	6.65863e-11
Nqo2	1	2.14448e-15	0.980658	0.291	0.143	6.65925e-11
Sirpa	1	2.1974e-15	0.349818	0.941	0.895	6.8236e-11
Vma21	1	2.26999e-15	0.618152	0.632	0.46	7.049e-11
Mknk2	1	2.441e-15	-1.10268	0.407	0.537	7.58004e-11
Atp5k	1	2.60778e-15	0.374122	0.89	0.837	8.09794e-11
Cct8	1	2.73356e-15	0.522829	0.837	0.693	8.48853e-11
Angptl4	1	2.75283e-15	1.21197	0.161	0.062	8.54836e-11
Socs2	1	2.85043e-15	1.04799	0.134	0.047	8.85143e-11
Ankrd40	1	2.90745e-15	0.745537	0.504	0.3	9.0285e-11
Actg1	1	2.95214e-15	0.380017	1	0.99	9.16728e-11
Arhgap45	1	3.19437e-15	-0.890302	0.467	0.582	9.91947e-11
Jaml	1	3.26855e-15	-3.5916	0.024	0.16	1.01498e-10
Thyn1	1	3.27243e-15	0.761435	0.39	0.22	1.01619e-10
Fosb	1	3.27785e-15	-1.41741	0.335	0.489	1.01787e-10
Slc29a3	1	3.32468e-15	0.673331	0.597	0.387	1.03241e-10
Uba52	1	3.54919e-15	-0.628129	0.718	0.77	1.10213e-10
Mkl2	1	3.59744e-15	0.797945	0.295	0.146	1.11711e-10
Fuom	1	3.66792e-15	0.946715	0.286	0.143	1.139e-10
Pi4k2a	1	3.7294e-15	0.644136	0.597	0.404	1.15809e-10
Cspg4	1	3.75412e-15	2.82002	0.024	0.002	1.16577e-10
Fam120a	1	3.773e-15	0.674933	0.696	0.49	1.17163e-10
1600014C10Rik	1	4.64647e-15	-2.12433	0.134	0.285	1.44287e-10
Cyp4v3	1	5.22242e-15	0.63213	0.333	0.172	1.62172e-10
Pdcd6ip	1	5.24102e-15	0.583368	0.839	0.721	1.62749e-10
Nek6	1	5.43227e-15	0.578677	0.366	0.193	1.68688e-10
Tnfrsf11a	1	5.58092e-15	0.739341	0.548	0.354	1.73304e-10
Nop53	1	6.06077e-15	-0.778471	0.546	0.649	1.88205e-10
Kif1c	1	6.38797e-15	0.664228	0.467	0.282	1.98366e-10
Gpr132	1	6.43921e-15	-1.2321	0.308	0.453	1.99957e-10
Chil3	1	6.77328e-15	-2.26773	0.33	0.458	2.10331e-10
Cdt1	1	7.12904e-15	0.732554	0.271	0.131	2.21378e-10
Tcp1	1	7.3473e-15	0.508791	0.753	0.598	2.28156e-10
Mras	1	7.39025e-15	2.10466	0.081	0.021	2.2949e-10
Arv1	1	7.57588e-15	2.1972	0.07	0.016	2.35254e-10
Spcs3	1	7.87522e-15	0.671	0.588	0.391	2.44549e-10
Napsa	1	7.93612e-15	-1.53176	0.537	0.604	2.4644e-10
Baiap2	1	7.97717e-15	0.425112	0.531	0.321	2.47715e-10
Cluh	1	8.11977e-15	1.02718	0.242	0.114	2.52143e-10
Bri3	1	8.17156e-15	0.353123	0.93	0.881	2.53751e-10
Cd276	1	8.23562e-15	1.4597	0.132	0.046	2.55741e-10
Mcm6	1	8.45794e-15	1.12187	0.205	0.09	2.62644e-10
Slc35e4	1	9.24324e-15	0.798866	0.379	0.213	2.8703e-10
Pabpc4	1	9.48506e-15	1.04799	0.256	0.122	2.9454e-10
Ndst1	1	9.91928e-15	0.931153	0.161	0.062	3.08023e-10
Gm11808	1	1.01681e-14	-0.570201	0.689	0.756	3.1575e-10
Fn1	1	1.03622e-14	0.824892	0.857	0.769	3.21779e-10
Psmd14	1	1.07117e-14	0.750215	0.674	0.494	3.3263e-10
AB124611	1	1.08992e-14	-1.01691	0.423	0.543	3.38453e-10
Tbxas1	1	1.10313e-14	0.618953	0.597	0.4	3.42554e-10
Sept8	1	1.12551e-14	0.593574	0.379	0.208	3.49505e-10
Hp	1	1.19182e-14	-1.55283	0.289	0.438	3.70095e-10
Cd86	1	1.20309e-14	-1.08988	0.399	0.525	3.73595e-10
Adcy3	1	1.21875e-14	1.43546	0.112	0.036	3.78457e-10
Dbi	1	1.23721e-14	0.469852	0.945	0.891	3.84189e-10
Ogfrl1	1	1.23931e-14	-1.40295	0.291	0.425	3.84844e-10
Psat1	1	1.26849e-14	1.12716	0.143	0.052	3.93903e-10
Pcyt1a	1	1.33246e-14	0.640507	0.559	0.367	4.13768e-10
Mrpl27	1	1.33831e-14	0.671288	0.529	0.336	4.15586e-10
Kmt2e	1	1.36938e-14	-0.631549	0.608	0.702	4.25235e-10
Metrnl	1	1.38753e-14	0.48267	0.852	0.758	4.30869e-10
Hspe1	1	1.39131e-14	0.415259	0.833	0.706	4.32044e-10
Sp110	1	1.46487e-14	-1.31049	0.264	0.412	4.54887e-10
Rpl28	1	1.4703e-14	-0.34674	0.965	0.97	4.56573e-10
Arg2	1	1.51075e-14	-2.53241	0.106	0.253	4.69132e-10
Ptma	1	1.52183e-14	0.34159	0.996	0.983	4.72574e-10
Tap1	1	1.55636e-14	-1.43908	0.269	0.412	4.83296e-10
Exoc3l4	1	1.57401e-14	1.04148	0.108	0.034	4.88779e-10
Vac14	1	1.71674e-14	0.659282	0.416	0.236	5.33099e-10
Ctss	1	1.75509e-14	0.374998	0.996	0.986	5.45008e-10
Gpsm2	1	1.77371e-14	1.30378	0.148	0.056	5.50789e-10
Ankrd13b	1	1.86453e-14	2.30619	0.053	0.01	5.78993e-10
Gcnt2	1	1.90911e-14	-1.65637	0.134	0.29	5.92835e-10
Arhgap15	1	1.97281e-14	-1.37661	0.205	0.36	6.12617e-10
Pbdc1	1	2.09056e-14	0.614722	0.498	0.308	6.49183e-10
Kif1b	1	2.18368e-14	0.542529	0.535	0.331	6.78097e-10
Cpped1	1	2.22946e-14	0.816093	0.258	0.124	6.92313e-10
Specc1	1	2.28318e-14	0.542403	0.425	0.242	7.08996e-10
Dtymk	1	2.60631e-14	0.737888	0.43	0.25	8.09337e-10
Ywhaq	1	2.83252e-14	0.51159	0.769	0.615	8.79582e-10
Tmem184c	1	2.90878e-14	0.866813	0.2	0.086	9.03264e-10
Car5b	1	3.05203e-14	0.907457	0.209	0.092	9.47746e-10
Anapc11	1	3.05823e-14	0.594837	0.573	0.382	9.49673e-10
Bach1	1	3.06945e-14	-0.734327	0.593	0.682	9.53156e-10
Cops7a	1	3.18532e-14	0.529438	0.366	0.196	9.89137e-10
Ddx56	1	3.26589e-14	1.0228	0.278	0.141	1.01416e-09
Rsl1d1	1	3.27904e-14	0.71423	0.581	0.4	1.01824e-09
Rhoa	1	3.38917e-14	0.325012	0.985	0.958	1.05244e-09
Arhgdib	1	3.41835e-14	-0.500183	0.896	0.879	1.0615e-09
Mrpl46	1	3.53422e-14	0.853477	0.361	0.193	1.09748e-09
Fnta	1	3.65494e-14	0.564712	0.366	0.196	1.13497e-09
Ankrd44	1	3.71898e-14	-0.985043	0.35	0.494	1.15486e-09
Uqcr11	1	3.74469e-14	0.36989	0.894	0.854	1.16284e-09
Ttl	1	4.0471e-14	1.39928	0.145	0.055	1.25675e-09
Plk2	1	4.13793e-14	0.397466	0.498	0.317	1.28495e-09
Prdx5	1	4.17163e-14	-0.545494	0.888	0.914	1.29542e-09
Rps19bp1	1	4.20875e-14	0.602438	0.441	0.259	1.30694e-09
Ear2	1	4.37692e-14	1.70658	0.15	0.059	1.35916e-09
Snx16	1	4.51864e-14	0.868777	0.196	0.084	1.40317e-09
Ddx39b	1	4.5428e-14	0.517004	0.753	0.595	1.41067e-09
Sgcb	1	4.61876e-14	0.77506	0.176	0.072	1.43427e-09
Tmed3	1	4.69915e-14	0.586734	0.678	0.519	1.45923e-09
Itga5	1	5.23576e-14	0.642489	0.575	0.37	1.62586e-09
Ndufab1	1	5.27808e-14	0.57053	0.744	0.615	1.639e-09
Lrrc58	1	5.4895e-14	0.563502	0.709	0.517	1.70465e-09
Hspbp1	1	5.5787e-14	0.724221	0.286	0.143	1.73235e-09
Dynlrb1	1	5.74353e-14	0.440178	0.835	0.719	1.78354e-09
Fhdc1	1	6.05528e-14	2.25921	0.031	0.004	1.88035e-09
Itgb3bp	1	6.0768e-14	0.877775	0.194	0.083	1.88703e-09
Nras	1	6.09429e-14	0.460734	0.8	0.599	1.89246e-09
Tomm20	1	6.09503e-14	0.463142	0.852	0.772	1.89269e-09
Cyp2s1	1	6.19366e-14	3.6117	0.042	0.007	1.92332e-09
Ssb	1	6.30823e-14	0.51391	0.844	0.722	1.95889e-09
Ccr1	1	6.39768e-14	-0.589769	0.641	0.741	1.98667e-09
Prmt6	1	6.88464e-14	1.11489	0.145	0.055	2.13789e-09
Rps13	1	7.59585e-14	-0.329539	0.969	0.97	2.35874e-09
Gpr157	1	7.67456e-14	1.26074	0.145	0.056	2.38318e-09
Olr1	1	7.80142e-14	1.19791	0.203	0.093	2.42258e-09
Tpx2	1	7.8905e-14	1.09606	0.086	0.024	2.45024e-09
Stxbp5	1	8.23225e-14	0.598694	0.335	0.176	2.55636e-09
Hs6st1	1	8.76262e-14	0.751506	0.37	0.205	2.72106e-09
Nudt3	1	8.80155e-14	0.704902	0.531	0.338	2.73314e-09
Ccnd3	1	8.80733e-14	-1.33294	0.295	0.427	2.73494e-09
Speg	1	8.93347e-14	4.22318	0.02	0.001	2.77411e-09
Maged2	1	8.99496e-14	1.34416	0.117	0.04	2.7932e-09
Fxyd5	1	9.43971e-14	-0.419183	0.949	0.968	2.93131e-09
Soat1	1	9.44384e-14	0.537586	0.815	0.672	2.9326e-09
Fra10ac1	1	9.45177e-14	0.574901	0.227	0.103	2.93506e-09
Aco2	1	9.60141e-14	0.600056	0.639	0.445	2.98153e-09
Aars	1	9.64506e-14	0.816039	0.379	0.217	2.99508e-09
Nptx1	1	9.71822e-14	4.17524	0.018	0.001	3.0178e-09
Crem	1	9.76727e-14	-1.89907	0.167	0.312	3.03303e-09
Minpp1	1	1.00511e-13	0.830129	0.291	0.149	3.12118e-09
Sfxn3	1	1.03378e-13	0.647924	0.568	0.377	3.21021e-09
Tprkb	1	1.04763e-13	0.868934	0.284	0.144	3.25321e-09
Lima1	1	1.13249e-13	0.716716	0.416	0.246	3.51673e-09
Pla2g2e	1	1.15238e-13	2.78144	0.037	0.005	3.57847e-09
Mtus1	1	1.20536e-13	-1.65234	0.117	0.263	3.74301e-09
Lap3	1	1.22771e-13	0.73013	0.357	0.2	3.81242e-09
Fcgr1	1	1.23508e-13	-1.01722	0.54	0.665	3.8353e-09
Sort1	1	1.23628e-13	0.773115	0.229	0.106	3.83903e-09
Mrps18b	1	1.2418e-13	0.712399	0.372	0.207	3.85615e-09
Rplp0	1	1.24214e-13	-0.435889	0.967	0.976	3.85721e-09
Epb41l1	1	1.26328e-13	0.664765	0.333	0.178	3.92287e-09
Ly75	1	1.29356e-13	1.56956	0.048	0.009	4.01691e-09
Ets2	1	1.31432e-13	-1.30127	0.401	0.513	4.08135e-09
Adk	1	1.38208e-13	0.902266	0.304	0.16	4.29177e-09
Riok3	1	1.44232e-13	0.498096	0.782	0.591	4.47884e-09
1500011K16Rik	1	1.46424e-13	0.42708	0.566	0.363	4.54692e-09
Cd24a	1	1.48438e-13	0.608044	0.324	0.178	4.60944e-09
Thop1	1	1.48516e-13	0.917083	0.17	0.07	4.61186e-09
Tars	1	1.52412e-13	0.760509	0.372	0.21	4.73285e-09
Bckdk	1	1.5784e-13	0.617022	0.394	0.221	4.90141e-09
Ndufa12	1	1.64448e-13	0.494671	0.718	0.576	5.10661e-09
Hist1h1c	1	1.75278e-13	1.04065	0.46	0.3	5.4429e-09
Slc44a1	1	1.82901e-13	0.605467	0.452	0.27	5.67962e-09
Phlda1	1	1.9158e-13	-1.84585	0.282	0.421	5.94912e-09
Ldha	1	2.03816e-13	0.363436	0.954	0.924	6.32909e-09
Ccnc	1	2.05389e-13	0.614937	0.317	0.166	6.37796e-09
Atp5o.1	1	2.10372e-13	0.377911	0.874	0.776	6.53269e-09
Tmcc3	1	2.24873e-13	0.629618	0.22	0.102	6.98297e-09
Wdr12	1	2.26153e-13	0.645678	0.249	0.119	7.02273e-09
Ndufs5	1	2.32659e-13	0.472845	0.784	0.676	7.22475e-09
Immt	1	2.33499e-13	0.517137	0.685	0.482	7.25083e-09
Ms4a4a	1	2.37643e-13	-1.89434	0.064	0.201	7.37953e-09
Dap	1	2.41912e-13	0.54338	0.733	0.6	7.51211e-09
Tiparp	1	2.52372e-13	-1.30518	0.432	0.539	7.83692e-09
Rps18	1	2.52506e-13	-0.399452	0.927	0.946	7.84108e-09
Phb2	1	2.58536e-13	0.571016	0.725	0.604	8.02831e-09
Metap2	1	2.62266e-13	0.490819	0.804	0.669	8.14416e-09
Kcnab2	1	2.69641e-13	0.631139	0.412	0.236	8.37316e-09
Pltp	1	2.78442e-13	0.657853	0.711	0.528	8.64646e-09
Zeb2	1	2.78595e-13	-0.447769	0.963	0.969	8.6512e-09
Atp5g1	1	2.7941e-13	0.436783	0.83	0.758	8.67653e-09
Sdcbp	1	2.79637e-13	0.331448	0.974	0.944	8.68358e-09
Wars	1	2.82105e-13	0.903866	0.337	0.184	8.76022e-09
Chchd4	1	2.85528e-13	1.09535	0.306	0.167	8.86649e-09
Tmem97	1	2.93076e-13	0.790275	0.249	0.12	9.10087e-09
Mlf2	1	3.03008e-13	0.509825	0.705	0.548	9.40931e-09
Spon1	1	3.07034e-13	-3.52236	0.022	0.142	9.53434e-09
Smyd3	1	3.11032e-13	0.97744	0.203	0.093	9.65848e-09
Tmem237	1	3.22453e-13	0.790419	0.152	0.059	1.00131e-08
S1pr2	1	3.27777e-13	0.713628	0.366	0.206	1.01785e-08
Skil	1	3.33443e-13	-0.995006	0.559	0.627	1.03544e-08
Rtp4	1	3.566e-13	-1.42663	0.205	0.356	1.10735e-08
Ptgir	1	3.62347e-13	1.41305	0.17	0.073	1.1252e-08
Rel	1	3.7185e-13	-1.09926	0.425	0.541	1.1547e-08
Rpl37	1	3.73724e-13	-0.276147	0.989	0.983	1.16053e-08
Pou2f2	1	3.78192e-13	-1.61517	0.159	0.309	1.1744e-08
Gnb1	1	3.88044e-13	0.364269	0.921	0.889	1.20499e-08
Nop58	1	3.95595e-13	0.734493	0.443	0.28	1.22844e-08
Il13ra1	1	4.09978e-13	-0.962119	0.3	0.453	1.2731e-08
Mrps18a	1	4.28011e-13	0.553823	0.573	0.375	1.3291e-08
Gabarapl1	1	4.30272e-13	0.565639	0.447	0.266	1.33612e-08
9530068E07Rik	1	4.30548e-13	0.45345	0.689	0.493	1.33698e-08
Llph	1	4.46238e-13	0.422232	0.826	0.706	1.3857e-08
Tmem173	1	4.51067e-13	-1.51577	0.205	0.342	1.4007e-08
Timm17a	1	4.51361e-13	0.626703	0.61	0.452	1.40161e-08
Fpr2	1	4.63389e-13	-1.29851	0.128	0.286	1.43896e-08
mt-Nd2	1	4.97661e-13	0.255136	0.996	0.981	1.54539e-08
Mcl1	1	5.04248e-13	-0.528154	0.971	0.975	1.56584e-08
Lman1	1	5.21677e-13	0.543196	0.524	0.334	1.61996e-08
1700061G19Rik	1	5.25922e-13	2.01898	0.051	0.01	1.63315e-08
Lonrf3	1	5.33158e-13	1.07099	0.126	0.045	1.65562e-08
Lcp1	1	5.3614e-13	0.395725	0.96	0.965	1.66488e-08
Lgmn	1	5.56554e-13	0.227183	0.969	0.885	1.72827e-08
Abcb4	1	5.58101e-13	1.2933	0.062	0.015	1.73307e-08
Sp100	1	5.7645e-13	-1.00146	0.476	0.568	1.79005e-08
Psma2	1	5.95557e-13	0.391606	0.877	0.816	1.84938e-08
Cenpt	1	6.11982e-13	1.2356	0.156	0.064	1.90039e-08
C3	1	6.23331e-13	-1.0166	0.269	0.429	1.93563e-08
Idh3a	1	6.34308e-13	0.686277	0.39	0.226	1.96972e-08
P2ry12	1	6.46757e-13	-2.98491	0.029	0.149	2.00837e-08
Syncrip	1	6.66616e-13	0.579023	0.711	0.531	2.07004e-08
Mrpl51	1	6.82873e-13	0.563518	0.634	0.459	2.12053e-08
Tmem41a	1	6.85963e-13	1.40362	0.101	0.033	2.13012e-08
Sod1	1	7.00442e-13	0.531972	0.778	0.641	2.17508e-08
Cdk14	1	7.05063e-13	0.462665	0.537	0.346	2.18943e-08
Hars	1	7.09097e-13	0.587859	0.436	0.258	2.20196e-08
Trim47	1	7.10569e-13	0.687647	0.289	0.152	2.20653e-08
Ppp3r1	1	7.24054e-13	0.590942	0.623	0.424	2.2484e-08
Gorasp2	1	7.33229e-13	0.679932	0.608	0.402	2.2769e-08
Ncs1	1	7.42089e-13	1.65937	0.064	0.016	2.30441e-08
Cmas	1	7.52185e-13	0.78299	0.509	0.335	2.33576e-08
Bcat2	1	7.8351e-13	0.770836	0.39	0.222	2.43303e-08
Serp1	1	7.83878e-13	-0.57692	0.824	0.828	2.43418e-08
Ighm	1	8.02202e-13	-2.42297	0.077	0.211	2.49108e-08
Ap3m1	1	8.06388e-13	0.590805	0.454	0.274	2.50408e-08
Gm30246	1	8.12415e-13	2.49891	0.02	0.001	2.52279e-08
Akap13	1	8.33328e-13	-0.594209	0.733	0.778	2.58773e-08
Isg15	1	8.35558e-13	-2.20114	0.238	0.377	2.59466e-08
Cox7c	1	8.42411e-13	0.247549	0.98	0.945	2.61594e-08
Mtap	1	8.44523e-13	0.873326	0.231	0.111	2.6225e-08
Smyd5	1	8.47919e-13	0.932472	0.156	0.064	2.63304e-08
Phldb1	1	8.69486e-13	0.892238	0.181	0.079	2.70002e-08
Pop7	1	9.57836e-13	0.575056	0.458	0.283	2.97437e-08
2310022A10Rik	1	9.70149e-13	0.72363	0.46	0.283	3.0126e-08
Tst	1	1.00411e-12	1.94	0.046	0.009	3.11805e-08
Tceal8	1	1.05258e-12	0.59727	0.449	0.273	3.26858e-08
Gstm1	1	1.07091e-12	0.713014	0.467	0.293	3.32548e-08
Lyar	1	1.09839e-12	0.746851	0.454	0.28	3.41083e-08
Abcb8	1	1.12983e-12	1.04397	0.159	0.065	3.50847e-08
Spcs1	1	1.14009e-12	0.417451	0.85	0.713	3.54034e-08
Nob1	1	1.1739e-12	0.949362	0.256	0.13	3.64531e-08
Prmt5	1	1.17438e-12	0.98528	0.229	0.112	3.64679e-08
Nsun2	1	1.22425e-12	0.623316	0.48	0.305	3.80167e-08
Tomm5	1	1.25554e-12	0.575489	0.687	0.54	3.89882e-08
Cpe	1	1.29061e-12	3.355	0.018	0.001	4.00773e-08
Ide	1	1.29211e-12	0.589995	0.37	0.209	4.0124e-08
Emc7	1	1.29817e-12	0.459705	0.778	0.633	4.0312e-08
Rars	1	1.3094e-12	0.473958	0.496	0.315	4.06608e-08
Ypel3	1	1.31511e-12	-0.95566	0.385	0.502	4.08382e-08
Lrg1	1	1.33058e-12	-2.51085	0.057	0.187	4.13185e-08
Gm44206	1	1.33273e-12	4.93605	0.011	0	4.13853e-08
Zan	1	1.33765e-12	4.45638	0.011	0	4.1538e-08
Scand1	1	1.35713e-12	-0.450806	0.826	0.844	4.2143e-08
Mrpl13	1	1.42287e-12	0.499417	0.551	0.355	4.41842e-08
Rrs1	1	1.43968e-12	0.782485	0.214	0.1	4.47063e-08
Mecr	1	1.58366e-12	0.740974	0.249	0.123	4.91772e-08
Neurl3	1	1.59882e-12	-1.11465	0.326	0.454	4.96481e-08
Nfkbie	1	1.60533e-12	-1.31127	0.262	0.402	4.98504e-08
Pcmt1	1	1.62905e-12	0.543955	0.617	0.435	5.0587e-08
Fam105a	1	1.63062e-12	-0.825708	0.524	0.606	5.06356e-08
Kpna3	1	1.6589e-12	0.619623	0.427	0.252	5.1514e-08
Abcb6	1	1.66843e-12	1.08618	0.101	0.034	5.18099e-08
Rps20	1	1.68857e-12	-0.263667	0.985	0.982	5.24351e-08
Cdca7l	1	1.69585e-12	1.32159	0.064	0.016	5.26612e-08
Psmd13	1	1.70961e-12	0.615864	0.786	0.629	5.30884e-08
Oxct1	1	1.71807e-12	0.527926	0.52	0.344	5.33511e-08
Exoc5	1	1.72454e-12	0.493734	0.663	0.469	5.35522e-08
Ccdc34	1	1.74874e-12	0.486602	0.324	0.175	5.43035e-08
Mettl1	1	1.76781e-12	0.746994	0.262	0.135	5.48958e-08
Psmc5	1	1.82357e-12	0.481947	0.751	0.593	5.66272e-08
Pdlim4	1	1.85643e-12	1.13606	0.26	0.137	5.76478e-08
Sigmar1	1	1.90683e-12	0.697759	0.423	0.259	5.92127e-08
Katnbl1	1	1.94244e-12	0.62437	0.377	0.215	6.03187e-08
Hspa1a	1	1.9512e-12	-1.32015	0.621	0.718	6.05906e-08
Fam136a	1	1.95355e-12	0.73879	0.225	0.107	6.06634e-08
Gm34084	1	1.96182e-12	-1.68502	0.132	0.269	6.09204e-08
Arrb2	1	1.96234e-12	-0.86114	0.537	0.604	6.09366e-08
Slc36a4	1	2.00269e-12	0.623611	0.374	0.217	6.21895e-08
Arl5a	1	2.01587e-12	0.817173	0.416	0.263	6.25987e-08
Zfp593	1	2.02783e-12	0.631636	0.363	0.211	6.29701e-08
Pus7	1	2.02917e-12	1.22819	0.15	0.062	6.30117e-08
Tstd3	1	2.08421e-12	0.82133	0.291	0.154	6.4721e-08
Lrrc39	1	2.11328e-12	2.2336	0.022	0.002	6.56236e-08
Ubc	1	2.19568e-12	-0.639292	0.952	0.946	6.81826e-08
Kmo	1	2.26649e-12	-5.7976	0	0.099	7.03813e-08
AA467197	1	2.32362e-12	0.636638	0.319	0.179	7.21555e-08
Tlr13	1	2.36407e-12	0.552054	0.522	0.341	7.34116e-08
Micall1	1	2.39265e-12	0.571905	0.225	0.108	7.42989e-08
Slc30a1	1	2.43739e-12	0.7689	0.256	0.13	7.56883e-08
Tarbp2	1	2.51563e-12	0.761129	0.271	0.138	7.81178e-08
Gmnn	1	2.59403e-12	0.492888	0.293	0.152	8.05525e-08
Rusc2	1	2.63688e-12	0.440152	0.194	0.087	8.18829e-08
Ahr	1	2.73785e-12	-1.52732	0.156	0.298	8.50185e-08
Smpd1	1	2.842e-12	0.585946	0.271	0.141	8.82527e-08
Cad	1	2.86814e-12	1.23498	0.119	0.044	8.90644e-08
Ptk2b	1	2.86982e-12	0.646821	0.489	0.316	8.91165e-08
Pttg1ip	1	2.95571e-12	0.586649	0.626	0.444	9.17835e-08
Eprs	1	2.96176e-12	0.428746	0.573	0.387	9.19716e-08
Slamf7	1	3.0232e-12	0.683182	0.335	0.19	9.38793e-08
Ttc27	1	3.08268e-12	1.16711	0.119	0.044	9.57264e-08
Ifi213	1	3.19023e-12	-2.70288	0.037	0.157	9.90662e-08
Lrrfip1	1	3.25528e-12	-0.773443	0.648	0.684	1.01086e-07
Hspa8	1	3.33703e-12	-0.377474	0.982	0.985	1.03625e-07
Tnr	1	3.3757e-12	1.96927	0.035	0.005	1.04825e-07
Gm47507	1	3.44052e-12	1.28849	0.062	0.015	1.06839e-07
Gng11	1	3.46059e-12	0.56653	0.203	0.096	1.07462e-07
Psmc6	1	3.50182e-12	0.485357	0.751	0.575	1.08742e-07
Slc9a4	1	3.54866e-12	1.55054	0.064	0.016	1.10197e-07
Bzw1	1	3.61226e-12	0.413611	0.833	0.711	1.12171e-07
Tfpi	1	3.73128e-12	0.939993	0.154	0.065	1.15867e-07
Mrc1	1	3.73228e-12	-1.15192	0.553	0.618	1.15898e-07
Cdk20	1	3.74834e-12	0.582168	0.339	0.192	1.16397e-07
Kcnq1ot1	1	3.75185e-12	0.541543	0.361	0.208	1.16506e-07
Dph6	1	3.78115e-12	0.828965	0.205	0.095	1.17416e-07
Rgcc	1	3.85087e-12	0.414198	0.52	0.334	1.19581e-07
Elp5	1	3.91686e-12	0.664446	0.41	0.247	1.2163e-07
Gm15987	1	3.92164e-12	-2.79292	0.037	0.154	1.21779e-07
Ndufc1	1	3.98663e-12	0.394548	0.793	0.714	1.23797e-07
Atp6v0d1	1	4.10239e-12	0.465555	0.817	0.718	1.27392e-07
Cyb5a	1	4.17369e-12	0.652626	0.696	0.569	1.29606e-07
Ywhaz	1	4.18018e-12	0.466345	0.932	0.868	1.29807e-07
Orai1	1	4.18032e-12	-0.725537	0.509	0.595	1.29812e-07
Spryd7	1	4.265e-12	0.476872	0.322	0.176	1.32441e-07
Gm46401	1	4.31591e-12	2.81141	0.031	0.004	1.34022e-07
Dip2c	1	4.33302e-12	1.46995	0.145	0.06	1.34553e-07
H2afj	1	4.35552e-12	-0.524536	0.806	0.847	1.35252e-07
Dpagt1	1	4.58432e-12	0.651948	0.344	0.19	1.42357e-07
Etfa	1	4.6402e-12	0.569906	0.648	0.475	1.44092e-07
Gm6169	1	4.65225e-12	1.05812	0.104	0.036	1.44466e-07
Bcl2l1	1	4.83484e-12	0.760403	0.392	0.236	1.50136e-07
Set	1	4.92116e-12	0.430769	0.848	0.76	1.52817e-07
Ank	1	5.19352e-12	0.785957	0.348	0.202	1.61274e-07
Mrpl41	1	5.235e-12	0.595391	0.432	0.261	1.62562e-07
Cd300a	1	5.29809e-12	0.442089	0.747	0.604	1.64521e-07
Creg2	1	5.29947e-12	0.887559	0.15	0.062	1.64564e-07
1700006J14Rik	1	5.37187e-12	1.93087	0.042	0.008	1.66813e-07
Hpf1	1	5.39618e-12	0.514096	0.562	0.384	1.67568e-07
Tnip3	1	5.47141e-12	0.505032	0.434	0.266	1.69904e-07
Cldn23	1	5.52169e-12	3.11012	0.02	0.002	1.71465e-07
Fxn	1	5.54782e-12	0.605394	0.209	0.098	1.72277e-07
Ftsj3	1	5.56832e-12	0.649671	0.341	0.193	1.72913e-07
Palld	1	5.58451e-12	0.746487	0.344	0.202	1.73416e-07
Rpl18	1	5.59981e-12	-0.328963	0.967	0.967	1.73891e-07
Esyt2	1	5.69715e-12	0.681163	0.41	0.251	1.76914e-07
Cflar	1	6.00269e-12	-0.93309	0.667	0.712	1.86401e-07
Btbd1	1	6.00598e-12	0.470774	0.529	0.346	1.86504e-07
Kitl	1	6.32554e-12	0.935494	0.073	0.021	1.96427e-07
Cct5	1	6.34398e-12	0.459124	0.817	0.706	1.97e-07
Ndufb6	1	6.46033e-12	0.449963	0.747	0.615	2.00612e-07
Pid1	1	6.47457e-12	-0.470665	0.841	0.887	2.01055e-07
Gmfb	1	6.48854e-12	0.514892	0.676	0.49	2.01489e-07
Kctd12b	1	6.50943e-12	0.970637	0.121	0.046	2.02137e-07
Riox1	1	6.51888e-12	1.17318	0.159	0.068	2.02431e-07
Casp4	1	6.59092e-12	-1.17673	0.297	0.425	2.04668e-07
Cln8	1	6.73118e-12	0.500546	0.588	0.385	2.09023e-07
Anapc15	1	6.89737e-12	0.518127	0.388	0.223	2.14184e-07
Vwa5a	1	7.07416e-12	0.560431	0.643	0.468	2.19674e-07
Tspo	1	7.17428e-12	-0.368261	0.947	0.95	2.22783e-07
Agap1	1	7.24163e-12	0.464964	0.355	0.201	2.24874e-07
Cited2	1	7.38032e-12	-1.33672	0.419	0.532	2.29181e-07
Slc9a9	1	7.70697e-12	-1.96364	0.112	0.242	2.39324e-07
Lbr	1	7.86097e-12	-1.29443	0.163	0.303	2.44107e-07
Iqgap1	1	7.86762e-12	0.273131	0.987	0.96	2.44313e-07
Fgfr1	1	7.92574e-12	0.700873	0.225	0.111	2.46118e-07
Nae1	1	7.98355e-12	0.610346	0.383	0.224	2.47913e-07
Atp8a1	1	8.04975e-12	-1.48426	0.185	0.314	2.49969e-07
Psma3	1	8.05042e-12	0.355196	0.857	0.792	2.4999e-07
Prep	1	8.1746e-12	0.576188	0.324	0.179	2.53846e-07
Emc1	1	8.20901e-12	0.640822	0.419	0.256	2.54914e-07
Exosc9	1	8.46611e-12	0.716317	0.311	0.173	2.62898e-07
S100a10	1	8.79551e-12	0.34556	0.98	0.946	2.73127e-07
Hfe	1	8.99856e-12	-1.37643	0.267	0.383	2.79432e-07
Mbtps2	1	9.08225e-12	0.666594	0.231	0.113	2.82031e-07
Fxyd2	1	9.40983e-12	0.355013	0.361	0.208	2.92203e-07
Minos1	1	9.70489e-12	0.332112	0.888	0.814	3.01366e-07
Gm20658	1	9.98624e-12	2.48267	0.026	0.003	3.10103e-07
Pigp	1	1.00079e-11	0.623793	0.374	0.219	3.10775e-07
Mrpl12	1	1.00394e-11	0.656363	0.584	0.418	3.11753e-07
Ap2a2	1	1.106e-11	-0.818613	0.641	0.684	3.43445e-07
Cndp2	1	1.17145e-11	0.350352	0.817	0.671	3.6377e-07
Gm42517	1	1.17174e-11	2.96201	0.018	0.001	3.63861e-07
Edem2	1	1.17422e-11	0.711335	0.441	0.284	3.64631e-07
Atp5a1	1	1.18033e-11	0.369165	0.894	0.833	3.66528e-07
Ecd	1	1.20855e-11	0.681219	0.3	0.164	3.7529e-07
Arl8b	1	1.21852e-11	0.532367	0.65	0.5	3.78387e-07
Dach1	1	1.24889e-11	2.05144	0.04	0.007	3.87816e-07
Aco1	1	1.24989e-11	0.708716	0.289	0.157	3.88128e-07
Appl1	1	1.26223e-11	0.546304	0.441	0.268	3.91961e-07
Gnai2	1	1.26807e-11	-0.242654	0.943	0.95	3.93773e-07
Eif2s1	1	1.27023e-11	0.623647	0.63	0.474	3.94443e-07
Dnmt1	1	1.27181e-11	0.806073	0.368	0.216	3.94936e-07
Il10ra	1	1.27827e-11	-0.719936	0.41	0.536	3.9694e-07
Nolc1	1	1.30584e-11	0.67065	0.35	0.205	4.05502e-07
Glo1	1	1.31216e-11	0.403083	0.641	0.461	4.07467e-07
Gm28875	1	1.39139e-11	0.732083	0.374	0.225	4.3207e-07
Rtn3	1	1.39367e-11	0.462676	0.819	0.685	4.32778e-07
Mocs2	1	1.40738e-11	0.504708	0.557	0.374	4.37033e-07
Clic4	1	1.52855e-11	0.32523	0.744	0.569	4.7466e-07
Mrto4	1	1.58466e-11	0.528573	0.485	0.302	4.92086e-07
Galc	1	1.60907e-11	0.45172	0.37	0.215	4.99665e-07
1110004F10Rik	1	1.68148e-11	0.485577	0.747	0.602	5.22148e-07
Ifi206	1	1.7118e-11	-2.77167	0.024	0.132	5.31565e-07
Igfbp6	1	1.73703e-11	-0.760514	0.101	0.239	5.394e-07
Airn	1	1.78392e-11	1.2497	0.064	0.017	5.53959e-07
Isg20	1	1.78691e-11	-3.16792	0.037	0.149	5.54889e-07
Sirpb1b	1	1.81058e-11	-1.27455	0.137	0.266	5.62239e-07
Slfn5	1	1.81123e-11	-1.29276	0.452	0.539	5.62441e-07
Sdhaf3	1	1.81135e-11	1.05936	0.163	0.071	5.62479e-07
Tnfaip2	1	1.81783e-11	0.333632	0.689	0.505	5.64491e-07
Htr2b	1	1.83196e-11	0.844978	0.073	0.021	5.68879e-07
Wdfy1	1	1.83715e-11	0.63896	0.427	0.267	5.70491e-07
Osbpl8	1	1.84673e-11	0.294249	0.771	0.601	5.73466e-07
Lamtor1	1	1.92973e-11	0.442067	0.815	0.703	5.9924e-07
Mrpl55	1	1.93609e-11	0.524808	0.423	0.255	6.01215e-07
Plekhm1	1	1.95255e-11	0.627309	0.317	0.179	6.06326e-07
Fastk	1	1.95343e-11	0.563765	0.304	0.166	6.066e-07
Bhlhe40	1	2.01556e-11	0.566204	0.617	0.445	6.25892e-07
Tmem243	1	2.04185e-11	-0.954008	0.297	0.417	6.34057e-07
Ttc3	1	2.074e-11	0.780745	0.291	0.163	6.4404e-07
Egr2	1	2.15606e-11	0.465627	0.405	0.251	6.69522e-07
Rpl30	1	2.18531e-11	-0.28324	0.965	0.974	6.78604e-07
BC031181	1	2.23524e-11	0.433331	0.707	0.569	6.9411e-07
Pitrm1	1	2.27822e-11	0.787073	0.244	0.126	7.07457e-07
Dnajc2	1	2.29727e-11	0.578056	0.553	0.374	7.13371e-07
Gnl1	1	2.36427e-11	0.716335	0.41	0.253	7.34176e-07
Jag1	1	2.3689e-11	0.537918	0.28	0.152	7.35616e-07
Brca1	1	2.39792e-11	2.13435	0.044	0.009	7.44628e-07
Opa1	1	2.43235e-11	0.670027	0.35	0.204	7.55317e-07
Cap1	1	2.438e-11	0.372367	0.874	0.812	7.57074e-07
Jpt1	1	2.48762e-11	0.366908	0.861	0.779	7.72482e-07
Flt3	1	2.52347e-11	-5.65248	0.002	0.094	7.83614e-07
Cd209a	1	2.54983e-11	-6.50689	0.018	0.118	7.918e-07
Bola3	1	2.61944e-11	0.512739	0.434	0.271	8.13414e-07
Fam45a	1	2.65054e-11	0.5614	0.346	0.197	8.23073e-07
Dlat	1	2.70927e-11	0.606866	0.355	0.206	8.41311e-07
Dusp3	1	2.71705e-11	0.418597	0.808	0.677	8.43726e-07
Cops5	1	2.77059e-11	0.568365	0.593	0.437	8.60352e-07
Chd5	1	3.0025e-11	2.13531	0.026	0.003	9.32367e-07
Mrps17	1	3.05296e-11	0.476106	0.581	0.41	9.48037e-07
Rasa1	1	3.08549e-11	0.777366	0.399	0.252	9.58139e-07
Echdc3	1	3.10965e-11	1.42747	0.031	0.005	9.65639e-07
Bloc1s5	1	3.14233e-11	0.848662	0.172	0.078	9.75789e-07
Atp6ap1	1	3.17035e-11	0.38198	0.861	0.762	9.84488e-07
Ppfia4	1	3.19645e-11	-2.38621	0.066	0.182	9.92593e-07
Arhgef12	1	3.22229e-11	0.560708	0.28	0.151	1.00062e-06
Gas2l3	1	3.22231e-11	0.368298	0.502	0.315	1.00062e-06
Abca9	1	3.24715e-11	-2.01782	0.095	0.218	1.00834e-06
Cgref1	1	3.31569e-11	1.93082	0.033	0.005	1.02962e-06
Gfm1	1	3.34366e-11	0.658995	0.262	0.139	1.03831e-06
Plek	1	3.41473e-11	-0.568545	0.811	0.844	1.06038e-06
Nudt5	1	3.49562e-11	0.549269	0.33	0.186	1.08549e-06
Fgl2	1	3.64497e-11	-1.63176	0.163	0.294	1.13187e-06
H2-T23	1	3.66172e-11	-0.756478	0.617	0.674	1.13707e-06
Prkcsh	1	3.67027e-11	0.426636	0.593	0.409	1.13973e-06
Msto1	1	3.69482e-11	0.641792	0.192	0.089	1.14735e-06
Acsl4	1	3.70128e-11	0.68665	0.535	0.367	1.14936e-06
Zfp560	1	3.79454e-11	0.596909	0.291	0.158	1.17832e-06
Manba	1	3.81191e-11	0.793061	0.361	0.218	1.18371e-06
Dolpp1	1	3.92644e-11	0.957466	0.192	0.091	1.21928e-06
Cox7a2	1	3.93574e-11	0.285757	0.916	0.879	1.22216e-06
Slc4a2	1	3.94063e-11	0.583294	0.392	0.234	1.22368e-06
Mrpl11	1	3.94842e-11	0.588888	0.489	0.325	1.2261e-06
Atp6v1f	1	4.01078e-11	0.321587	0.921	0.882	1.24547e-06
Gm16104	1	4.05534e-11	2.52324	0.04	0.008	1.2593e-06
Ptges3l	1	4.11115e-11	0.935058	0.11	0.041	1.27663e-06
Gm33103	1	4.12073e-11	3.0744	0.022	0.002	1.27961e-06
Drg2	1	4.13001e-11	0.739059	0.291	0.159	1.28249e-06
Cd59b	1	4.17911e-11	2.69327	0.022	0.002	1.29774e-06
Arhgap26	1	4.28112e-11	-1.09124	0.143	0.284	1.32941e-06
Crls1	1	4.29383e-11	0.64334	0.284	0.152	1.33336e-06
Atp5b	1	4.30104e-11	0.319777	0.883	0.847	1.3356e-06
Fastkd1	1	4.40692e-11	0.95627	0.112	0.042	1.36848e-06
Dusp16	1	4.53216e-11	-1.53698	0.156	0.282	1.40737e-06
Znhit6	1	4.67698e-11	0.783754	0.218	0.11	1.45234e-06
Emc4	1	4.67877e-11	0.637423	0.445	0.284	1.4529e-06
Eif2s3x	1	4.72575e-11	0.717305	0.487	0.323	1.46749e-06
Amfr	1	4.7576e-11	0.463424	0.601	0.423	1.47738e-06
Lrrc32	1	4.79478e-11	2.41662	0.037	0.007	1.48892e-06
S100a1	1	4.80337e-11	0.551699	0.59	0.432	1.49159e-06
Gm26740	1	4.81511e-11	-1.49166	0.148	0.276	1.49524e-06
Rad23a	1	4.98722e-11	0.448647	0.568	0.388	1.54868e-06
Lamp1	1	5.01972e-11	0.206466	0.974	0.953	1.55877e-06
Slc35f6	1	5.07564e-11	0.474939	0.564	0.387	1.57614e-06
Bop1	1	5.16247e-11	0.593739	0.33	0.188	1.6031e-06
Nudt9	1	5.39494e-11	0.527638	0.458	0.285	1.67529e-06
Lcn2	1	5.43961e-11	-6.21449	0.004	0.095	1.68916e-06
Src	1	5.44024e-11	0.939749	0.11	0.041	1.68936e-06
Ppargc1b	1	5.476e-11	1.44711	0.108	0.041	1.70046e-06
Tpm3-rs7	1	5.53101e-11	0.402569	0.676	0.507	1.71754e-06
Pdp1	1	5.5336e-11	1.24739	0.141	0.06	1.71835e-06
Cc2d1b	1	5.58741e-11	0.556655	0.337	0.194	1.73506e-06
Pvt1	1	5.69764e-11	1.8073	0.09	0.031	1.76929e-06
Ufm1	1	5.69809e-11	0.474592	0.736	0.572	1.76943e-06
Acot9	1	5.73972e-11	0.500968	0.425	0.262	1.78236e-06
Aida	1	5.81726e-11	0.461805	0.416	0.255	1.80643e-06
Klra2	1	5.82093e-11	-1.96126	0.097	0.219	1.80757e-06
Kank3	1	5.88119e-11	0.990709	0.205	0.102	1.82629e-06
Serinc3	1	5.94591e-11	-0.754999	0.841	0.844	1.84638e-06
M6pr	1	6.00576e-11	0.38239	0.863	0.745	1.86497e-06
Psme1	1	6.01593e-11	-0.511806	0.771	0.779	1.86813e-06
Cacybp	1	6.01906e-11	0.548221	0.637	0.468	1.8691e-06
Car6	1	6.19226e-11	1.07289	0.119	0.047	1.92288e-06
Rpl26	1	6.25229e-11	-0.276332	0.958	0.974	1.94152e-06
Ltb	1	6.25951e-11	-3.62362	0.02	0.119	1.94377e-06
Pfkfb3	1	6.27054e-11	-1.34256	0.256	0.379	1.94719e-06
Sptssa	1	6.34713e-11	0.448046	0.709	0.556	1.97097e-06
Casp6	1	6.42864e-11	-1.27233	0.216	0.338	1.99629e-06
Psmd6	1	6.48165e-11	0.535591	0.65	0.496	2.01275e-06
Eif5b	1	6.48707e-11	0.422039	0.811	0.681	2.01443e-06
Reep5	1	6.67409e-11	0.310752	0.916	0.898	2.07251e-06
Tnfrsf26	1	6.74528e-11	1.08604	0.15	0.066	2.09461e-06
Sssca1	1	6.78546e-11	0.588879	0.383	0.23	2.10709e-06
Nip7	1	6.79405e-11	0.632433	0.388	0.236	2.10976e-06
St3gal4	1	6.82655e-11	-1.38536	0.207	0.324	2.11985e-06
Wdr83os	1	6.89219e-11	0.472598	0.718	0.584	2.14023e-06
Fmn1	1	7.03621e-11	0.457214	0.341	0.195	2.18495e-06
Ndufb4	1	7.08316e-11	0.456522	0.769	0.663	2.19953e-06
Nol6	1	7.13535e-11	1.07961	0.194	0.095	2.21574e-06
St6galnac6	1	7.32537e-11	0.500752	0.319	0.18	2.27475e-06
Vti1b	1	7.35032e-11	0.501807	0.626	0.462	2.2825e-06
Tpd52	1	7.79089e-11	-0.441794	0.855	0.891	2.4193e-06
S100a4	1	7.91525e-11	0.317917	0.98	0.934	2.45792e-06
Orc2	1	7.93718e-11	0.870783	0.253	0.134	2.46473e-06
Bcl2a1b	1	8.09499e-11	0.224443	0.663	0.488	2.51374e-06
Tmem135	1	8.52488e-11	0.568415	0.335	0.196	2.64723e-06
Mrpl2	1	8.60435e-11	0.581535	0.471	0.301	2.67191e-06
Rnase6	1	8.62086e-11	-2.39889	0.073	0.187	2.67704e-06
Eif3a	1	8.91617e-11	0.379994	0.885	0.803	2.76874e-06
Runx1	1	9.01399e-11	-0.665284	0.683	0.714	2.79911e-06
Psmb4	1	9.32628e-11	0.333544	0.901	0.812	2.89609e-06
Samd8	1	9.46172e-11	0.597636	0.46	0.3	2.93815e-06
Gtf3c6	1	9.52248e-11	0.396932	0.482	0.31	2.95702e-06
Trmt6	1	9.53478e-11	0.722925	0.328	0.19	2.96084e-06
Gpr68	1	9.5586e-11	1.01377	0.174	0.083	2.96823e-06
Cd244	1	1.00876e-10	-2.36726	0.057	0.17	3.1325e-06
Npepl1	1	1.0088e-10	0.518553	0.432	0.263	3.13262e-06
Sfn	1	1.04098e-10	0.881421	0.079	0.025	3.23257e-06
Pter	1	1.04496e-10	2.04723	0.07	0.021	3.24493e-06
Myh15	1	1.04764e-10	4.96387	0.011	0	3.25323e-06
Adam10	1	1.05076e-10	0.571156	0.698	0.539	3.26291e-06
Fat3	1	1.0641e-10	4.22687	0.011	0	3.30436e-06
Eaf1	1	1.11012e-10	0.550971	0.377	0.229	3.44726e-06
Mndal	1	1.11137e-10	-1.22872	0.383	0.482	3.45113e-06
Csf3r	1	1.11382e-10	-1.2755	0.183	0.314	3.45876e-06
Top1	1	1.12729e-10	-0.594294	0.65	0.714	3.50058e-06
Cd177	1	1.13037e-10	-3.00992	0.029	0.13	3.51015e-06
Rce1	1	1.13661e-10	0.548282	0.324	0.181	3.52952e-06
Heatr3	1	1.13772e-10	0.711626	0.222	0.113	3.53296e-06
Hs1bp3	1	1.14336e-10	0.824868	0.185	0.088	3.55046e-06
Slc9b2	1	1.17871e-10	3.10106	0.029	0.004	3.66024e-06
Zbtb42	1	1.2807e-10	0.932323	0.172	0.08	3.97695e-06
Sipa1l1	1	1.31277e-10	-1.40325	0.2	0.32	4.07656e-06
Get4	1	1.34273e-10	0.397186	0.363	0.209	4.16957e-06
Nrp1	1	1.35225e-10	0.249501	0.531	0.347	4.19914e-06
Esf1	1	1.38486e-10	0.461786	0.463	0.297	4.30042e-06
Mtg1	1	1.39721e-10	0.605969	0.156	0.07	4.33875e-06
Tnfaip8l2	1	1.40765e-10	-0.826826	0.458	0.544	4.37118e-06
Rpf2	1	1.44912e-10	0.616822	0.359	0.214	4.49994e-06
Gm30074	1	1.47246e-10	1.30433	0.062	0.017	4.57244e-06
Il12rb1	1	1.47432e-10	2.14594	0.033	0.006	4.5782e-06
Stmn1	1	1.47789e-10	0.380364	0.198	0.1	4.58929e-06
Acaa2	1	1.51221e-10	0.604956	0.553	0.391	4.69587e-06
Sbk2	1	1.51548e-10	3.16822	0.022	0.002	4.70603e-06
Acadm	1	1.52564e-10	0.498389	0.518	0.348	4.73756e-06
Gtpbp4	1	1.52975e-10	0.508663	0.5	0.334	4.75033e-06
Tex264	1	1.54961e-10	0.457624	0.456	0.291	4.81201e-06
Ado	1	1.60245e-10	0.659372	0.366	0.224	4.97607e-06
Uchl3	1	1.64789e-10	0.498416	0.394	0.239	5.11718e-06
Hivep3	1	1.68002e-10	0.980664	0.256	0.14	5.21698e-06
Plekhb2	1	1.69846e-10	0.407235	0.637	0.453	5.27422e-06
Cct4	1	1.70571e-10	0.48859	0.756	0.643	5.29673e-06
Cnep1r1	1	1.74665e-10	0.70655	0.337	0.194	5.42387e-06
2610001J05Rik	1	1.81222e-10	0.422199	0.659	0.49	5.62748e-06
March9	1	1.8347e-10	1.55606	0.042	0.009	5.6973e-06
Fads1	1	1.84283e-10	0.619843	0.207	0.104	5.72255e-06
Ppp1r10	1	1.85353e-10	-0.914712	0.403	0.507	5.75577e-06
Tsc22d1	1	1.86571e-10	0.550504	0.392	0.245	5.79359e-06
Psmb6	1	1.87449e-10	0.394341	0.817	0.747	5.82087e-06
Mcf2l	1	1.88392e-10	1.82749	0.081	0.027	5.85015e-06
Itpripl2	1	1.92732e-10	0.498788	0.509	0.344	5.9849e-06
Bnip3l	1	1.9283e-10	0.497051	0.764	0.664	5.98795e-06
Smim26	1	1.99531e-10	0.621072	0.346	0.205	6.19602e-06
Irak1bp1	1	2.00759e-10	2.01937	0.037	0.007	6.23416e-06
Nck2	1	2.01103e-10	1.49083	0.048	0.011	6.24486e-06
Azin1	1	2.1188e-10	0.522536	0.707	0.546	6.57952e-06
Acot11	1	2.12217e-10	0.996572	0.117	0.047	6.58999e-06
Tulp4	1	2.12362e-10	0.729238	0.513	0.365	6.59449e-06
Mdh1	1	2.12443e-10	0.450979	0.676	0.529	6.59699e-06
Pon3	1	2.13156e-10	0.425326	0.3	0.166	6.61914e-06
Itgb1	1	2.13683e-10	0.325162	0.881	0.802	6.6355e-06
Pdhb	1	2.19309e-10	0.431903	0.5	0.318	6.81021e-06
Sema4a	1	2.23179e-10	-0.876844	0.275	0.402	6.93039e-06
H2-M2	1	2.24415e-10	4.5608	0.013	0.001	6.96875e-06
Ptms	1	2.25218e-10	0.284188	0.896	0.772	6.99368e-06
Ncoa4	1	2.26177e-10	0.632221	0.452	0.293	7.02348e-06
Ptger2	1	2.29291e-10	0.942969	0.214	0.109	7.12017e-06
Glrx5	1	2.36796e-10	0.562712	0.626	0.459	7.35323e-06
Gnas	1	2.37255e-10	0.300621	0.934	0.908	7.36746e-06
Gatad1	1	2.41385e-10	0.46954	0.542	0.382	7.49573e-06
Tbc1d7	1	2.42246e-10	0.965891	0.134	0.057	7.52247e-06
Lactb	1	2.4649e-10	0.522505	0.535	0.375	7.65427e-06
Uba3	1	2.48415e-10	0.571587	0.335	0.193	7.71403e-06
Ccl3	1	2.49124e-10	-1.55737	0.414	0.511	7.73605e-06
Prps1	1	2.53418e-10	0.819887	0.218	0.112	7.86939e-06
Il21r	1	2.57153e-10	-1.7469	0.075	0.191	7.98537e-06
Flot1	1	2.58187e-10	-0.876197	0.328	0.433	8.01749e-06
Hadh	1	2.5823e-10	0.520644	0.33	0.189	8.01881e-06
Apobec1	1	2.59391e-10	0.371476	0.74	0.567	8.05487e-06
Serbp1	1	2.59418e-10	0.340479	0.907	0.853	8.0557e-06
Aktip	1	2.6132e-10	0.744449	0.187	0.091	8.11479e-06
Rars2	1	2.63646e-10	0.921303	0.216	0.111	8.18701e-06
Map4k3	1	2.6371e-10	0.794705	0.26	0.141	8.18898e-06
Abhd17c	1	2.65065e-10	0.821104	0.244	0.132	8.23106e-06
Trim30a	1	2.65566e-10	-1.0696	0.454	0.526	8.24662e-06
Alg10b	1	2.65618e-10	0.70496	0.231	0.121	8.24824e-06
Spg20	1	2.70896e-10	0.539698	0.284	0.156	8.41214e-06
Eno2	1	2.74266e-10	1.13059	0.145	0.064	8.51677e-06
Mmadhc	1	2.77898e-10	0.434132	0.518	0.343	8.62957e-06
Selenos	1	2.81293e-10	0.481994	0.782	0.665	8.735e-06
Fdx1	1	2.83915e-10	0.64136	0.253	0.134	8.81642e-06
Dut	1	2.86671e-10	0.779445	0.161	0.074	8.902e-06
Alad	1	2.87487e-10	0.708374	0.159	0.072	8.92733e-06
Trmt61a	1	3.00198e-10	1.00449	0.128	0.053	9.32204e-06
Pfdn1	1	3.08679e-10	0.454773	0.621	0.469	9.58542e-06
Wdr4	1	3.14067e-10	0.7584	0.156	0.071	9.75273e-06
Trem3	1	3.14443e-10	-2.00772	0.044	0.15	9.76439e-06
Gnat3	1	3.18987e-10	1.60261	0.044	0.01	9.90552e-06
Slco4a1	1	3.22307e-10	0.651953	0.117	0.047	1.00086e-05
Thumpd1	1	3.2357e-10	0.730424	0.286	0.162	1.00478e-05
Adcy7	1	3.25853e-10	0.490664	0.553	0.379	1.01187e-05
March1	1	3.26629e-10	-0.850506	0.293	0.413	1.01428e-05
Rsad1	1	3.32734e-10	2.33576	0.053	0.014	1.03324e-05
Eif1ad	1	3.33182e-10	0.548257	0.449	0.29	1.03463e-05
Rcc1l	1	3.33871e-10	0.996316	0.143	0.064	1.03677e-05
Plekha2	1	3.39267e-10	0.441647	0.46	0.298	1.05353e-05
Golga5	1	3.40387e-10	0.587531	0.337	0.196	1.057e-05
Trim30d	1	3.42161e-10	-1.54583	0.174	0.291	1.06251e-05
Gramd1b	1	3.45276e-10	0.508956	0.326	0.19	1.07219e-05
9030624J02Rik	1	3.57255e-10	0.482183	0.485	0.316	1.10938e-05
Rnft1	1	3.90839e-10	0.870706	0.372	0.227	1.21367e-05
Slain2	1	3.97408e-10	0.469539	0.493	0.327	1.23407e-05
Ppcs	1	4.02549e-10	0.89316	0.112	0.044	1.25004e-05
Dusp18	1	4.08157e-10	1.48425	0.101	0.039	1.26745e-05
Selenop	1	4.13384e-10	-1.16684	0.659	0.727	1.28368e-05
Gart	1	4.18957e-10	0.403718	0.322	0.184	1.30099e-05
Cinp	1	4.20518e-10	0.716272	0.275	0.154	1.30583e-05
Rilpl2	1	4.23444e-10	0.551281	0.546	0.39	1.31492e-05
Slc16a10	1	4.28764e-10	0.480791	0.5	0.334	1.33144e-05
Rpusd1	1	4.35055e-10	1.19842	0.099	0.037	1.35098e-05
Fgd2	1	4.37878e-10	-1.46789	0.104	0.223	1.35974e-05
Neurl2	1	4.38225e-10	0.622366	0.251	0.136	1.36082e-05
Aga	1	4.45693e-10	0.627135	0.317	0.188	1.38401e-05
I830077J02Rik	1	4.54379e-10	-2.02188	0.084	0.194	1.41098e-05
Ndufb8	1	4.57151e-10	0.336183	0.857	0.778	1.41959e-05
Nans	1	4.60314e-10	0.581254	0.537	0.364	1.42941e-05
Gar1	1	4.66808e-10	0.484251	0.293	0.163	1.44958e-05
Serpinb6b	1	4.66922e-10	0.723208	0.035	0.007	1.44993e-05
Mfap3l	1	4.67402e-10	0.920371	0.066	0.02	1.45142e-05
Mapre3	1	4.6903e-10	1.37499	0.108	0.043	1.45648e-05
Iars2	1	4.69862e-10	0.577116	0.324	0.19	1.45906e-05
Eif3l	1	4.74243e-10	0.439853	0.703	0.56	1.47267e-05
Klf3	1	4.76709e-10	-0.727277	0.452	0.543	1.48032e-05
Flnb	1	4.79308e-10	1.05954	0.123	0.051	1.48839e-05
Mrpl35	1	4.80518e-10	0.460772	0.507	0.335	1.49215e-05
Mcm3	1	4.83648e-10	0.798175	0.269	0.15	1.50187e-05
Cd14	1	4.91318e-10	-1.09206	0.817	0.811	1.52569e-05
Prkar1a	1	4.94825e-10	0.369799	0.841	0.766	1.53658e-05
Arhgap6	1	5.02797e-10	1.06985	0.156	0.073	1.56134e-05
Cyb561	1	5.06237e-10	2.56923	0.022	0.003	1.57202e-05
Slc38a7	1	5.09832e-10	0.643135	0.304	0.176	1.58318e-05
Tspan4	1	5.25934e-10	0.303549	0.441	0.268	1.63318e-05
Tbcc	1	5.47664e-10	0.602494	0.319	0.188	1.70066e-05
Mdn1	1	5.52824e-10	0.646372	0.218	0.114	1.71668e-05
Mphosph10	1	5.57209e-10	0.468197	0.405	0.256	1.7303e-05
Megf8	1	5.58411e-10	0.557302	0.159	0.072	1.73404e-05
Snx15	1	5.58536e-10	0.711127	0.271	0.152	1.73442e-05
Dennd4c	1	5.6099e-10	0.563386	0.465	0.306	1.74204e-05
Iah1	1	5.62689e-10	0.549858	0.533	0.369	1.74732e-05
Hspa1b	1	5.76428e-10	-1.12671	0.537	0.645	1.78998e-05
Pik3r5	1	5.771e-10	0.39004	0.652	0.47	1.79207e-05
Dvl3	1	5.81685e-10	0.780249	0.227	0.12	1.80631e-05
Cdkn2d	1	5.84793e-10	-1.59042	0.216	0.323	1.81596e-05
Kmt5a	1	5.86026e-10	0.365924	0.568	0.385	1.81979e-05
Galnt15	1	5.90952e-10	1.52946	0.026	0.004	1.83508e-05
Mtmr10	1	5.96987e-10	0.772507	0.311	0.186	1.85382e-05
Rbpms2	1	6.00981e-10	2.66226	0.02	0.002	1.86623e-05
Eepd1	1	6.03462e-10	0.52087	0.403	0.255	1.87393e-05
Usp50	1	6.05138e-10	0.625806	0.337	0.198	1.87914e-05
Atp6ap2	1	6.09843e-10	0.367432	0.844	0.716	1.89375e-05
Rnaseh2b	1	6.26996e-10	0.805008	0.227	0.119	1.94701e-05
Prmt2	1	6.32224e-10	0.358812	0.211	0.108	1.96324e-05
Cdipt	1	6.39523e-10	0.601459	0.584	0.412	1.98591e-05
Fcgrt	1	6.52756e-10	-1.56716	0.262	0.372	2.027e-05
Parl	1	6.5456e-10	0.46868	0.637	0.459	2.03261e-05
Itgav	1	6.60432e-10	0.474422	0.579	0.408	2.05084e-05
Ppfia1	1	6.65424e-10	0.536374	0.372	0.223	2.06634e-05
Tsc22d4	1	6.67235e-10	-0.574813	0.667	0.703	2.07196e-05
Csnk2b	1	6.78475e-10	0.421725	0.8	0.673	2.10687e-05
Ahcyl1	1	7.24639e-10	0.564874	0.425	0.273	2.25022e-05
Snx20	1	7.39435e-10	-0.759691	0.559	0.615	2.29617e-05
Chchd10	1	7.4514e-10	0.955798	0.167	0.082	2.31388e-05
Mrps35	1	7.53099e-10	0.640068	0.273	0.152	2.3386e-05
Ms4a4b	1	7.60501e-10	-2.78879	0.022	0.114	2.36158e-05
Ttc13	1	7.72362e-10	0.84922	0.249	0.136	2.39842e-05
Trp53rka	1	7.7704e-10	0.753112	0.181	0.088	2.41294e-05
Dpy30	1	7.78031e-10	0.479061	0.489	0.325	2.41602e-05
Herc3	1	7.79158e-10	0.836659	0.156	0.072	2.41952e-05
Alg2	1	7.92876e-10	1.25522	0.143	0.065	2.46212e-05
Utp4	1	8.00376e-10	0.884086	0.207	0.106	2.48541e-05
Ccdc12	1	8.07258e-10	-0.59126	0.665	0.709	2.50678e-05
Csrnp1	1	8.1156e-10	-0.739569	0.392	0.503	2.52014e-05
Parp8	1	8.16946e-10	-1.59026	0.152	0.263	2.53686e-05
Lyl1	1	8.18504e-10	-1.4668	0.161	0.278	2.5417e-05
Stau2	1	8.41302e-10	1.18354	0.073	0.024	2.61249e-05
Adi1	1	8.43125e-10	0.762956	0.154	0.071	2.61816e-05
Fhl3	1	8.44113e-10	0.882216	0.139	0.061	2.62123e-05
Nop16	1	8.54294e-10	0.81107	0.304	0.181	2.65284e-05
Snx27	1	8.57795e-10	0.473846	0.454	0.291	2.66371e-05
Oas2	1	8.58639e-10	-1.98969	0.075	0.185	2.66633e-05
Tbl3	1	8.64233e-10	0.56437	0.225	0.117	2.6837e-05
Ap3s1	1	8.68165e-10	0.432774	0.773	0.617	2.69591e-05
Tsen15	1	8.77855e-10	0.981572	0.161	0.076	2.726e-05
Vps35	1	8.84425e-10	0.37067	0.749	0.581	2.74641e-05
Nup62	1	8.89037e-10	0.727029	0.302	0.175	2.76073e-05
Mpdu1	1	9.09931e-10	0.517407	0.515	0.349	2.82561e-05
Eftud2	1	9.1439e-10	0.438694	0.432	0.266	2.83946e-05
Nudcd2	1	9.20738e-10	0.707664	0.419	0.268	2.85917e-05
Zwint	1	9.23811e-10	0.494212	0.419	0.266	2.86871e-05
Bcl3	1	9.28762e-10	-1.41825	0.229	0.335	2.88408e-05
Slfn8	1	9.48558e-10	-1.33441	0.22	0.338	2.94556e-05
Slc38a6	1	9.58406e-10	0.494433	0.344	0.203	2.97614e-05
Snx4	1	9.75592e-10	0.454465	0.546	0.374	3.02951e-05
Rangrf	1	9.79242e-10	1.44057	0.093	0.034	3.04084e-05
Rac2	1	9.8987e-10	-0.593166	0.665	0.705	3.07384e-05
Tmem55a	1	9.91196e-10	0.582559	0.291	0.167	3.07796e-05
Gpr176	1	1.00214e-09	1.83229	0.024	0.003	3.11193e-05
Uhmk1	1	1.00233e-09	0.528317	0.441	0.29	3.11255e-05
Fbxw5	1	1.00597e-09	0.666177	0.269	0.15	3.12384e-05
Eif3c	1	1.01518e-09	0.35151	0.879	0.794	3.15244e-05
Rpl29	1	1.01569e-09	-0.296151	0.901	0.921	3.15403e-05
Nostrin	1	1.01638e-09	0.617241	0.253	0.138	3.15616e-05
Tollip	1	1.02565e-09	0.519279	0.452	0.297	3.18494e-05
Rrp15	1	1.06503e-09	0.720526	0.278	0.16	3.30723e-05
Rdh13	1	1.06572e-09	0.917676	0.132	0.058	3.30937e-05
Slc12a4	1	1.07171e-09	0.609039	0.264	0.144	3.32799e-05
Gas7	1	1.07601e-09	0.431903	0.685	0.519	3.34135e-05
Rabac1	1	1.14602e-09	0.293403	0.866	0.798	3.55875e-05
Sf3b1	1	1.15257e-09	-0.380528	0.791	0.815	3.57908e-05
Gaa	1	1.15376e-09	0.710949	0.317	0.187	3.58277e-05
Clec2d	1	1.21811e-09	-0.866682	0.412	0.509	3.78259e-05
H2-Q7	1	1.22113e-09	-1.24116	0.225	0.348	3.79197e-05
Fabp3	1	1.22133e-09	1.50799	0.07	0.023	3.79259e-05
Sdccag3	1	1.23038e-09	0.385887	0.465	0.302	3.8207e-05
Ankrd24	1	1.23838e-09	1.19667	0.075	0.025	3.84555e-05
Tnfaip8	1	1.24149e-09	-0.565687	0.637	0.694	3.8552e-05
Cct2	1	1.28353e-09	0.404013	0.747	0.645	3.98574e-05
Fes	1	1.28864e-09	-0.808784	0.504	0.57	4.00161e-05
Mib1	1	1.30619e-09	0.444729	0.52	0.349	4.05611e-05
Akr1b3	1	1.33968e-09	0.584273	0.648	0.512	4.16012e-05
H2afz	1	1.36208e-09	-0.492525	0.888	0.899	4.22967e-05
Klrd1	1	1.36691e-09	-5.48834	0.004	0.083	4.24466e-05
Setd3	1	1.40883e-09	0.528918	0.546	0.391	4.37483e-05
Arpin	1	1.45682e-09	1.29333	0.066	0.021	4.52386e-05
Ss18l2	1	1.45718e-09	0.650855	0.328	0.195	4.52497e-05
Aldoa	1	1.46268e-09	0.223979	0.978	0.947	4.54205e-05
Lrpprc	1	1.46331e-09	0.911054	0.262	0.15	4.54402e-05
Ephx1	1	1.46394e-09	1.52482	0.073	0.024	4.54597e-05
Cyp20a1	1	1.46748e-09	0.516281	0.324	0.19	4.55695e-05
H2-DMa	1	1.50524e-09	-1.03653	0.509	0.571	4.67422e-05
Pi16	1	1.51252e-09	-2.57931	0.035	0.13	4.69683e-05
Rpl27a	1	1.5811e-09	-0.244747	0.996	0.986	4.90978e-05
Kars	1	1.58313e-09	0.477586	0.405	0.257	4.91608e-05
Atp5g2	1	1.60107e-09	0.280728	0.93	0.88	4.9718e-05
Tgfbr1	1	1.60417e-09	0.356242	0.441	0.281	4.98142e-05
Rpusd4	1	1.60492e-09	0.617844	0.192	0.095	4.98377e-05
Sirt5	1	1.61686e-09	1.13744	0.075	0.025	5.02082e-05
Tsg101	1	1.62431e-09	0.444373	0.617	0.432	5.04396e-05
Gadd45gip1	1	1.64313e-09	0.52659	0.491	0.332	5.10242e-05
Txnrd3	1	1.64653e-09	1.62232	0.068	0.022	5.11296e-05
Hmgn2	1	1.66757e-09	0.53967	0.434	0.288	5.17829e-05
Cs	1	1.68928e-09	0.487839	0.608	0.446	5.24572e-05
Plbd2	1	1.69605e-09	0.466888	0.548	0.377	5.26673e-05
Prune1	1	1.71545e-09	0.666082	0.187	0.094	5.32698e-05
Etfb	1	1.73248e-09	0.41674	0.731	0.599	5.37988e-05
Aldh3b1	1	1.74087e-09	0.424955	0.617	0.448	5.40593e-05
Ddx1	1	1.74687e-09	0.600077	0.372	0.231	5.42456e-05
Ptchd1	1	1.82817e-09	2.01321	0.037	0.008	5.67702e-05
Znhit3	1	1.83527e-09	0.565281	0.198	0.1	5.69908e-05
Dync1i2	1	1.83985e-09	0.358869	0.861	0.751	5.71328e-05
Zpr1	1	1.93752e-09	0.365591	0.405	0.251	6.01657e-05
Spag9	1	1.95544e-09	-0.657319	0.722	0.755	6.07223e-05
Gtf2h1	1	1.9923e-09	0.520021	0.443	0.296	6.18668e-05
Dynll2	1	2.02727e-09	0.446484	0.385	0.239	6.29527e-05
Sqle	1	2.0313e-09	1.3401	0.132	0.059	6.30781e-05
Clec4a1	1	2.05253e-09	-0.419958	0.694	0.749	6.37372e-05
Fos	1	2.08691e-09	-0.948668	0.819	0.833	6.48049e-05
Snrnp25	1	2.21071e-09	0.51295	0.352	0.213	6.86492e-05
Mcu	1	2.22487e-09	0.755345	0.185	0.094	6.9089e-05
Sbsn	1	2.23397e-09	1.73174	0.108	0.045	6.93716e-05
Phf23	1	2.23836e-09	0.508463	0.526	0.354	6.95078e-05
Exoc8	1	2.27768e-09	0.878841	0.174	0.086	7.07287e-05
Hadhb	1	2.33585e-09	0.608285	0.498	0.356	7.25351e-05
Lilrb4a	1	2.34313e-09	-0.866327	0.414	0.509	7.27613e-05
Lyrm2	1	2.36165e-09	0.649231	0.403	0.263	7.33364e-05
Gps1	1	2.36859e-09	0.504437	0.454	0.301	7.35518e-05
Ccdc90b	1	2.37572e-09	0.468427	0.297	0.172	7.37732e-05
Rragc	1	2.42078e-09	0.423472	0.672	0.511	7.51725e-05
Colec12	1	2.42732e-09	0.791536	0.216	0.117	7.53757e-05
Tmco3	1	2.45116e-09	0.897191	0.2	0.105	7.6116e-05
Cat	1	2.46834e-09	0.431991	0.463	0.3	7.66494e-05
2310057M21Rik	1	2.48817e-09	0.870233	0.126	0.054	7.72651e-05
Klhdc4	1	2.53017e-09	0.823444	0.346	0.217	7.85694e-05
Aph1c	1	2.55102e-09	0.685051	0.379	0.249	7.92168e-05
Eif3g	1	2.55342e-09	0.420495	0.645	0.486	7.92913e-05
Rrp7a	1	2.57684e-09	0.523421	0.432	0.274	8.00187e-05
Htr7	1	2.58367e-09	-3.92272	0.009	0.088	8.02308e-05
Homer3	1	2.62689e-09	0.654837	0.216	0.114	8.15728e-05
Bod1	1	2.68541e-09	0.953652	0.163	0.078	8.339e-05
Mcoln2	1	2.70106e-09	0.961354	0.172	0.085	8.38759e-05
Adora2b	1	2.70903e-09	-1.14339	0.222	0.334	8.41235e-05
Nom1	1	2.7515e-09	0.523601	0.275	0.157	8.54425e-05
Kcnk13	1	2.75564e-09	0.368804	0.346	0.206	8.55709e-05
Itpr1	1	2.77337e-09	-1.44933	0.108	0.219	8.61213e-05
Gsto1	1	2.84306e-09	0.442202	0.52	0.357	8.82855e-05
Cmpk1	1	2.90769e-09	0.396814	0.841	0.77	9.02924e-05
Eif2b3	1	2.91063e-09	0.738209	0.205	0.107	9.03837e-05
Prss50	1	2.97418e-09	1.71192	0.029	0.005	9.23572e-05
Mad2l1bp	1	2.97983e-09	0.825978	0.225	0.12	9.25325e-05
Tatdn2	1	2.98456e-09	0.36921	0.524	0.359	9.26796e-05
Zfp532	1	3.02064e-09	1.32338	0.035	0.007	9.37998e-05
Fgd6	1	3.03995e-09	0.321862	0.229	0.122	9.43995e-05
Slc39a10	1	3.04721e-09	0.597334	0.231	0.125	9.4625e-05
Lypla2	1	3.04785e-09	0.434624	0.577	0.418	9.46449e-05
Ddr1	1	3.1562e-09	-5.03982	0.002	0.076	9.80095e-05
Cox10	1	3.17714e-09	0.98268	0.192	0.099	9.86598e-05
Cdc34	1	3.25312e-09	0.515588	0.518	0.347	0.000101019
Ebna1bp2	1	3.25588e-09	0.519054	0.531	0.384	0.000101105
C1qtnf12	1	3.33226e-09	0.957907	0.134	0.06	0.000103477
Coa5	1	3.41739e-09	0.476822	0.513	0.343	0.00010612
Rab4a	1	3.43947e-09	1.21359	0.055	0.016	0.000106806
Rbm45	1	3.45404e-09	0.943865	0.112	0.047	0.000107258
Wdr75	1	3.45565e-09	0.797958	0.2	0.106	0.000107308
Me1	1	3.46542e-09	2.54815	0.033	0.007	0.000107612
Ccdc167	1	3.56495e-09	0.510393	0.198	0.102	0.000110702
Brix1	1	3.57025e-09	0.468783	0.425	0.279	0.000110867
Dusp23	1	3.62534e-09	0.640889	0.233	0.127	0.000112578
Cox17	1	3.67422e-09	0.326276	0.83	0.703	0.000114096
Slc23a2	1	3.68323e-09	0.409277	0.401	0.256	0.000114375
Bub3	1	3.72246e-09	0.42153	0.692	0.502	0.000115594
Irf2bpl	1	3.72371e-09	0.303258	0.471	0.31	0.000115632
Fmnl2	1	3.76319e-09	0.542937	0.337	0.206	0.000116858
Rps23	1	3.77843e-09	-0.208	0.985	0.984	0.000117332
Rnf213	1	3.77903e-09	-1.26143	0.28	0.381	0.00011735
Nmi	1	3.80413e-09	-1.22566	0.24	0.337	0.00011813
Riox2	1	3.81048e-09	0.603922	0.203	0.106	0.000118327
Mrpl44	1	3.92586e-09	0.738013	0.229	0.123	0.00012191
Crat	1	3.93085e-09	0.447294	0.381	0.241	0.000122065
Calcrl	1	3.9481e-09	0.641567	0.178	0.09	0.0001226
Rnf41	1	3.99248e-09	0.760264	0.289	0.169	0.000123978
Tcerg1	1	4.07812e-09	0.557789	0.493	0.334	0.000126638
Galnt6	1	4.1195e-09	0.388331	0.491	0.331	0.000127923
Susd6	1	4.13312e-09	-0.693331	0.441	0.519	0.000128346
Sqstm1	1	4.17731e-09	0.375848	0.808	0.633	0.000129718
Mgat5	1	4.21911e-09	0.351173	0.361	0.219	0.000131016
D330045A20Rik	1	4.25009e-09	2.953	0.022	0.003	0.000131978
Chchd1	1	4.26564e-09	0.39432	0.663	0.524	0.000132461
Atxn10	1	4.28027e-09	0.494839	0.482	0.332	0.000132915
Ydjc	1	4.31371e-09	0.937449	0.117	0.05	0.000133954
Clns1a	1	4.34322e-09	0.60362	0.46	0.306	0.00013487
Coa7	1	4.35467e-09	0.591304	0.203	0.105	0.000135226
Stat2	1	4.35932e-09	-1.4595	0.163	0.273	0.00013537
Lipt2	1	4.42232e-09	1.3974	0.081	0.03	0.000137326
Polr2g	1	4.51861e-09	0.410923	0.615	0.459	0.000140317
Commd10	1	4.5845e-09	0.473891	0.372	0.228	0.000142363
Wdr83	1	4.62333e-09	0.426497	0.216	0.112	0.000143568
Vrk1	1	4.62883e-09	-1.59577	0.196	0.294	0.000143739
Ptrh1	1	4.8393e-09	1.04532	0.115	0.049	0.000150275
Lpcat3	1	4.84147e-09	0.490165	0.339	0.206	0.000150342
Ccdc122	1	4.85375e-09	0.792805	0.161	0.078	0.000150723
Ttc1	1	4.9353e-09	0.407811	0.463	0.303	0.000153256
Nol12	1	4.9949e-09	0.386241	0.489	0.32	0.000155107
Gpat4	1	5.01607e-09	0.582685	0.361	0.228	0.000155764
Maip1	1	5.0279e-09	0.640303	0.304	0.18	0.000156131
Atp2b1	1	5.06157e-09	-0.314112	0.938	0.933	0.000157177
St3gal5	1	5.0671e-09	0.688557	0.293	0.182	0.000157349
Slc4a7	1	5.07613e-09	0.349798	0.493	0.333	0.000157629
Fbxw9	1	5.08677e-09	0.556553	0.156	0.074	0.000157959
Osbpl3	1	5.11011e-09	0.627898	0.115	0.048	0.000158684
Dffa	1	5.11849e-09	0.710966	0.15	0.071	0.000158945
Adsl	1	5.11943e-09	0.632301	0.236	0.127	0.000158974
Bag1	1	5.13484e-09	0.334419	0.835	0.752	0.000159452
Ktn1	1	5.13837e-09	0.370755	0.469	0.318	0.000159562
2210016F16Rik	1	5.14474e-09	0.397865	0.507	0.349	0.00015976
Leo1	1	5.16926e-09	0.57584	0.297	0.172	0.000160521
Ak6	1	5.17002e-09	0.505155	0.43	0.282	0.000160545
Pwp2	1	5.17666e-09	0.859358	0.13	0.058	0.000160751
Mcur1	1	5.19687e-09	0.374688	0.487	0.329	0.000161378
Prmt1	1	5.28487e-09	0.471553	0.59	0.425	0.000164111
Nf2	1	5.45684e-09	0.597949	0.231	0.127	0.000169451
Nsun5	1	5.52076e-09	1.16654	0.099	0.039	0.000171436
Htatip2	1	5.70073e-09	0.420971	0.531	0.363	0.000177025
Tmem5	1	5.70909e-09	0.439199	0.482	0.316	0.000177284
Myo5a	1	5.73812e-09	0.279719	0.727	0.546	0.000178186
Pacrg	1	5.7599e-09	2.77411	0.024	0.004	0.000178862
Sgms1	1	5.78054e-09	0.392781	0.659	0.481	0.000179503
Knop1	1	5.79014e-09	0.438412	0.394	0.247	0.000179801
Lrrc27	1	5.88971e-09	1.16034	0.037	0.008	0.000182893
Clptm1l	1	5.89104e-09	0.448086	0.637	0.495	0.000182934
Vps29	1	5.94041e-09	0.335959	0.793	0.701	0.000184468
Phb	1	5.97762e-09	0.585316	0.438	0.289	0.000185623
Dusp9	1	6.07301e-09	1.97078	0.024	0.004	0.000188585
Pmpcb	1	6.07806e-09	0.541625	0.403	0.261	0.000188742
Rpap3	1	6.18597e-09	0.590217	0.187	0.095	0.000192093
Tm2d3	1	6.23354e-09	0.624956	0.326	0.197	0.00019357
Rfc4	1	6.2459e-09	0.899085	0.167	0.082	0.000193954
Zfp607b	1	6.38376e-09	1.66325	0.059	0.018	0.000198235
Ifnar2	1	6.46269e-09	-0.468509	0.683	0.731	0.000200686
Plekha1	1	6.47441e-09	0.495739	0.465	0.305	0.00020105
Plscr4	1	6.5268e-09	1.41565	0.066	0.022	0.000202677
Ppp2r1a	1	6.61287e-09	0.385117	0.659	0.495	0.000205349
Zmynd19	1	6.66648e-09	0.98102	0.121	0.053	0.000207014
Rcc2	1	6.67192e-09	0.541529	0.465	0.314	0.000207183
Nucks1	1	6.7115e-09	0.374004	0.683	0.535	0.000208412
Cdv3	1	6.73515e-09	0.432779	0.709	0.586	0.000209147
Dimt1	1	6.76144e-09	0.591045	0.178	0.09	0.000209963
Cct7	1	6.78019e-09	0.348102	0.736	0.602	0.000210545
Pam	1	6.79506e-09	0.345765	0.374	0.234	0.000211007
Yipf6	1	6.82014e-09	0.548686	0.271	0.155	0.000211786
Fam98b	1	6.83337e-09	0.540565	0.302	0.181	0.000212197
Fhl2	1	6.85023e-09	2.60494	0.015	0.001	0.00021272
Psmc2	1	6.88136e-09	0.465602	0.65	0.508	0.000213687
Pvr	1	6.89063e-09	-1.63634	0.148	0.251	0.000213975
Fpr1	1	7.06223e-09	-2.4947	0.048	0.143	0.000219303
Rbm3	1	7.13054e-09	0.243017	0.969	0.927	0.000221425
Nmt2	1	7.14077e-09	0.457347	0.271	0.154	0.000221742
Tgif1	1	7.23557e-09	-1.06324	0.478	0.527	0.000224686
Abhd14a	1	7.23606e-09	1.27122	0.108	0.045	0.000224701
Wdr36	1	7.27759e-09	0.730547	0.244	0.139	0.000225991
Cse1l	1	7.31271e-09	0.894807	0.28	0.169	0.000227082
Them4	1	7.31982e-09	0.751316	0.126	0.056	0.000227302
Sec22c	1	7.32014e-09	1.43223	0.07	0.024	0.000227312
Baz1a	1	7.45744e-09	-0.558156	0.588	0.632	0.000231576
Dpp4	1	7.5147e-09	-3.34313	0.009	0.085	0.000233354
Plxna2	1	7.82214e-09	1.5358	0.035	0.008	0.000242901
Hcfc2	1	8.02294e-09	0.640348	0.161	0.079	0.000249136
Mrpl42	1	8.04079e-09	0.379643	0.584	0.44	0.000249691
Ubxn6	1	8.04097e-09	0.329712	0.575	0.399	0.000249696
Ubl4a	1	8.14579e-09	0.493329	0.414	0.267	0.000252951
Exoc6b	1	8.52829e-09	0.745963	0.267	0.153	0.000264829
Gm17018	1	8.64553e-09	0.409785	0.368	0.231	0.00026847
Glipr1	1	8.68428e-09	0.750428	0.454	0.324	0.000269673
Nckap1l	1	8.7186e-09	0.370464	0.727	0.618	0.000270739
Oasl2	1	8.94063e-09	-1.38656	0.222	0.326	0.000277633
Atp6v1d	1	9.03076e-09	0.43488	0.681	0.527	0.000280432
Fpgs	1	9.09653e-09	1.22724	0.101	0.042	0.000282475
B3galt6	1	9.24562e-09	0.865905	0.132	0.061	0.000287104
Itpr3	1	9.62117e-09	0.70561	0.15	0.072	0.000298766
Sirpb1a	1	9.69256e-09	-2.10389	0.035	0.123	0.000300983
Zfp930	1	9.74023e-09	1.01635	0.099	0.04	0.000302463
Tet2	1	9.85872e-09	-0.889587	0.449	0.515	0.000306143
Ahi1	1	9.90019e-09	0.981592	0.128	0.058	0.000307431
Pira2	1	1.00786e-08	0.456969	0.606	0.478	0.000312969
Akr1e1	1	1.01643e-08	0.821052	0.194	0.102	0.000315631
Psen2	1	1.02101e-08	0.58633	0.518	0.361	0.000317053
Serf2	1	1.03821e-08	-0.194712	0.954	0.958	0.000322396
Tmed10	1	1.04044e-08	0.253459	0.927	0.879	0.000323087
Comp	1	1.04352e-08	2.30881	0.033	0.007	0.000324043
Bpnt1	1	1.04595e-08	0.743611	0.218	0.12	0.0003248
Itga1	1	1.05315e-08	-1.9334	0.066	0.165	0.000327034
Lrrc59	1	1.05899e-08	0.52617	0.608	0.48	0.000328848
Pabpc1	1	1.08349e-08	0.312701	0.978	0.95	0.000336455
Cdk5	1	1.11246e-08	0.621195	0.258	0.146	0.000345453
Dapp1	1	1.11463e-08	-1.24025	0.231	0.328	0.000346128
Gipc1	1	1.11495e-08	0.511452	0.399	0.26	0.000346227
Gpr171	1	1.16514e-08	-3.24745	0.013	0.09	0.000361811
Snx5	1	1.18305e-08	0.299586	0.828	0.714	0.000367372
Commd3	1	1.18831e-08	0.459375	0.61	0.469	0.000369006
Gpr35	1	1.19501e-08	-0.901894	0.35	0.446	0.000371087
Pwp1	1	1.19642e-08	0.431521	0.231	0.126	0.000371524
Ckb	1	1.21593e-08	0.652875	0.489	0.355	0.000377583
Yae1d1	1	1.22704e-08	0.980534	0.211	0.114	0.000381033
Cpsf1	1	1.24027e-08	0.426124	0.2	0.105	0.00038514
Lsr	1	1.24529e-08	-0.980191	0.203	0.315	0.000386699
Napa	1	1.2466e-08	0.401702	0.663	0.521	0.000387107
Gss	1	1.25137e-08	0.867503	0.17	0.087	0.000388587
Lamc1	1	1.25382e-08	0.399778	0.311	0.188	0.000389349
Acadl	1	1.25707e-08	0.472086	0.427	0.288	0.000390357
Clec1b	1	1.26106e-08	1.23301	0.04	0.01	0.000391597
P2ry2	1	1.2847e-08	0.636599	0.108	0.045	0.000398937
Maf	1	1.29019e-08	-0.923526	0.626	0.642	0.000400644
Jmjd1c	1	1.29908e-08	-0.61493	0.628	0.678	0.000403403
Prdx4	1	1.3167e-08	0.425453	0.471	0.321	0.000408875
Grpel1	1	1.31857e-08	0.424925	0.597	0.454	0.000409454
Lipo3	1	1.32674e-08	0.755191	0.205	0.111	0.000411994
Cfap43	1	1.33574e-08	-1.43902	0.145	0.25	0.000414789
Apoe	1	1.34541e-08	-0.653982	0.89	0.867	0.00041779
Trappc11	1	1.35648e-08	0.451838	0.273	0.156	0.000421227
Mrps36	1	1.36756e-08	0.450388	0.588	0.442	0.000424668
Stat4	1	1.38512e-08	-5.27575	0	0.067	0.00043012
March8	1	1.39687e-08	0.339652	0.275	0.16	0.000433771
Ddx58	1	1.40704e-08	-1.33408	0.145	0.253	0.000436928
Agap3	1	1.41021e-08	0.435031	0.3	0.177	0.000437912
Slirp	1	1.41894e-08	0.368373	0.685	0.524	0.000440623
Elp2	1	1.43142e-08	0.492219	0.244	0.137	0.000444499
Timm50	1	1.52773e-08	0.417591	0.401	0.257	0.000474407
Copz1	1	1.53308e-08	0.516839	0.652	0.492	0.000476066
Snapin	1	1.54237e-08	0.402214	0.396	0.248	0.000478953
Pes1	1	1.54337e-08	0.363455	0.443	0.288	0.000479263
Cyfip2	1	1.54367e-08	0.867939	0.134	0.062	0.000479355
Jpt2	1	1.56036e-08	0.844583	0.178	0.093	0.000484538
Myadm	1	1.5611e-08	0.472045	0.74	0.588	0.000484767
Irf1	1	1.56406e-08	-0.830293	0.264	0.383	0.000485687
Farsb	1	1.56419e-08	0.647769	0.302	0.182	0.000485729
AI504432	1	1.56924e-08	-1.37537	0.209	0.313	0.000487295
Coq10a	1	1.57172e-08	0.591311	0.244	0.137	0.000488066
Hsd17b12	1	1.60412e-08	0.333833	0.637	0.483	0.000498127
Sec11c	1	1.61716e-08	0.389444	0.791	0.689	0.000502175
Ccl12	1	1.632e-08	-1.88075	0.057	0.153	0.000506784
Sp140	1	1.63362e-08	-1.12879	0.264	0.363	0.000507289
Twf1	1	1.70221e-08	0.241603	0.57	0.388	0.000528587
Tbc1d2	1	1.71077e-08	0.698033	0.101	0.042	0.000531247
Rsrp1	1	1.76222e-08	-0.50033	0.718	0.763	0.000547223
Nat10	1	1.77778e-08	0.953775	0.152	0.075	0.000552055
Selenoi	1	1.78129e-08	0.465507	0.225	0.124	0.000553145
Penk	1	1.80281e-08	4.93008	0.013	0.001	0.000559828
mt-Co2	1	1.81482e-08	0.139788	1	0.998	0.000563557
Vcpkmt	1	1.82193e-08	0.544521	0.275	0.16	0.000565765
Med8	1	1.82932e-08	0.399191	0.63	0.456	0.00056806
Lamc2	1	1.83074e-08	3.15678	0.02	0.003	0.000568499
Map4k4	1	1.85095e-08	-0.698924	0.76	0.776	0.000574774
Apool	1	1.85534e-08	0.502536	0.291	0.17	0.000576139
Hivep2	1	1.8601e-08	-0.962422	0.242	0.356	0.000577615
Usp10	1	1.88997e-08	0.717347	0.203	0.11	0.000586893
Gngt2	1	1.89141e-08	0.691048	0.696	0.596	0.00058734
Uqcrq	1	1.91069e-08	0.27052	0.907	0.9	0.000593328
Lims1	1	1.91882e-08	0.335918	0.76	0.611	0.000595851
Gm16286	1	1.9212e-08	0.404397	0.714	0.58	0.00059659
Tufm	1	1.93876e-08	0.407613	0.328	0.198	0.000602044
Gbp7	1	1.93912e-08	-1.29818	0.13	0.238	0.000602155
Irf7	1	1.95562e-08	-1.22369	0.278	0.389	0.00060728
Arl3	1	1.95765e-08	0.456031	0.385	0.239	0.000607909
Snrpa1	1	2.02056e-08	0.553951	0.458	0.318	0.000627446
AU040320	1	2.02549e-08	0.584092	0.247	0.14	0.000628976
Ndufa11	1	2.03361e-08	0.313888	0.795	0.725	0.000631496
Rnf7	1	2.06827e-08	0.364681	0.731	0.617	0.000642261
Sptlc1	1	2.10964e-08	0.414548	0.348	0.218	0.000655107
Gtpbp8	1	2.14214e-08	0.726258	0.2	0.109	0.000665199
Dubr	1	2.14742e-08	0.318224	0.282	0.163	0.000666837
St7l	1	2.16388e-08	0.719423	0.291	0.173	0.000671951
Ubr7	1	2.16724e-08	0.75204	0.231	0.131	0.000672993
Mkrn1	1	2.16777e-08	0.373114	0.795	0.696	0.000673159
Slc39a1	1	2.18191e-08	0.361844	0.758	0.613	0.000677549
Pepd	1	2.19563e-08	0.370697	0.575	0.417	0.000681808
Pten	1	2.21094e-08	-0.662633	0.573	0.626	0.000686562
Slc9a6	1	2.31595e-08	0.779153	0.192	0.103	0.000719173
Uchl5	1	2.36861e-08	0.497284	0.463	0.31	0.000735525
Aoah	1	2.38549e-08	-1.29627	0.115	0.221	0.000740767
Fam219a	1	2.41323e-08	0.906333	0.172	0.088	0.000749379
Cebpb	1	2.42017e-08	-0.562496	0.963	0.933	0.000751535
Slamf9	1	2.42144e-08	0.270029	0.269	0.154	0.000751929
Mrpl33	1	2.44688e-08	-0.397829	0.868	0.864	0.000759829
Rara	1	2.45275e-08	-0.525276	0.388	0.489	0.000761653
Ccdc91	1	2.47577e-08	1.16169	0.128	0.059	0.0007688
Rab40c	1	2.49718e-08	0.889944	0.198	0.109	0.000775449
Cd83	1	2.52019e-08	-1.46765	0.344	0.422	0.000782594
Rgs16	1	2.53163e-08	1.97822	0.026	0.005	0.000786147
Tmem161a	1	2.56537e-08	0.531982	0.231	0.129	0.000796625
Gtf2f2	1	2.58543e-08	0.549434	0.401	0.271	0.000802853
Dpep2	1	2.63131e-08	0.417388	0.458	0.316	0.000817101
Tmem256	1	2.64553e-08	0.26963	0.894	0.827	0.000821515
Eif2ak2	1	2.75535e-08	-1.25035	0.194	0.297	0.00085562
Wdr77	1	2.76256e-08	0.834254	0.196	0.106	0.000857859
Uqcr10	1	2.7698e-08	0.293176	0.874	0.825	0.000860105
2810004N23Rik	1	2.81432e-08	0.428172	0.326	0.202	0.000873931
Sf3a2	1	2.82965e-08	0.454406	0.35	0.218	0.000878691
Cpt1a	1	2.85259e-08	0.376044	0.557	0.393	0.000885814
Adap1	1	2.86984e-08	0.375302	0.377	0.237	0.000891173
Mrpl20	1	2.87759e-08	0.373975	0.795	0.698	0.000893578
Arf6	1	2.94775e-08	0.323835	0.676	0.501	0.000915365
Unc93b1	1	2.9528e-08	-0.430609	0.835	0.833	0.000916934
Trim30c	1	2.95842e-08	-2.36653	0.011	0.084	0.000918678
Pde8a	1	2.96208e-08	0.387034	0.313	0.19	0.000919815
Retreg2	1	3.03439e-08	0.284443	0.498	0.337	0.000942269
Nedd4l	1	3.04875e-08	0.462312	0.196	0.105	0.000946728
Ndufa10	1	3.07281e-08	0.39795	0.645	0.511	0.000954199
Pgpep1	1	3.07789e-08	0.42741	0.143	0.069	0.000955777
Inpp5f	1	3.09252e-08	0.481587	0.28	0.166	0.000960321
Spag7	1	3.11101e-08	0.450733	0.54	0.388	0.000966062
Afg3l1	1	3.15126e-08	0.374543	0.407	0.266	0.000978562
Mfn2	1	3.15355e-08	0.668439	0.22	0.122	0.000979272
Otud7b	1	3.17481e-08	0.98016	0.145	0.071	0.000985873
Aptx	1	3.17852e-08	0.441263	0.211	0.114	0.000987025
Slfn4	1	3.2207e-08	-2.38731	0.106	0.203	0.00100012
Ptcd3	1	3.22247e-08	0.589682	0.163	0.082	0.00100067
Slc1a5	1	3.23906e-08	0.403105	0.352	0.223	0.00100583
Gars	1	3.28745e-08	0.433208	0.445	0.302	0.00102085
Rps15a	1	3.31345e-08	-0.242354	0.956	0.962	0.00102893
Ccsap	1	3.32162e-08	1.06551	0.044	0.012	0.00103146
Selenom	1	3.35073e-08	0.689348	0.319	0.203	0.0010405
Plekho2	1	3.35303e-08	0.350717	0.795	0.7	0.00104122
Abcf2	1	3.36472e-08	0.517931	0.337	0.209	0.00104485
Eef1akmt1	1	3.37314e-08	0.491008	0.333	0.207	0.00104746
Hypk	1	3.51264e-08	0.416809	0.597	0.456	0.00109078
Hspa4	1	3.5252e-08	0.46441	0.692	0.551	0.00109468
Rpl9	1	3.53304e-08	-0.251341	0.96	0.971	0.00109711
Dek	1	3.54971e-08	-0.58643	0.652	0.68	0.00110229
Washc5	1	3.56387e-08	0.774312	0.341	0.215	0.00110669
Polr3e	1	3.56486e-08	0.49694	0.172	0.088	0.001107
Jagn1	1	3.61567e-08	0.369497	0.352	0.217	0.00112277
Tmem30a	1	3.61656e-08	0.394917	0.751	0.61	0.00112305
Ifi205	1	3.64762e-08	-2.01817	0.053	0.143	0.0011327
Gm34425	1	3.67724e-08	3.18579	0.011	0.001	0.00114189
Rasal1	1	3.71217e-08	2.24834	0.011	0.001	0.00115274
Prelid1	1	3.74479e-08	-0.422998	0.778	0.782	0.00116287
Gnb4	1	3.76861e-08	0.877217	0.048	0.014	0.00117027
Cyp4f18	1	3.79479e-08	-0.727204	0.262	0.38	0.0011784
Pum3	1	3.83157e-08	0.480795	0.399	0.264	0.00118982
Ifit3	1	3.84438e-08	-3.27525	0.029	0.109	0.0011938
Rwdd4a	1	3.86494e-08	0.458036	0.302	0.179	0.00120018
Dnajc1	1	3.89456e-08	0.453689	0.465	0.317	0.00120938
Samm50	1	3.93779e-08	0.419764	0.641	0.493	0.0012228
H2-K1	1	3.94903e-08	-0.184989	0.963	0.968	0.00122629
Slc39a6	1	3.95454e-08	0.503179	0.249	0.143	0.001228
Psmd11	1	3.98691e-08	0.336058	0.707	0.559	0.00123805
Stub1	1	3.99895e-08	0.401354	0.659	0.502	0.00124179
B230118H07Rik	1	4.01578e-08	0.465934	0.185	0.097	0.00124702
Uqcrb	1	4.05228e-08	0.239482	0.874	0.85	0.00125835
Tomm70a	1	4.07364e-08	0.447936	0.449	0.307	0.00126499
Ralgps2	1	4.08467e-08	-2.5769	0.011	0.083	0.00126841
Psmb7	1	4.09766e-08	0.414891	0.767	0.63	0.00127245
Nol11	1	4.10966e-08	0.699064	0.295	0.18	0.00127617
Cryzl2	1	4.12965e-08	0.916594	0.128	0.06	0.00128238
Polr3d	1	4.21191e-08	0.497368	0.192	0.102	0.00130792
Sel1l	1	4.23302e-08	0.42798	0.557	0.396	0.00131448
Rps17	1	4.23422e-08	0.211198	0.943	0.946	0.00131485
Lrrc20	1	4.34861e-08	0.722762	0.108	0.047	0.00135037
Eif3j1	1	4.40085e-08	0.414058	0.705	0.558	0.00136659
Ang	1	4.42045e-08	-1.48872	0.09	0.189	0.00137268
Rbm19	1	4.42938e-08	0.679014	0.172	0.089	0.00137546
Mgmt	1	4.43577e-08	0.452593	0.09	0.036	0.00137744
Fam241a	1	4.4422e-08	0.49645	0.421	0.281	0.00137944
Galk2	1	4.45678e-08	0.296488	0.41	0.264	0.00138396
Guk1	1	4.47476e-08	0.470379	0.46	0.318	0.00138955
Prtn3	1	4.47744e-08	-2.90951	0.029	0.108	0.00139038
Tspan17	1	4.5104e-08	0.425387	0.209	0.113	0.00140061
Rras2	1	4.55575e-08	1.99863	0.073	0.027	0.0014147
Phf11b	1	4.58986e-08	-1.96234	0.172	0.263	0.00142529
Txnl4a	1	4.72583e-08	0.388508	0.372	0.236	0.00146751
Psd3	1	4.84757e-08	0.535179	0.189	0.103	0.00150531
Nudt2	1	4.85941e-08	0.457719	0.306	0.189	0.00150899
Nit2	1	4.88888e-08	0.628442	0.225	0.126	0.00151814
Arpc3	1	4.89891e-08	-0.218095	0.969	0.961	0.00152126
Reep4	1	4.91189e-08	0.562486	0.262	0.153	0.00152529
Psmd5	1	4.91942e-08	0.458926	0.291	0.172	0.00152763
Map4	1	4.93464e-08	0.312068	0.498	0.338	0.00153235
Psmc3	1	5.01705e-08	0.375546	0.718	0.625	0.00155795
Hdhd2	1	5.01743e-08	0.325488	0.28	0.164	0.00155806
Fkbp1b	1	5.07746e-08	0.548975	0.289	0.176	0.0015767
Rtca	1	5.10376e-08	0.442688	0.26	0.15	0.00158487
Ciita	1	5.14162e-08	-2.51194	0.099	0.191	0.00159663
Pi4ka	1	5.15035e-08	0.500203	0.35	0.225	0.00159934
Nfe2l1	1	5.25938e-08	0.287078	0.535	0.376	0.00163319
Ddx18	1	5.26283e-08	0.452759	0.452	0.302	0.00163427
Siae	1	5.26427e-08	0.405089	0.185	0.097	0.00163471
Trim30b	1	5.28743e-08	-2.90536	0.024	0.1	0.0016419
Klhl9	1	5.31129e-08	0.415183	0.511	0.355	0.00164932
H2-Q4	1	5.32513e-08	-1.24001	0.233	0.328	0.00165361
Drg1	1	5.38722e-08	0.393335	0.456	0.303	0.00167289
Ubac1	1	5.43651e-08	0.484783	0.216	0.118	0.0016882
Ggt5	1	5.45941e-08	-3.3857	0.018	0.09	0.00169531
Gtf2h5	1	5.5706e-08	0.334193	0.751	0.614	0.00172984
E2f1	1	5.58363e-08	0.46526	0.238	0.136	0.00173389
Fmnl1	1	5.67597e-08	-0.632386	0.5	0.562	0.00176256
Tpgs2	1	5.69624e-08	0.484684	0.163	0.083	0.00176885
H2-Oa	1	5.7312e-08	-5.70617	0.002	0.065	0.00177971
Cbr4	1	5.76249e-08	0.756719	0.161	0.081	0.00178943
Mthfd1	1	5.78494e-08	0.594241	0.154	0.077	0.0017964
Fubp1	1	5.82702e-08	0.352839	0.595	0.44	0.00180946
BC004004	1	5.84075e-08	0.434353	0.522	0.363	0.00181373
Gde1	1	5.84641e-08	0.382823	0.557	0.407	0.00181549
Ffar2	1	5.86622e-08	-5.87791	0	0.061	0.00182164
Gpr89	1	5.87706e-08	0.463575	0.2	0.108	0.001825
Pigf	1	5.90426e-08	0.849031	0.187	0.101	0.00183345
Gins2	1	5.90483e-08	0.641332	0.145	0.071	0.00183363
Eif2b1	1	5.92924e-08	0.481805	0.306	0.183	0.00184121
Aatf	1	5.93337e-08	0.447746	0.275	0.162	0.00184249
Rpl11	1	6.04792e-08	-0.236691	0.967	0.963	0.00187806
Stom	1	6.05699e-08	0.417641	0.557	0.401	0.00188088
Glb1	1	6.0975e-08	0.372648	0.269	0.159	0.00189346
Mx1	1	6.09935e-08	-1.84991	0.051	0.139	0.00189403
Galnt9	1	6.13012e-08	0.866598	0.101	0.044	0.00190359
Map2k5	1	6.19513e-08	0.516647	0.231	0.13	0.00192377
Uqcrh	1	6.32664e-08	-0.224328	0.927	0.925	0.00196461
Ncf1	1	6.35186e-08	0.7395	0.742	0.653	0.00197244
Ammecr1	1	6.56639e-08	0.429215	0.189	0.1	0.00203906
Sdc3	1	6.56955e-08	0.36712	0.727	0.564	0.00204004
Large1	1	6.87922e-08	1.01584	0.07	0.026	0.0021362
Kazald1	1	6.95414e-08	1.65621	0.042	0.011	0.00215947
Fam53b	1	6.99366e-08	0.394194	0.311	0.189	0.00217174
Washc3	1	7.07536e-08	0.354816	0.529	0.368	0.00219711
Klhl28	1	7.18683e-08	0.602802	0.236	0.138	0.00223173
Cdca4	1	7.23458e-08	0.586975	0.214	0.119	0.00224655
Cand1	1	7.36631e-08	0.687777	0.388	0.259	0.00228746
Tnfrsf1a	1	7.45886e-08	-0.543158	0.61	0.642	0.0023162
Ankrd49	1	7.46178e-08	0.679634	0.269	0.163	0.00231711
Ube2m	1	7.49555e-08	0.357807	0.733	0.626	0.00232759
Svil	1	7.53684e-08	-0.818519	0.333	0.421	0.00234041
Gm47123	1	7.60735e-08	0.493375	0.084	0.033	0.00236231
Dctd	1	7.71989e-08	1.64709	0.031	0.007	0.00239726
Trip13	1	7.84487e-08	1.162	0.053	0.017	0.00243607
Atp5l	1	7.8737e-08	0.196078	0.971	0.946	0.00244502
Hyou1	1	8.1539e-08	0.454363	0.335	0.209	0.00253203
Hopx	1	8.16784e-08	0.619776	0.502	0.367	0.00253636
Gm10131	1	8.2063e-08	1.67649	0.035	0.008	0.0025483
S100a11	1	8.21041e-08	-0.555891	0.945	0.926	0.00254958
Trappc2	1	8.42827e-08	0.349756	0.242	0.136	0.00261723
Dld	1	8.48829e-08	0.420398	0.476	0.323	0.00263587
Lmbrd2	1	8.53929e-08	0.581773	0.26	0.152	0.00265171
Rps6ka3	1	8.72503e-08	0.46229	0.564	0.42	0.00270938
Llgl1	1	8.76649e-08	0.738233	0.249	0.149	0.00272226
Pcf11	1	8.79058e-08	-1.06782	0.304	0.389	0.00272974
P2ry10	1	8.91532e-08	-3.61678	0.011	0.079	0.00276847
Atp1b3	1	8.9797e-08	0.481797	0.859	0.769	0.00278847
Ift43	1	8.99661e-08	0.327385	0.117	0.053	0.00279372
[truncated: 64,715 more rows]

## Sheet: db_vs_nd
gene	cluster	p_val	avg_log2FC	pct.1	pct.2	p_val_adj
Tpm3-rs7	1	4.66006e-48	4.58543	0.887	0.141	1.44709e-43
Gm10260	1	6.83612e-48	8.07894	0.856	0.023	2.12282e-43
H2-K1	1	1.86057e-24	-1.29391	0.948	1	5.77763e-20
Cap1	1	1.9165e-23	1.30435	0.929	0.734	5.9513e-19
Gm11361	1	4.0249e-23	3.92971	0.58	0.055	1.24985e-18
Gm8797	1	4.3275e-21	3.96652	0.567	0.094	1.34382e-16
Pdlim4	1	2.7781e-20	-2.15335	0.144	0.555	8.62685e-16
Tpm3	1	3.77343e-19	-0.959706	0.914	0.969	1.17176e-14
Glo1	1	4.04933e-19	1.8329	0.742	0.383	1.25744e-14
Gm12166	1	4.96687e-19	4.41924	0.488	0.031	1.54236e-14
Pianp	1	1.39807e-18	3.63916	0.518	0.062	4.34143e-14
Rbm3	1	1.53351e-17	0.768188	0.969	0.969	4.76202e-13
B2m	1	3.54418e-16	-0.829376	0.988	1	1.10057e-11
Sdc3	1	1.20633e-15	-1.36307	0.656	0.906	3.74601e-11
Tjp2	1	4.46518e-15	-3.20044	0.021	0.25	1.38657e-10
Hebp1	1	3.85765e-14	1.5957	0.669	0.289	1.19792e-09
Vegfa	1	1.08723e-13	-1.65593	0.304	0.648	3.37616e-09
Txndc17	1	1.16429e-13	0.819521	0.914	0.766	3.61546e-09
Ccnl1	1	2.26467e-13	-1.35354	0.681	0.898	7.03249e-09
Tceanc2	1	2.38022e-13	-4.11109	0.025	0.234	7.39129e-09
Gprc5b	1	2.63805e-13	3.32928	0.405	0.047	8.19194e-09
Tmem256	1	6.20554e-13	0.768188	0.923	0.82	1.92701e-08
Aig1	1	1.02639e-12	1.93155	0.601	0.25	3.18724e-08
Clec10a	1	2.58777e-12	3.31761	0.518	0.18	8.0358e-08
Hint1	1	4.95951e-12	0.644351	0.96	0.875	1.54008e-07
Ppp1r15a	1	2.20744e-11	-1.57512	0.405	0.695	6.85478e-07
Bst2	1	2.96734e-10	-1.45479	0.586	0.766	9.21448e-06
Wdfy1	1	3.98814e-10	1.5255	0.521	0.188	1.23844e-05
Ppia	1	5.13338e-10	0.429908	0.994	0.984	1.59407e-05
Rpl32	1	5.73657e-10	0.596442	0.982	0.977	1.78138e-05
Rps4x	1	8.53211e-10	0.462708	0.979	0.984	2.64948e-05
Mif	1	8.86284e-10	-1.05015	0.905	0.961	2.75218e-05
Ocel1	1	9.76784e-10	1.44986	0.512	0.203	3.03321e-05
Hmga1	1	1.0202e-09	-2.33684	0.086	0.305	3.16804e-05
Tpt1	1	1.36169e-09	0.426405	1	1	4.22847e-05
Gm15247	1	1.39078e-09	-4.6815	0	0.109	4.3188e-05
mt-Atp6	1	1.5789e-09	0.337773	1	1	4.90296e-05
Rex1bd	1	1.66994e-09	0.860528	0.844	0.703	5.18566e-05
Ctnnb1	1	1.73688e-09	1.45272	0.801	0.625	5.39352e-05
Tiparp	1	2.96411e-09	-1.4951	0.365	0.602	9.20444e-05
Arpc1b	1	3.0662e-09	0.422361	0.975	0.977	9.52147e-05
Psma2	1	3.35423e-09	0.656679	0.905	0.805	0.000104159
Rps10	1	3.39463e-09	0.4152	0.994	0.992	0.000105414
H3f3a	1	3.41061e-09	0.510098	0.985	0.969	0.00010591
Rpl22l1	1	4.6878e-09	0.725104	0.88	0.812	0.00014557
Pfn1	1	5.20376e-09	0.36657	1	0.992	0.000161592
Colgalt1	1	6.25613e-09	-1.06934	0.672	0.812	0.000194272
Sowahc	1	7.33574e-09	-1.30765	0.218	0.477	0.000227797
Btbd9	1	8.78946e-09	1.87023	0.399	0.117	0.000272939
Arf1	1	1.03521e-08	0.526795	0.948	0.867	0.000321463
Ppib	1	1.13904e-08	0.581024	0.868	0.805	0.000353707
Rpl10a	1	1.31602e-08	0.452112	0.972	0.969	0.000408665
Coro1c	1	1.5227e-08	0.726593	0.84	0.68	0.000472843
Atox1	1	1.66667e-08	-0.648593	0.908	0.961	0.00051755
Mamdc2	1	3.13801e-08	-4.20969	0.018	0.148	0.000974445
Ftl1	1	3.28177e-08	0.478069	1	0.992	0.00101909
Rps19	1	3.31134e-08	0.35057	0.985	0.977	0.00102827
Rps3	1	3.82456e-08	0.430363	0.963	0.977	0.00118764
Nlrp3	1	4.25619e-08	-2.06713	0.218	0.445	0.00132167
Ctss	1	4.7054e-08	-0.470171	0.994	1	0.00146117
Rpl3	1	4.76734e-08	0.354752	0.975	0.961	0.0014804
Ndufa11	1	4.77815e-08	0.641457	0.834	0.695	0.00148376
Ssr2	1	4.81583e-08	1.26171	0.564	0.273	0.00149546
Dusp1	1	5.00595e-08	-1.13439	0.782	0.875	0.0015545
Ubc	1	5.02334e-08	-0.680189	0.945	0.969	0.0015599
Rpl9	1	5.21025e-08	0.433385	0.963	0.953	0.00161794
Rps3a1	1	6.00099e-08	0.342916	0.991	0.992	0.00186349
Rpl29	1	6.46274e-08	0.54957	0.911	0.875	0.00200687
Rpl13	1	7.37431e-08	0.385193	0.994	0.984	0.00228994
Sft2d1	1	8.14674e-08	-1.10077	0.23	0.469	0.00252981
Mrpl20	1	8.26867e-08	0.528204	0.84	0.68	0.00256767
Mcl1	1	8.45124e-08	-0.498569	0.963	0.992	0.00262436
Rps12	1	8.67969e-08	0.335869	0.988	0.977	0.00269531
Rps27a	1	1.10915e-07	0.336553	0.991	1	0.00344425
Jund	1	1.1267e-07	-0.83329	0.902	0.984	0.00349874
Hk2	1	1.16917e-07	-1.45592	0.38	0.578	0.00363063
Hmga1b	1	1.20601e-07	2.58112	0.273	0.047	0.00374503
Atp5g1	1	1.24076e-07	0.614469	0.853	0.773	0.00385292
C77080	1	1.25989e-07	-3.66618	0.018	0.141	0.00391233
Gdf15	1	1.29543e-07	-2.13835	0.043	0.195	0.00402271
Asph	1	1.31779e-07	-1.02255	0.494	0.672	0.00409212
Psmb6	1	1.32963e-07	-0.697454	0.794	0.875	0.00412891
Sik1	1	1.34344e-07	-1.96554	0.123	0.32	0.00417179
Emp3	1	1.35737e-07	0.430412	0.982	0.969	0.00421503
Cox4i1	1	1.36902e-07	0.323044	0.972	0.977	0.00425122
Tpi1	1	1.55285e-07	-0.841796	0.877	0.922	0.00482208
Aprt	1	1.66106e-07	0.494175	0.957	0.891	0.00515809
Cd36	1	1.74792e-07	0.800487	0.933	0.812	0.0054278
Rpl14	1	1.77955e-07	0.43747	0.957	0.961	0.00552605
Tyrobp	1	1.80428e-07	0.500949	0.982	0.977	0.00560283
Sqstm1	1	1.83082e-07	-1.09948	0.776	0.891	0.00568526
Rpl23	1	1.86338e-07	0.383004	0.982	0.992	0.00578634
Ube2e2	1	1.93337e-07	3.46585	0.215	0.016	0.00600371
Ncf4	1	1.98971e-07	0.92801	0.813	0.68	0.00617865
Bhlhe40	1	2.05114e-07	-1.2064	0.564	0.75	0.00636939
Mmp12	1	2.44586e-07	-2.28294	0.374	0.555	0.00759512
Rpl4	1	2.53093e-07	0.434346	0.917	0.898	0.00785931
1500011B03Rik	1	2.81923e-07	1.79958	0.371	0.117	0.00875457
P4ha1	1	3.03157e-07	-1.36887	0.445	0.625	0.00941393
Nfkbiz	1	3.21475e-07	-1.3762	0.383	0.594	0.00998275
Ssr4	1	3.35654e-07	0.709921	0.834	0.766	0.0104231
Alg5	1	3.3843e-07	1.0759	0.564	0.297	0.0105093
Colec12	1	3.61896e-07	3.04173	0.276	0.062	0.011238
Acaa1b	1	3.62837e-07	3.72675	0.178	0	0.0112672
Samm50	1	3.72244e-07	0.939054	0.715	0.453	0.0115593
Rps5	1	4.23136e-07	0.34749	0.979	1	0.0131397
Gm21188	1	4.29854e-07	-1.20176	0.276	0.5	0.0133482
Pmepa1	1	4.71653e-07	-2.09508	0.129	0.328	0.0146462
Pdpn	1	5.20417e-07	-1.27133	0.383	0.625	0.0161605
Laptm5	1	5.67551e-07	-0.551676	0.957	0.969	0.0176241
Arpc3	1	5.84417e-07	0.309662	0.969	0.969	0.0181479
Egln3	1	6.1944e-07	-2.10222	0.061	0.219	0.0192355
Ndufa4	1	6.24327e-07	0.638384	0.868	0.766	0.0193872
Bin1	1	7.16124e-07	1.05871	0.546	0.297	0.0222378
Rexo2	1	7.81078e-07	0.714874	0.828	0.672	0.0242548
Cyp4f18	1	7.96246e-07	-1.34053	0.202	0.414	0.0247258
mt-Cytb	1	8.41587e-07	0.351464	0.997	1	0.0261338
Rplp1	1	9.62115e-07	0.263735	0.994	1	0.0298766
Jun	1	1.01838e-06	-0.554571	0.73	0.906	0.0316238
Tra2b	1	1.01985e-06	-0.856457	0.73	0.805	0.0316694
Malat1	1	1.21046e-06	-1.03104	0.991	1	0.0375884
Rps20	1	1.25487e-06	0.356538	0.982	0.992	0.0389675
Junb	1	1.2726e-06	-0.924552	0.933	0.977	0.039518
Atf4	1	1.33186e-06	-0.791856	0.837	0.922	0.0413583
Tnfsf13os	1	1.37525e-06	-4.23815	0	0.07	0.0427057
Pnrc1	1	1.45555e-06	-0.827129	0.604	0.734	0.045199
Itga1	1	1.46559e-06	-1.95345	0.031	0.156	0.0455111
H2-D1	1	1.47815e-06	0.471088	0.997	0.992	0.0459008
Rps6	1	1.50062e-06	0.41921	0.942	0.93	0.0465987
Rpl18	1	1.53137e-06	0.351693	0.972	0.953	0.0475536
H2-DMb1	1	1.54177e-06	-0.302513	0.218	0.469	0.0478766
Apopt1	1	1.60559e-06	1.26976	0.472	0.242	0.0498584
Tnfrsf9	1	1.65452e-06	-5.03889	0.015	0.117	0.0513777
Nme1	1	1.73839e-06	0.428808	0.945	0.93	0.0539823
Nfkbia	1	1.79676e-06	-0.831677	0.871	0.914	0.0557947
Rpl17	1	1.85637e-06	0.316241	0.982	0.992	0.0576458
Clk1	1	1.90751e-06	-1.14029	0.54	0.703	0.059234
Cxcl2	1	2.09952e-06	-1.07761	0.66	0.805	0.0651964
Pim1	1	2.14195e-06	-0.946755	0.718	0.82	0.0665138
Ndrg1	1	2.3459e-06	-1.5626	0.258	0.453	0.0728473
Ttc14	1	2.38973e-06	1.01901	0.485	0.234	0.0742084
Rpl8	1	2.46721e-06	0.341313	0.988	0.984	0.0766141
Cd53	1	2.50506e-06	-0.563104	0.914	0.93	0.0777897
Snx2	1	2.61018e-06	0.758843	0.776	0.578	0.0810539
Pfkl	1	2.63849e-06	-1.04269	0.377	0.586	0.0819332
Slc25a5	1	2.6466e-06	0.452718	0.917	0.836	0.0821847
Srp54a	1	2.69607e-06	-1.9895	0.098	0.266	0.0837211
1810058I24Rik	1	2.72579e-06	0.530075	0.856	0.766	0.0846439
Cited2	1	2.75136e-06	-1.43631	0.365	0.555	0.0854381
Rab5c	1	2.98118e-06	0.506343	0.883	0.852	0.0925745
Dbi	1	2.99073e-06	0.438529	0.948	0.938	0.0928711
Ssbp4	1	3.27688e-06	1.049	0.617	0.422	0.101757
Calm2	1	3.32421e-06	0.549469	0.939	0.898	0.103227
Rpl30	1	3.43479e-06	0.349451	0.969	0.953	0.106661
Pofut2	1	3.48113e-06	1.12302	0.518	0.281	0.108099
Pilra	1	4.03991e-06	-0.976138	0.245	0.461	0.125451
Mgst1	1	4.04841e-06	0.961684	0.58	0.32	0.125715
Ptpn18	1	4.2509e-06	0.886781	0.724	0.57	0.132003
Ndufb9	1	4.4558e-06	0.473515	0.859	0.75	0.138366
Nfkbid	1	4.71951e-06	-1.23485	0.288	0.484	0.146555
Borcs8	1	4.73197e-06	1.16549	0.503	0.273	0.146942
Pgk1	1	4.81377e-06	-0.767958	0.951	0.953	0.149482
1110065P20Rik	1	4.8407e-06	1.30466	0.368	0.141	0.150318
Rps23	1	4.90254e-06	0.32805	0.988	0.977	0.152238
Ap2m1	1	5.32812e-06	0.474006	0.89	0.781	0.165454
Ccl8	1	5.42977e-06	5.5497	0.178	0.016	0.168611
Flna	1	5.43828e-06	0.440528	0.933	0.852	0.168875
Pcbp2	1	6.09321e-06	-0.468839	0.92	0.922	0.189213
Rps8	1	6.56596e-06	0.246643	0.997	1	0.203893
Tap1	1	6.57123e-06	-1.49324	0.218	0.398	0.204057
Mgarp	1	6.58474e-06	-1.90352	0.012	0.102	0.204476
Tapbp	1	6.59387e-06	-0.676452	0.773	0.867	0.20476
Cxcl14	1	6.81979e-06	1.8165	0.365	0.156	0.211775
Btg1	1	6.844e-06	-0.62361	0.942	0.961	0.212527
Slco2b1	1	7.61636e-06	4.37195	0.156	0.008	0.236511
Ifrd1	1	8.4938e-06	-1.07387	0.712	0.812	0.263758
Cirbp	1	9.95794e-06	1.06079	0.525	0.312	0.309224
Lrrc59	1	9.98535e-06	0.838486	0.663	0.469	0.310075
H2-Q7	1	1.02737e-05	-1.8603	0.178	0.344	0.319028
Rps7	1	1.08632e-05	0.377866	0.975	0.953	0.337335
Glrx5	1	1.10638e-05	0.733747	0.687	0.469	0.343563
Fos	1	1.10749e-05	-1.10823	0.807	0.852	0.34391
Lsmem1	1	1.13049e-05	-1.87852	0.077	0.219	0.351051
Uqcrq	1	1.19201e-05	0.402252	0.905	0.914	0.370156
Nedd8	1	1.2363e-05	0.403946	0.88	0.828	0.383909
Psmd6	1	1.25153e-05	0.762481	0.702	0.516	0.388636
Gm2a	1	1.26256e-05	-0.635423	0.816	0.875	0.392063
Plscr3	1	1.29867e-05	0.976568	0.442	0.219	0.403278
Eif3h	1	1.33163e-05	0.508918	0.816	0.68	0.413512
Akr1a1	1	1.34942e-05	0.427019	0.979	0.945	0.419035
Ccdc32	1	1.39189e-05	1.46812	0.328	0.117	0.432224
Elovl1	1	1.40599e-05	0.89146	0.555	0.305	0.436601
Ppp1ca	1	1.40803e-05	0.415754	0.902	0.836	0.437236
Clk4	1	1.41355e-05	-1.19509	0.344	0.5	0.438948
Socs3	1	1.41796e-05	-0.951938	0.451	0.648	0.44032
Cd300a	1	1.45649e-05	0.661746	0.779	0.664	0.452283
Cdkn1a	1	1.51809e-05	-0.706306	0.647	0.773	0.471413
Tnfaip3	1	1.55163e-05	-0.931016	0.531	0.688	0.481827
Plgrkt	1	1.577e-05	0.94346	0.69	0.5	0.489705
Egr1	1	1.58956e-05	-1.68852	0.202	0.383	0.493607
Rplp0	1	1.62514e-05	0.421307	0.957	0.992	0.504656
Kdm6b	1	1.69396e-05	-1.70253	0.368	0.508	0.526027
Tex261	1	1.716e-05	0.589746	0.623	0.391	0.53287
Nfe2l2	1	1.76935e-05	-0.823096	0.727	0.805	0.549437
Ndufb8	1	1.84035e-05	0.442084	0.88	0.797	0.571485
Rps13	1	1.8724e-05	0.343353	0.979	0.945	0.581438
Gadd45a	1	1.92671e-05	-1.83313	0.169	0.336	0.598302
Actr10	1	1.93371e-05	0.90436	0.632	0.43	0.600475
Hsp90ab1	1	1.93406e-05	-0.396048	0.991	0.992	0.600582
Skil	1	2.03879e-05	-0.844585	0.512	0.68	0.633107
Sema3c	1	2.15159e-05	-4.82527	0	0.055	0.668133
Mrpl54	1	2.15405e-05	0.631357	0.761	0.609	0.668899
Gng12	1	2.20607e-05	0.78103	0.678	0.492	0.68505
Ifi211	1	2.38492e-05	-1.40275	0.193	0.367	0.740589
Hist1h1c	1	2.45915e-05	1.3093	0.525	0.297	0.76364
Nhp2	1	2.58243e-05	0.691037	0.748	0.539	0.801922
Rel	1	2.63992e-05	-1.30917	0.383	0.531	0.819774
Cox6b1	1	2.64912e-05	0.334144	0.966	0.961	0.82263
Itgb3bp	1	2.6709e-05	1.84932	0.242	0.07	0.829393
Ppp1r14b	1	2.7217e-05	0.554291	0.837	0.719	0.84517
Slc38a2	1	2.84076e-05	-0.935691	0.607	0.695	0.88214
Pls3	1	2.95618e-05	1.52298	0.27	0.086	0.917984
Ankrd37	1	3.03972e-05	-1.6809	0.147	0.312	0.943923
Abcg2	1	3.20439e-05	2.79053	0.141	0.008	0.99506
Phb2	1	3.36958e-05	0.646458	0.773	0.602	1
Vps29	1	3.3875e-05	0.469511	0.828	0.703	1
Zfand5	1	3.48641e-05	-0.69519	0.837	0.852	1
Mink1	1	3.50921e-05	-1.58397	0.169	0.328	1
H1f0	1	3.56819e-05	1.44506	0.479	0.273	1
Aldoa	1	3.60129e-05	-0.414872	0.972	0.992	1
Eif5a	1	3.6055e-05	0.452275	0.92	0.93	1
Rpl18a	1	3.6564e-05	0.255913	0.96	0.969	1
Klf6	1	3.71226e-05	-0.644397	0.923	0.961	1
Trappc1	1	3.80158e-05	0.645485	0.653	0.5	1
Gm36161	1	3.8907e-05	-2.37184	0.058	0.18	1
Ccrl2	1	3.89383e-05	-0.721748	0.402	0.602	1
Clic1	1	3.90055e-05	0.406181	0.926	0.938	1
Slc36a1	1	4.05454e-05	-1.13025	0.166	0.336	1
Snx27	1	4.09588e-05	1.0577	0.515	0.297	1
Spop	1	4.14087e-05	-1.04719	0.712	0.773	1
Tmem147	1	4.19357e-05	0.804445	0.571	0.344	1
Cfl1	1	4.55821e-05	0.29412	0.997	0.984	1
Rps11	1	5.08157e-05	0.393077	0.963	0.969	1
Atp6v1g1	1	5.09911e-05	0.419278	0.954	0.898	1
Ndufb7	1	5.28015e-05	0.417819	0.902	0.883	1
9030025P20Rik	1	5.43177e-05	2.04541	0.163	0.023	1
Gm10073	1	5.54719e-05	0.782659	0.558	0.32	1
Csrnp1	1	5.55631e-05	-1.12307	0.344	0.516	1
Mocs1	1	5.60112e-05	-1.77117	0.049	0.164	1
Mrpl57	1	5.65615e-05	0.643671	0.73	0.531	1
Eif4e2	1	5.71102e-05	0.73139	0.647	0.445	1
Sirt1	1	5.73824e-05	-1.09503	0.218	0.383	1
Mgl2	1	5.76819e-05	-4.72069	0.006	0.07	1
Blvra	1	5.89201e-05	0.821622	0.721	0.602	1
Gnb2	1	6.02606e-05	0.331731	0.942	0.914	1
Vcan	1	6.03508e-05	1.04893	0.411	0.203	1
Higd1a	1	6.04954e-05	-0.754715	0.706	0.734	1
Vcpkmt	1	6.21242e-05	1.25204	0.328	0.141	1
Abca1	1	6.25396e-05	-0.691282	0.638	0.773	1
AU020206	1	6.3465e-05	-1.2116	0.227	0.398	1
Rilpl2	1	6.57608e-05	-0.948762	0.512	0.633	1
Ybx1	1	6.62354e-05	0.279966	0.966	0.969	1
Hr	1	6.64725e-05	-3.66336	0.012	0.086	1
9530068E07Rik	1	6.66559e-05	-0.564362	0.663	0.758	1
Dctn2	1	6.74735e-05	0.613613	0.69	0.508	1
Pusl1	1	6.79887e-05	1.75319	0.242	0.078	1
Ero1l	1	6.93188e-05	-1.35599	0.368	0.531	1
Malt1	1	6.96325e-05	-0.914808	0.531	0.68	1
Rps24	1	7.0486e-05	0.263107	1	0.984	1
Hgsnat	1	7.05402e-05	1.37439	0.494	0.289	1
Sgk1	1	7.06127e-05	-0.978339	0.555	0.703	1
Morf4l2	1	7.08832e-05	0.63032	0.767	0.594	1
Tubb2a	1	7.30625e-05	0.794482	0.699	0.547	1
Cx3cr1	1	7.33553e-05	-1.82276	0.083	0.211	1
C1d	1	7.3407e-05	0.838238	0.564	0.367	1
Abhd16a	1	7.41902e-05	0.888689	0.344	0.141	1
Eif3i	1	7.44436e-05	0.49231	0.819	0.695	1
0610012G03Rik	1	7.60502e-05	0.586764	0.69	0.508	1
Cybb	1	7.61859e-05	-0.680249	0.865	0.906	1
Rasgef1b	1	7.79322e-05	-1.02179	0.347	0.516	1
Palld	1	7.99215e-05	0.822577	0.402	0.195	1
Acaa2	1	8.26859e-05	0.901827	0.601	0.43	1
Scpep1	1	8.36434e-05	-0.647494	0.604	0.727	1
Cd276	1	8.41824e-05	-1.66516	0.095	0.227	1
Mthfd2l	1	8.5362e-05	2.30408	0.169	0.031	1
H2-M2	1	8.53866e-05	-5.75561	0	0.047	1
Sel1l	1	8.68752e-05	0.526166	0.626	0.383	1
C1qtnf6	1	8.81492e-05	2.47905	0.144	0.016	1
Lamtor3	1	9.05271e-05	-0.827354	0.491	0.594	1
Rps25	1	9.27267e-05	0.302237	0.96	0.93	1
Nsmce3	1	9.42156e-05	0.841197	0.377	0.172	1
Nnmt	1	9.54083e-05	3.26108	0.209	0.062	1
Dph3	1	9.66695e-05	0.670169	0.632	0.438	1
Rpl12	1	9.69983e-05	0.31993	0.936	0.945	1
C5ar1	1	9.73533e-05	0.596349	0.819	0.703	1
Oaz1	1	9.79775e-05	0.233824	0.979	0.992	1
Bad	1	9.91669e-05	0.636109	0.5	0.289	1
Ifi27l2a	1	0.000101258	-0.975176	0.561	0.703	1
Ostf1	1	0.000101372	0.361203	0.933	0.898	1
Tor2a	1	0.000102147	0.769387	0.393	0.188	1
Reep5	1	0.000103446	0.37065	0.923	0.898	1
Osbpl8	1	0.000103614	-0.706361	0.742	0.844	1
AC149090.1	1	0.000106955	-1.79773	0.362	0.492	1
Zfp277	1	0.000107371	-1.43446	0.132	0.273	1
Htr2b	1	0.000109282	-1.9405	0.043	0.148	1
Fosb	1	0.000111049	-1.00794	0.282	0.469	1
Rragc	1	0.000111974	0.612348	0.73	0.523	1
Rpl7a	1	0.000114958	0.281736	0.969	0.969	1
Mmp14	1	0.000115367	-0.680173	0.613	0.773	1
Fcgr2b	1	0.00011975	-0.5425	0.681	0.828	1
Mga	1	0.000121467	-0.951014	0.304	0.461	1
Sertad1	1	0.000126748	-1.05276	0.402	0.547	1
Slc43a2	1	0.000127427	0.563882	0.801	0.617	1
Erp44	1	0.000127786	0.636177	0.693	0.5	1
Cdk5rap1	1	0.000128599	2.39812	0.138	0.016	1
Cox7a2	1	0.00012883	0.341006	0.933	0.875	1
Peli1	1	0.000130985	-1.25053	0.411	0.539	1
Ccl24	1	0.000132399	2.17009	0.313	0.141	1
Eci2	1	0.000133137	1.04002	0.46	0.266	1
Sf3b6	1	0.000136201	0.528859	0.865	0.703	1
Akt1	1	0.000136555	0.501464	0.745	0.57	1
Trappc3	1	0.00014201	0.928261	0.512	0.344	1
Eef1b2	1	0.000146067	0.287173	0.908	0.906	1
Lgals1	1	0.000148579	0.501387	0.969	0.969	1
Psmb5	1	0.000151579	0.364718	0.868	0.82	1
Rps14	1	0.00015246	0.241475	0.982	0.984	1
Zfp758	1	0.000156121	-2.7909	0.034	0.125	1
Rpl28	1	0.000158625	0.278985	0.966	0.961	1
Rpl11	1	0.000158888	0.286058	0.969	0.961	1
Tmem88	1	0.000159458	-2.71688	0.043	0.141	1
Cox17	1	0.000160155	-0.48652	0.828	0.836	1
Stac2	1	0.000161056	-1.64944	0.126	0.266	1
Srp9	1	0.000161611	0.445693	0.89	0.805	1
Arf5	1	0.000162337	0.308535	0.951	0.938	1
Rnf150	1	0.000168025	-1.60811	0.098	0.227	1
Sh3bgrl3	1	0.000168296	0.300616	0.982	0.969	1
Psmb1	1	0.000170832	0.369759	0.887	0.797	1
Rsrc1	1	0.000172497	0.857786	0.488	0.273	1
Fkbp8	1	0.000174556	0.555178	0.776	0.617	1
Zmiz1	1	0.000175931	-0.557065	0.727	0.82	1
Nabp1	1	0.00017829	-1.10346	0.27	0.422	1
Ak4	1	0.000178659	-2.12202	0.021	0.102	1
St3gal5	1	0.000181257	0.896253	0.344	0.164	1
Ran	1	0.000190808	0.371761	0.902	0.797	1
Dnajc19	1	0.000195383	0.596512	0.66	0.477	1
Atp6v0d1	1	0.000195721	0.50921	0.85	0.734	1
Snapc5	1	0.000196193	0.637523	0.623	0.406	1
Igfbp4	1	0.00020032	1.23574	0.285	0.117	1
Gabarap	1	0.000200482	0.235684	0.954	0.961	1
Ddx46	1	0.000201636	0.693841	0.589	0.398	1
Thap7	1	0.000202907	1.15333	0.291	0.125	1
Prim2	1	0.000205115	1.98323	0.16	0.031	1
Psenen	1	0.000205416	0.427827	0.831	0.711	1
Psma3	1	0.000206786	0.392422	0.868	0.828	1
Pde4b	1	0.000212548	-1.70912	0.178	0.32	1
Gab1	1	0.000213919	1.1084	0.353	0.18	1
Arpc2	1	0.000215292	0.177064	0.997	0.984	1
Mrps25	1	0.000219047	0.688694	0.528	0.336	1
Rps16	1	0.00022039	0.208556	0.972	0.992	1
Syngr1	1	0.000225126	1.23656	0.457	0.297	1
Fdps	1	0.000228405	1.03269	0.279	0.109	1
Iffo2	1	0.000231345	-1.53033	0.067	0.18	1
Fggy	1	0.00023397	-3.78348	0.009	0.07	1
S100a4	1	0.000236064	0.375541	0.982	0.977	1
Pkd1	1	0.000238527	1.23175	0.172	0.039	1
Eno2	1	0.000239368	1.89015	0.184	0.047	1
Calr	1	0.00023989	0.370888	0.923	0.898	1
Srp14	1	0.000245244	0.462599	0.837	0.734	1
Hjurp	1	0.000247106	-1.81591	0.074	0.188	1
Sel1l3	1	0.000258603	0.862368	0.334	0.148	1
Zeb2	1	0.000261052	-0.352591	0.957	0.977	1
Htatip2	1	0.000265808	0.668454	0.586	0.391	1
Timm29	1	0.000274348	1.61176	0.215	0.07	1
Mndal	1	0.000274761	-1.22824	0.347	0.477	1
Ssu72	1	0.000277039	0.651057	0.724	0.641	1
Mid1	1	0.000280355	-2.60314	0.028	0.109	1
Dvl3	1	0.000282498	0.907671	0.273	0.109	1
Pbx1	1	0.00028298	1.54992	0.23	0.078	1
Tns1	1	0.00028428	0.995513	0.497	0.328	1
S100a10	1	0.000285592	0.316022	0.988	0.961	1
Ccng2	1	0.000289976	-1.39307	0.11	0.234	1
Parvb	1	0.000290716	0.759052	0.696	0.508	1
Grap	1	0.000291446	2.97607	0.138	0.023	1
Gusb	1	0.000296402	0.549274	0.844	0.742	1
Fth1	1	0.000297255	-0.720727	1	1	1
Zdhhc3	1	0.000297861	0.75575	0.525	0.312	1
Mical2	1	0.000298116	2.00317	0.193	0.055	1
Preb	1	0.000298548	0.91029	0.423	0.242	1
Ensa	1	0.000300209	-0.656282	0.54	0.641	1
Rab3d	1	0.000300825	-1.25631	0.144	0.281	1
Tnf	1	0.000305268	-0.958328	0.356	0.531	1
Slc6a6	1	0.000305769	0.326584	0.929	0.93	1
Creb3	1	0.000314885	0.692966	0.463	0.258	1
Rras2	1	0.000315419	-1.97977	0.046	0.141	1
Ube2l3	1	0.000317451	0.344943	0.926	0.875	1
Diablo	1	0.000319904	0.857114	0.399	0.219	1
Etfb	1	0.000323277	0.51424	0.767	0.641	1
Ptprc	1	0.000325584	-0.53091	0.847	0.867	1
Nudt2	1	0.000326576	1.07052	0.353	0.188	1
Ap2a1	1	0.000327825	0.891154	0.34	0.156	1
Lgals3bp	1	0.000330684	-0.822853	0.46	0.609	1
Dtymk	1	0.000334585	0.341966	0.482	0.297	1
Smpd3	1	0.000335746	2.6249	0.126	0.016	1
mt-Nd1	1	0.000337996	0.206733	1	1	1
Pou3f1	1	0.000340822	-4.40265	0	0.039	1
Padi4	1	0.000340822	-4.38076	0	0.039	1
Gm16867	1	0.000340822	-3.01028	0	0.039	1
Eif1	1	0.000342657	0.235012	0.997	1	1
Rab11fip5	1	0.000349381	0.517576	0.574	0.367	1
Kank3	1	0.000353972	1.51222	0.248	0.094	1
Slc2a1	1	0.000360046	-1.27377	0.408	0.539	1
Itgb1	1	0.000367696	-0.406706	0.871	0.906	1
Arl6ip1	1	0.00036864	-0.576769	0.767	0.859	1
Rps15a	1	0.000372266	0.252375	0.969	0.922	1
Rgcc	1	0.000374798	-1.10854	0.485	0.609	1
Dynlt1f	1	0.000378912	1.23248	0.331	0.164	1
AA467197	1	0.000384495	-0.557203	0.27	0.445	1
Trpv4	1	0.000385	2.51929	0.172	0.047	1
H2afj	1	0.000391206	0.478608	0.828	0.75	1
Pmpcb	1	0.000398087	0.720778	0.457	0.266	1
Egln1	1	0.000398731	-0.954882	0.451	0.547	1
Rbbp7	1	0.000399491	0.86268	0.454	0.25	1
Rack1	1	0.000401669	0.247764	0.982	0.984	1
Camk2d	1	0.000402288	0.72293	0.699	0.516	1
Gpr132	1	0.000405281	-1.24144	0.267	0.414	1
Usp40	1	0.000409531	1.77431	0.175	0.047	1
Maff	1	0.000415064	-1.07921	0.15	0.289	1
Ltv1	1	0.000417984	1.16491	0.402	0.227	1
Glrx2	1	0.000418782	0.709116	0.626	0.414	1
D8Ertd738e	1	0.000424522	0.43431	0.837	0.781	1
Thyn1	1	0.000428575	0.706804	0.442	0.258	1
Cd300ld	1	0.000435163	-0.885899	0.528	0.633	1
Vdac1	1	0.000442196	-0.624509	0.718	0.781	1
Wdr1	1	0.000451752	0.430982	0.896	0.805	1
Plin2	1	0.000454894	0.421094	0.979	0.977	1
Ilvbl	1	0.000456728	0.836515	0.353	0.172	1
Clcn7	1	0.000458816	-1.06913	0.31	0.445	1
Cdkn1b	1	0.000460068	-1.4725	0.153	0.281	1
Saysd1	1	0.000462548	0.703522	0.325	0.148	1
Polr2j	1	0.000466957	0.565413	0.583	0.414	1
Slc22a4	1	0.000470785	0.841309	0.396	0.211	1
Abcf3	1	0.000473615	1.00489	0.285	0.125	1
Rpl36a-ps1	1	0.000473643	0.839662	0.267	0.109	1
Btbd17	1	0.000475701	-1.30927	0.037	0.125	1
Zbtb8os	1	0.000484958	0.801052	0.482	0.289	1
Btf3	1	0.000486162	0.244161	0.966	0.922	1
Tomm20	1	0.000487121	0.489646	0.871	0.805	1
Tmem63a	1	0.000500031	1.31893	0.325	0.156	1
2410015M20Rik	1	0.00050571	0.482395	0.73	0.578	1
S100a8	1	0.000535711	1.44689	0.543	0.367	1
Ugcg	1	0.000537554	-1.15492	0.221	0.367	1
Dnlz	1	0.000541065	0.933237	0.387	0.203	1
Msn	1	0.000547522	-0.397523	0.911	0.945	1
Galk2	1	0.000548829	0.774729	0.457	0.289	1
Asb8	1	0.000552367	1.03921	0.282	0.125	1
Rbfa	1	0.000557451	0.676387	0.525	0.336	1
Fars2	1	0.00056405	1.09718	0.239	0.094	1
Lrp1	1	0.000564183	0.354881	0.923	0.93	1
Cops7a	1	0.000566259	0.699122	0.414	0.242	1
Ccdc88b	1	0.000569532	-1.07647	0.187	0.32	1
Eef1a1	1	0.000574078	0.198776	0.997	0.992	1
Brk1	1	0.000579168	0.303245	0.896	0.797	1
Tmem65	1	0.000586031	0.578143	0.666	0.492	1
Adora2a	1	0.000586968	-1.70111	0.067	0.172	1
C3	1	0.000604128	-1.24512	0.227	0.375	1
Hexim1	1	0.00061017	-1.02028	0.279	0.414	1
Cenpx	1	0.000611396	0.631961	0.61	0.461	1
Mrpl40	1	0.000611992	0.905901	0.457	0.297	1
Dgcr6	1	0.000614278	0.894972	0.35	0.172	1
Bnip3	1	0.000624773	-1.5294	0.393	0.484	1
Tbcc	1	0.000631022	0.694753	0.368	0.195	1
Spg21	1	0.000633501	0.683339	0.638	0.461	1
Ppp1r3e	1	0.000635426	-3.13709	0.015	0.078	1
Ift20	1	0.000635471	0.636702	0.592	0.414	1
Fbxo32	1	0.000636071	-1.38717	0.141	0.273	1
Klf9	1	0.000639719	-0.903602	0.215	0.367	1
Gm39469	1	0.000648706	-4.05383	0.003	0.047	1
Pon2	1	0.000663786	0.694458	0.709	0.617	1
Ppp1cc	1	0.000669953	0.562124	0.699	0.547	1
Psmb3	1	0.000674841	0.401225	0.874	0.789	1
Chmp2a	1	0.000684677	0.374654	0.868	0.844	1
Dpep2	1	0.000686319	-1.17617	0.426	0.539	1
Slc16a3	1	0.000689545	-0.856037	0.525	0.625	1
Rpl19	1	0.000698106	0.220765	0.979	0.984	1
Klf4	1	0.000698256	-0.72879	0.543	0.664	1
Ifi205	1	0.000709113	-2.81608	0.031	0.109	1
Aldoc	1	0.000715375	-1.49169	0.058	0.156	1
Rhob	1	0.000717989	-0.663979	0.681	0.773	1
Fra10ac1	1	0.000720851	1.07204	0.27	0.117	1
Lmbrd2	1	0.000722038	0.997161	0.307	0.141	1
Arhgap1	1	0.00073825	0.844867	0.429	0.242	1
Ostc	1	0.000739624	0.54661	0.736	0.57	1
Kctd12b	1	0.000743519	1.83806	0.153	0.039	1
Srgn	1	0.000743645	-0.348861	0.887	0.961	1
Smad7	1	0.000743752	-1.31664	0.184	0.32	1
Insl6	1	0.000752695	-1.44451	0.031	0.109	1
Capn2	1	0.000753987	0.449219	0.801	0.719	1
Srsf9	1	0.000755297	0.437447	0.681	0.508	1
Taf1b	1	0.000759252	1.09998	0.236	0.094	1
Lamp1	1	0.000771249	0.310913	0.979	0.961	1
Lamtor1	1	0.000773755	0.456233	0.84	0.75	1
Gm3448	1	0.00077657	1.76233	0.117	0.016	1
Pdrg1	1	0.0007767	1.27589	0.304	0.148	1
Haus2	1	0.000780345	1.9928	0.184	0.062	1
Fis1	1	0.000780462	0.383726	0.825	0.758	1
Cd93	1	0.000781942	0.421174	0.782	0.633	1
Rasa1	1	0.000787787	1.00291	0.448	0.273	1
Cotl1	1	0.000793638	0.343418	0.972	0.945	1
Klrk1	1	0.000807266	-3.22736	0.012	0.07	1
Cd226	1	0.000807553	-3.5283	0.006	0.055	1
Qpct	1	0.000821367	0.925715	0.436	0.273	1
Enpp1	1	0.000823345	1.63748	0.178	0.055	1
Atp5c1	1	0.000825517	0.398665	0.831	0.781	1
Pmm2	1	0.000833013	0.685724	0.38	0.211	1
Clta	1	0.000836376	0.284675	0.933	0.914	1
Sdad1	1	0.000837721	0.396156	0.328	0.164	1
Bag5	1	0.000838143	1.05559	0.279	0.125	1
Hbegf	1	0.000838777	-1.43519	0.098	0.211	1
Adcy3	1	0.000841161	1.291	0.144	0.031	1
Chrac1	1	0.000848879	0.727099	0.567	0.398	1
Prelid3b	1	0.000851572	0.598943	0.564	0.359	1
Rbm39	1	0.000852603	-0.505978	0.868	0.859	1
Nudc	1	0.000855261	0.539474	0.66	0.492	1
Ftl1-ps1	1	0.000856665	0.614821	0.791	0.672	1
Atp2b1	1	0.000858959	-0.441907	0.933	0.953	1
Tmem115	1	0.00087382	0.669584	0.193	0.062	1
Brd2	1	0.000874642	-0.651003	0.73	0.789	1
Dennd4a	1	0.000876094	-1.19645	0.316	0.438	1
Trib3	1	0.000877408	-2.60322	0.006	0.055	1
Itgb1bp1	1	0.000879426	0.532734	0.561	0.398	1
Cst3	1	0.000880026	0.441455	0.985	0.992	1
Trim25	1	0.000880228	-1.13678	0.521	0.578	1
Ddx54	1	0.000886489	0.614308	0.613	0.43	1
Ten1	1	0.000898002	0.604829	0.586	0.43	1
Idh3a	1	0.000908404	0.726702	0.436	0.273	1
Hmga2	1	0.000918281	2.80338	0.126	0.023	1
Rnf149	1	0.000921182	-0.515439	0.887	0.891	1
Fcgr3	1	0.000941713	0.371943	0.837	0.758	1
Rraga	1	0.000942255	0.665089	0.537	0.367	1
Tom1	1	0.000942259	0.753698	0.393	0.219	1
Ginm1	1	0.000948845	0.663257	0.368	0.211	1
A530064D06Rik	1	0.000956789	-1.42453	0.098	0.211	1
Nubp2	1	0.000965218	0.866834	0.442	0.266	1
Aldh2	1	0.000968639	-0.894556	0.494	0.57	1
Cxcl16	1	0.000978222	-0.742299	0.693	0.75	1
Eif5	1	0.0010006	-0.324956	0.859	0.891	1
Ube2a	1	0.00100479	0.425597	0.736	0.586	1
Lmna	1	0.001005	0.404733	0.933	0.922	1
Atp5d	1	0.00100754	0.345427	0.844	0.773	1
Mmp13	1	0.00101983	-2.90205	0.095	0.203	1
Atg3	1	0.00102091	0.600453	0.736	0.602	1
Nrcam	1	0.00102276	2.99592	0.08	0	1
Rpl26	1	0.00102816	0.246589	0.966	0.938	1
Cad	1	0.00104067	1.86588	0.15	0.039	1
Bloc1s2	1	0.00104091	0.687839	0.537	0.352	1
Ndufa8	1	0.00104196	0.450649	0.782	0.672	1
Med8	1	0.00104822	0.5685	0.687	0.484	1
Samd8	1	0.0010548	-0.774232	0.42	0.562	1
Ier5	1	0.00106349	-0.661242	0.709	0.773	1
Nin	1	0.00106855	0.60905	0.534	0.344	1
Dnase1l1	1	0.00110146	0.440983	0.666	0.516	1
Mafk	1	0.00111848	-0.902169	0.153	0.273	1
Ap2s1	1	0.00112848	0.389649	0.862	0.781	1
Cyp20a1	1	0.00115489	0.640627	0.368	0.211	1
Wwp1	1	0.00115959	1.12645	0.469	0.328	1
Vkorc1l1	1	0.00118507	0.89161	0.39	0.227	1
Kpna4	1	0.00118855	-0.662185	0.534	0.633	1
Selenof	1	0.00119154	0.338207	0.902	0.844	1
Bcl2l1	1	0.00120488	0.703091	0.445	0.258	1
Plod1	1	0.00120573	0.892789	0.482	0.312	1
Ywhae	1	0.00120746	0.286166	0.951	0.938	1
Chil3	1	0.00121213	0.248198	0.377	0.211	1
Gm5150	1	0.00121562	1.19786	0.301	0.156	1
Glb1	1	0.00121789	-0.847092	0.23	0.367	1
Ufd1	1	0.00123631	0.765621	0.469	0.289	1
Mrpl3	1	0.0012364	0.589845	0.451	0.258	1
Hnrnpc	1	0.00123986	-0.543542	0.77	0.781	1
Map4	1	0.00124474	-0.82959	0.463	0.586	1
Stat3	1	0.00126024	-0.550149	0.601	0.688	1
Atp13a1	1	0.00128895	0.658516	0.38	0.203	1
Tspan31	1	0.0012942	-0.640886	0.488	0.609	1
Rab4a	1	0.00129645	2.35388	0.077	0	1
Anxa11	1	0.00129925	0.618305	0.592	0.414	1
Pold4	1	0.00129932	0.527772	0.693	0.562	1
mt-Nd2	1	0.00130621	0.222832	0.994	1	1
mt-Nd3	1	0.00130799	-0.347943	0.994	0.961	1
Slc35b4	1	0.00131114	0.978475	0.236	0.094	1
Ift74	1	0.00132217	1.04691	0.184	0.062	1
Isyna1	1	0.00132449	1.02363	0.334	0.172	1
Epb41l2	1	0.00132645	-0.651988	0.66	0.742	1
L1cam	1	0.00134593	1.67046	0.184	0.062	1
Sgk3	1	0.00135768	0.559144	0.521	0.344	1
Taf15	1	0.00136143	-0.830511	0.282	0.414	1
1110008F13Rik	1	0.00136464	0.453164	0.782	0.672	1
Churc1	1	0.00136466	0.49343	0.61	0.445	1
Timm8b	1	0.00136886	0.555277	0.666	0.516	1
B3galt2	1	0.00137469	-3.18313	0	0.031	1
Gm15726	1	0.00137469	-3.09859	0	0.031	1
Skint3	1	0.00137469	-4.42716	0	0.031	1
Dpf1	1	0.00137469	-3.3495	0	0.031	1
Adgrg5	1	0.00137469	-3.1886	0	0.031	1
Trappc10	1	0.00137568	0.839959	0.396	0.234	1
Slc37a2	1	0.00138059	0.64139	0.69	0.57	1
Tmem19	1	0.00138923	0.587872	0.426	0.25	1
Rpn1	1	0.00140114	0.539257	0.865	0.727	1
Unc50	1	0.00141739	0.719657	0.454	0.305	1
Csnk1a1	1	0.00141832	-0.290919	0.837	0.898	1
Fxn	1	0.00143668	1.12403	0.248	0.109	1
Mefv	1	0.00144497	-1.08754	0.169	0.297	1
Ogt	1	0.00145701	-0.701068	0.595	0.688	1
Ppp1r10	1	0.00147138	-1.11115	0.374	0.477	1
Haus7	1	0.0014737	1.24027	0.212	0.086	1
Mrpl45	1	0.00147898	0.859389	0.393	0.234	1
Akap13	1	0.00148266	-0.569056	0.727	0.75	1
9130230L23Rik	1	0.00149726	-1.85166	0.092	0.195	1
S100a6	1	0.00149908	0.241152	1	1	1
Ndufv2	1	0.00150216	0.375422	0.758	0.594	1
Vta1	1	0.00151365	0.533628	0.463	0.273	1
Ifitm2	1	0.00153285	0.5505	0.911	0.914	1
Ctsh	1	0.00154283	-0.384242	0.822	0.867	1
Slc35b1	1	0.00155735	0.758356	0.552	0.383	1
Gbp2	1	0.00157037	-2.00434	0.04	0.117	1
Zfhx3	1	0.00157602	-0.899947	0.307	0.438	1
Hacd1	1	0.00158178	1.91766	0.166	0.055	1
Nt5dc2	1	0.00158437	1.06798	0.35	0.195	1
E2f4	1	0.00158805	0.750519	0.307	0.148	1
Cgnl1	1	0.00159598	-1.63539	0.058	0.148	1
Cers2	1	0.00160005	0.374447	0.837	0.766	1
Mocs2	1	0.00163927	0.529968	0.607	0.43	1
Bsg	1	0.00165164	-0.439763	0.887	0.906	1
Tgfbr2	1	0.00166988	1.05768	0.347	0.195	1
Ptma	1	0.00168558	-0.298095	0.994	1	1
Cenpw	1	0.00168694	1.67292	0.132	0.031	1
Anapc5	1	0.00169752	0.616164	0.58	0.406	1
Gm4610	1	0.00170842	3.13553	0.089	0.008	1
Igf2r	1	0.00171967	0.656419	0.69	0.547	1
Xpa	1	0.00172206	0.715091	0.393	0.227	1
Cxcr4	1	0.00172244	-0.583044	0.589	0.727	1
Cox8a	1	0.00172326	0.249278	0.929	0.867	1
Gpr146	1	0.00174992	0.867684	0.365	0.203	1
Neat1	1	0.00175307	-0.716314	0.847	0.906	1
Npl	1	0.00177099	1.1018	0.156	0.047	1
Nufip2	1	0.00178244	-0.826229	0.445	0.539	1
Psma6	1	0.00178603	0.364136	0.902	0.859	1
Plp2	1	0.00179264	0.439665	0.779	0.648	1
Son	1	0.00179581	-0.444462	0.85	0.852	1
Mrps18b	1	0.00180369	0.869705	0.414	0.266	1
Vps28	1	0.00180717	0.578814	0.65	0.484	1
Tcirg1	1	0.00180953	-0.57505	0.773	0.812	1
Mrps18a	1	0.00183554	0.362284	0.623	0.445	1
Asb3	1	0.00183578	1.28852	0.144	0.039	1
Srgap3	1	0.00184176	-2.17456	0.018	0.078	1
Tnfaip2	1	0.00184738	-0.715062	0.678	0.719	1
Rpl36a	1	0.00186413	0.23633	0.954	0.938	1
Gskip	1	0.00187911	0.854529	0.439	0.281	1
S1pr1	1	0.00188648	1.28145	0.23	0.102	1
Elof1	1	0.00190899	0.500595	0.601	0.438	1
Neurl3	1	0.00191014	-0.653357	0.285	0.43	1
Cadm1	1	0.00191712	1.85043	0.163	0.055	1
Dcun1d5	1	0.00192802	0.571605	0.613	0.453	1
Rcan1	1	0.00193827	-1.02311	0.23	0.359	1
D5Ertd579e	1	0.00196248	0.928515	0.411	0.242	1
Rwdd1	1	0.00197524	0.436293	0.837	0.703	1
Ifi204	1	0.0019889	-0.968094	0.408	0.539	1
Xpo6	1	0.00202283	0.621971	0.436	0.273	1
Tprgl	1	0.00202441	0.497366	0.61	0.445	1
Dad1	1	0.00203847	0.343675	0.862	0.797	1
Ifngr1	1	0.00204619	-0.694564	0.623	0.68	1
Pcsk7	1	0.00205088	0.676766	0.233	0.102	1
Taf4	1	0.00207555	-1.25512	0.117	0.227	1
Prelid2	1	0.00207581	-1.4402	0.141	0.25	1
Dnajc4	1	0.00208483	1.0626	0.239	0.109	1
Lsp1	1	0.00208877	-0.584222	0.613	0.727	1
Cox5a	1	0.00211123	0.304547	0.963	0.906	1
Pycr2	1	0.00213709	0.802488	0.331	0.18	1
Ceacam16	1	0.00214953	-2.56081	0.015	0.07	1
Aldh1a2	1	0.00214953	-0.792661	0.015	0.07	1
Rps17	1	0.00215051	0.232922	0.957	0.906	1
Dnajc30	1	0.00215317	0.797772	0.322	0.164	1
Babam1	1	0.00217415	0.821676	0.488	0.312	1
Ebag9	1	0.00220037	0.580915	0.252	0.117	1
Gadd45g	1	0.0022029	-1.59948	0.328	0.43	1
Sbf1	1	0.00221386	0.451136	0.313	0.156	1
Syt11	1	0.00221428	-1.56394	0.098	0.195	1
P4ha2	1	0.00221798	-1.69942	0.028	0.094	1
Ptpn9	1	0.00222894	1.1202	0.248	0.117	1
Slc4a2	1	0.00223118	0.697587	0.442	0.266	1
Serf2	1	0.00223302	0.291924	0.963	0.93	1
Plekhf2	1	0.00224917	0.577846	0.466	0.297	1
Chmp6	1	0.00227018	0.878342	0.433	0.273	1
Mpv17l2	1	0.00227495	0.524676	0.356	0.195	1
Hipk1	1	0.00229806	-0.589238	0.583	0.672	1
Scand1	1	0.00232404	0.403648	0.85	0.766	1
Rnh1	1	0.00233951	0.41734	0.883	0.859	1
Lactb2	1	0.00235044	-0.896163	0.218	0.336	1
Gm38832	1	0.00235479	2.33655	0.086	0.008	1
Tmed1	1	0.00236483	1.22825	0.193	0.078	1
Gtf2i	1	0.00238222	0.572271	0.313	0.164	1
Sec61b	1	0.00238495	0.316284	0.926	0.875	1
Pex14	1	0.00239188	0.999661	0.242	0.109	1
Nol12	1	0.00239344	0.7025	0.537	0.367	1
Aifm1	1	0.00239753	1.24524	0.239	0.109	1
Trps1	1	0.00240058	-0.90733	0.414	0.539	1
Zbtb42	1	0.00241491	1.04144	0.206	0.086	1
Creb5	1	0.00241868	-0.740019	0.212	0.336	1
Selenow	1	0.00245322	0.347896	0.88	0.797	1
Eif3e	1	0.00245507	0.376909	0.819	0.656	1
Fcrla	1	0.00247445	-3.19865	0.003	0.039	1
Pygm	1	0.00247445	-3.83614	0.003	0.039	1
Rnf144b	1	0.00247915	1.14108	0.209	0.086	1
Phf11d	1	0.00249956	-1.58454	0.107	0.211	1
Syk	1	0.00252497	-0.379178	0.736	0.797	1
Btg2	1	0.00252962	-1.53763	0.408	0.516	1
Rsu1	1	0.00253015	0.594808	0.687	0.578	1
Otud6b	1	0.00253456	0.803751	0.405	0.25	1
Nlrp1b	1	0.00254105	-3.02633	0.003	0.039	1
AC160336.1	1	0.00254175	-0.610676	0.423	0.539	1
Smg9	1	0.00255755	0.730769	0.429	0.266	1
Rufy3	1	0.00255874	0.369154	0.451	0.281	1
Gm36839	1	0.00257496	-2.94317	0.003	0.039	1
Ccs	1	0.00258154	0.711213	0.347	0.203	1
Rab2a	1	0.00259437	0.417072	0.825	0.742	1
Rab34	1	0.00260453	1.54896	0.113	0.023	1
Med4	1	0.00261382	0.901143	0.298	0.156	1
Rpp21	1	0.00261694	0.355153	0.607	0.43	1
Rasgrp3	1	0.00263546	2.97729	0.067	0	1
Tbcb	1	0.0026383	0.397688	0.865	0.773	1
Sult1a1	1	0.00268927	3.14395	0.083	0.008	1
H6pd	1	0.00269181	0.807097	0.337	0.195	1
Cd200r1	1	0.00269642	0.561191	0.644	0.492	1
Cyp27a1	1	0.00270329	1.27875	0.113	0.023	1
Sec24b	1	0.0027034	-0.834257	0.393	0.492	1
Rnd1	1	0.00270375	-2.28154	0.034	0.102	1
H2-DMa	1	0.00276357	0.222045	0.555	0.391	1
Ryk	1	0.00276602	-3.56965	0.009	0.055	1
Vdac2	1	0.00276869	0.286304	0.917	0.891	1
Sgms1	1	0.00277411	-0.703312	0.638	0.711	1
Mars	1	0.00277444	0.971457	0.215	0.086	1
Krtcap2	1	0.00277891	0.521645	0.702	0.586	1
Pfkp	1	0.00278521	-0.59878	0.58	0.664	1
Gps1	1	0.00280035	0.527387	0.503	0.328	1
Rheb	1	0.00282487	0.536152	0.663	0.555	1
Mrps22	1	0.00283336	1.24589	0.23	0.109	1
Gbp3	1	0.00283456	-2.2261	0.043	0.117	1
Clec4a2	1	0.00283737	0.594274	0.788	0.711	1
C330011M18Rik	1	0.00284177	-3.84355	0.006	0.047	1
Ddit3	1	0.00284269	-1.18033	0.209	0.32	1
Tmem222	1	0.00284932	0.753137	0.396	0.242	1
Commd4	1	0.002852	0.374939	0.479	0.328	1
Rnf166	1	0.00287401	0.442025	0.414	0.25	1
Tmem267	1	0.00287435	-3.53608	0.006	0.047	1
Reep3	1	0.00288129	0.653003	0.767	0.672	1
Sub1	1	0.00289308	0.301817	0.853	0.812	1
Mien1	1	0.00290971	0.522866	0.696	0.539	1
Bin3	1	0.00291439	0.747371	0.494	0.32	1
Slc36a2	1	0.00294051	-3.31149	0.006	0.047	1
Naa35	1	0.00294865	0.92608	0.362	0.195	1
Spsb2	1	0.00296384	0.454836	0.408	0.234	1
Pgm2	1	0.00297544	-1.18969	0.193	0.305	1
Slpi	1	0.00297765	1.19765	0.313	0.188	1
Lyrm2	1	0.00300256	0.922679	0.445	0.297	1
Alkbh2	1	0.00300281	0.84453	0.166	0.055	1
Mtfr2	1	0.00300807	-3.45843	0.006	0.047	1
Rpl24	1	0.00301919	0.138634	0.991	0.984	1
Brix1	1	0.00304056	0.463365	0.475	0.297	1
Prr15	1	0.0030822	-2.2338	0.025	0.086	1
Macf1	1	0.003101	-0.577428	0.712	0.805	1
Cfap36	1	0.00313329	1.3519	0.359	0.219	1
Sdf2l1	1	0.00313998	0.360095	0.528	0.359	1
Xrcc6	1	0.00314118	1.0014	0.15	0.047	1
Smyd2	1	0.00314413	0.989047	0.227	0.102	1
Ly6e	1	0.00316208	-0.470711	0.549	0.727	1
Osgin1	1	0.00318662	1.33878	0.172	0.062	1
Rgs10	1	0.00319284	0.497388	0.745	0.656	1
Eef1akmt4	1	0.00319689	1.06202	0.166	0.062	1
Angpt2	1	0.0032182	0.830018	0.163	0.055	1
Ado	1	0.00325635	0.633542	0.408	0.258	1
Itpr3	1	0.00326568	1.28331	0.181	0.07	1
Rtca	1	0.00326772	1.06969	0.298	0.164	1
Mrps26	1	0.00326804	0.544221	0.463	0.297	1
Atp5j2	1	0.00326947	0.248335	0.92	0.906	1
Pam	1	0.00329422	0.818574	0.417	0.266	1
Grpel1	1	0.00331217	0.557578	0.635	0.5	1
Crat	1	0.0033359	0.30617	0.429	0.258	1
Dapk1	1	0.00334897	-0.708206	0.353	0.477	1
Rnaseh2a	1	0.00335563	0.804252	0.387	0.234	1
Camkk2	1	0.00336198	0.348644	0.564	0.391	1
Pex2	1	0.0033993	0.952857	0.387	0.25	1
Zfp52	1	0.00340693	-1.93689	0.049	0.125	1
Rgl1	1	0.00342898	0.859447	0.549	0.406	1
Stk17b	1	0.00343097	-0.753701	0.365	0.461	1
Tmem161a	1	0.0034503	0.894935	0.27	0.133	1
Marcksl1	1	0.00346466	-1.50824	0.163	0.273	1
Gadd45b	1	0.00346888	-0.551109	0.629	0.742	1
Kars	1	0.00346893	0.637154	0.448	0.297	1
Eif4a2	1	0.00347349	-0.784223	0.497	0.57	1
Ndufab1	1	0.00347484	0.378479	0.773	0.672	1
Gpr183	1	0.0034758	0.888626	0.316	0.18	1
Myo7a	1	0.00352503	0.706778	0.301	0.148	1
Flii	1	0.00352573	0.678377	0.61	0.477	1
Smim20	1	0.00354295	0.807732	0.506	0.367	1
Atp5l	1	0.00356677	0.221163	0.979	0.953	1
Sp2	1	0.0035679	0.955505	0.215	0.094	1
Dtd2	1	0.00357822	0.699441	0.248	0.117	1
Ywhaq	1	0.00359246	0.341063	0.804	0.68	1
Ass1	1	0.00359754	-1.26851	0.169	0.281	1
Gm16286	1	0.00364812	0.356272	0.755	0.609	1
Il2rg	1	0.00365661	-0.775264	0.429	0.523	1
Rsad2	1	0.00368603	-1.25461	0.092	0.188	1
Smim11	1	0.0036975	0.434248	0.592	0.398	1
Npc2	1	0.00371521	-0.220989	0.988	0.992	1
Fam49a	1	0.00372699	-1.46786	0.107	0.203	1
Nceh1	1	0.00373796	0.535891	0.739	0.633	1
Gpr35	1	0.00374125	-0.749115	0.316	0.438	1
Rpp30	1	0.00376137	0.863603	0.319	0.172	1
Lrrc32	1	0.00376873	-2.31202	0.021	0.078	1
Tmem120a	1	0.00377063	0.542664	0.525	0.352	1
Pin1	1	0.00379206	0.644247	0.521	0.383	1
Jarid2	1	0.00379624	-0.753184	0.521	0.594	1
Tmed3	1	0.00380541	0.523947	0.709	0.602	1
Pdia6	1	0.00380724	0.260696	0.85	0.75	1
Fabp4	1	0.00381117	1.15711	0.46	0.336	1
Cyb5a	1	0.0038207	0.505391	0.733	0.602	1
Wsb1	1	0.00382286	-0.621299	0.69	0.727	1
Nfil3	1	0.00383251	-0.747747	0.368	0.484	1
Tradd	1	0.0038365	0.591749	0.353	0.195	1
Dnajb11	1	0.00385349	0.472374	0.629	0.508	1
Gsr	1	0.00386719	0.682581	0.663	0.516	1
Aldh9a1	1	0.00387752	0.553111	0.491	0.344	1
H2-T23	1	0.00389661	-0.558838	0.592	0.68	1
Nub1	1	0.00389769	-0.882809	0.325	0.43	1
Ndufs8	1	0.00393126	0.501279	0.617	0.453	1
Maoa	1	0.0039352	2.42437	0.129	0.039	1
Pi4kb	1	0.00393692	1.0639	0.23	0.109	1
Mrps10	1	0.00394301	0.437667	0.347	0.195	1
Ss18l2	1	0.00397021	0.495836	0.368	0.227	1
Fam32a	1	0.00399396	0.669202	0.656	0.516	1
G2e3	1	0.00400775	-1.85443	0.098	0.188	1
Akt1s1	1	0.00401238	0.827893	0.322	0.18	1
Prpf31	1	0.00401446	0.497308	0.436	0.281	1
Arntl	1	0.00403579	-2.26021	0.074	0.156	1
Fance	1	0.00404898	0.957978	0.248	0.125	1
Gpnmb	1	0.00405116	0.680352	0.653	0.5	1
Zfp36	1	0.00405292	-0.667789	0.84	0.875	1
Fcer1g	1	0.00408423	0.235714	0.979	0.977	1
Pcyox1l	1	0.00409066	2.32507	0.092	0.016	1
Atp5h	1	0.00410752	0.222587	0.936	0.898	1
Tomm5	1	0.00410862	0.495765	0.721	0.602	1
Ufm1	1	0.00411039	0.421413	0.77	0.648	1
Atp6v0a1	1	0.0041542	0.52667	0.653	0.516	1
Zmat5	1	0.0041952	0.758943	0.374	0.242	1
Eef2	1	0.00421322	0.222521	0.905	0.938	1
Ddx39	1	0.00425256	0.524362	0.54	0.391	1
Abi3	1	0.00428939	-0.753551	0.16	0.273	1
Cyc1	1	0.0042928	0.428686	0.641	0.5	1
Arl10	1	0.00432177	0.570593	0.123	0.031	1
Foxred2	1	0.00432857	-1.41296	0.049	0.125	1
Ppt1	1	0.00433137	0.577959	0.58	0.414	1
Trim65	1	0.00434816	1.50021	0.129	0.039	1
Tmcc1	1	0.00436726	-1.33498	0.383	0.461	1
Med10	1	0.00438708	0.632066	0.525	0.391	1
Cebpzos	1	0.00439967	0.592617	0.38	0.227	1
Slc39a9	1	0.00442401	1.02984	0.261	0.133	1
Ifi213	1	0.0044253	-1.77669	0.021	0.078	1
Armc7	1	0.00444708	1.54858	0.141	0.047	1
Dip2c	1	0.00447287	1.40805	0.175	0.07	1
Paxx	1	0.00447526	0.558163	0.19	0.078	1
Fcgrt	1	0.00447557	1.30196	0.298	0.172	1
Fdx1	1	0.00447747	0.859733	0.291	0.156	1
Dab2	1	0.00447851	0.470969	0.748	0.68	1
Cab39l	1	0.00448605	0.697823	0.374	0.227	1
Krt80	1	0.00451725	-1.11635	0.166	0.273	1
Pomp	1	0.00456522	0.3471	0.902	0.852	1
Afg3l2	1	0.00458525	-0.794413	0.405	0.5	1
Arhgap27os2	1	0.00459617	-1.50763	0.021	0.078	1
Actr2	1	0.0046392	-0.312737	0.917	0.969	1
Sgta	1	0.00465674	0.567275	0.574	0.414	1
Kras	1	0.0046597	0.690921	0.586	0.461	1
Zmym2	1	0.00471527	-0.9764	0.175	0.281	1
Cela1	1	0.00472952	1.1302	0.181	0.078	1
Gm16845	1	0.00473917	1.12288	0.104	0.023	1
Atp2b4	1	0.00474388	-0.926803	0.141	0.25	1
Eif2b1	1	0.00474799	0.242998	0.347	0.203	1
Wdr77	1	0.00478399	1.24423	0.23	0.109	1
Pld3	1	0.00480393	0.467958	0.865	0.797	1
Fuca1	1	0.00484713	0.429782	0.727	0.641	1
Man1c1	1	0.00486209	0.651891	0.512	0.359	1
Ltb4r1	1	0.00488403	-0.7523	0.227	0.359	1
Clic4	1	0.00488618	-0.436038	0.733	0.773	1
Pygb	1	0.00490045	0.360043	0.236	0.117	1
Minos1	1	0.00490603	0.275388	0.896	0.867	1
Gtpbp8	1	0.00491539	0.598355	0.236	0.109	1
Ahsa1	1	0.00500742	0.47801	0.521	0.367	1
Scfd1	1	0.00500752	0.581724	0.368	0.219	1
Cyb5r4	1	0.00502035	0.540176	0.586	0.414	1
Lsm3	1	0.00503771	0.456777	0.488	0.336	1
Iscu	1	0.00504204	0.50489	0.712	0.602	1
Ranbp1	1	0.00504724	0.339313	0.798	0.688	1
Igsf8	1	0.00506386	0.52462	0.54	0.375	1
Eif2s2	1	0.00511648	0.284608	0.893	0.789	1
Nudt6	1	0.00512431	1.23323	0.104	0.023	1
Psen2	1	0.00514968	0.647996	0.558	0.414	1
Tgif1	1	0.00515614	-0.821751	0.46	0.523	1
Srprb	1	0.0051648	0.878771	0.325	0.188	1
Cd109	1	0.00518878	0.924761	0.27	0.141	1
Rpl9-ps6	1	0.00520184	0.561913	0.316	0.18	1
Ripor1	1	0.00520197	1.28374	0.141	0.047	1
Ms4a7	1	0.00523285	-0.824421	0.466	0.586	1
Haus3	1	0.00524505	1.09414	0.129	0.039	1
H2-T22	1	0.00524951	-1.02134	0.316	0.406	1
Myo1e	1	0.00526013	-0.503462	0.601	0.695	1
Nsmce2	1	0.00526053	0.529643	0.482	0.32	1
Las1l	1	0.00527429	0.770414	0.236	0.109	1
Traf1	1	0.00528662	-0.742374	0.252	0.367	1
Angptl4	1	0.00530735	1.61845	0.19	0.086	1
Lst1	1	0.00532781	-0.370123	0.531	0.648	1
5730480H06Rik	1	0.00532994	1.32971	0.163	0.062	1
mt-Nd6	1	0.00534732	-1.13464	0.147	0.25	1
Tuft1	1	0.00534835	2.15931	0.058	0	1
Gm15706	1	0.00534835	2.82965	0.058	0	1
Tpbgl	1	0.00534835	3.4623	0.058	0	1
Ythdc1	1	0.00535294	-0.665168	0.454	0.523	1
Mrpl32	1	0.00538029	0.590057	0.58	0.414	1
Ndufs3	1	0.00538095	0.4935	0.656	0.516	1
Cnbp	1	0.00538874	0.326713	0.877	0.797	1
Lap3	1	0.00540862	0.491798	0.399	0.25	1
Tsc22d3	1	0.00541427	-0.587826	0.574	0.648	1
Ndufaf3	1	0.005452	0.831425	0.322	0.188	1
Psmd12	1	0.00553091	0.36759	0.675	0.547	1
Zfp628	1	0.00554694	1.45984	0.117	0.031	1
Smim12	1	0.00555697	0.756207	0.405	0.258	1
Zfp260	1	0.00556099	0.61236	0.153	0.055	1
Irak4	1	0.00557301	-1.14913	0.215	0.32	1
Nktr	1	0.00558144	-0.559085	0.58	0.672	1
Anapc4	1	0.0056074	0.64092	0.344	0.203	1
Lgmn	1	0.00561513	0.298343	0.975	0.953	1
Ndufa12	1	0.00562618	0.379809	0.742	0.656	1
Astl	1	0.00564985	-2.9683	0	0.023	1
Armcx6	1	0.00564985	-3.36166	0	0.023	1
2210417A02Rik	1	0.00564985	-2.75753	0	0.023	1
Gm5577	1	0.00564985	-2.68184	0	0.023	1
4930540M05Rik	1	0.00564985	-2.78839	0	0.023	1
Klra17	1	0.00564985	-2.95187	0	0.023	1
Gm32255	1	0.00564985	-3.15875	0	0.023	1
Gm48882	1	0.00564985	-3.29004	0	0.023	1
5033430I15Rik	1	0.00564985	-3.62399	0	0.023	1
Col11a2	1	0.00564985	-3.26639	0	0.023	1
9130008F23Rik	1	0.00564985	-2.80865	0	0.023	1
1600014C23Rik	1	0.00564985	-2.48818	0	0.023	1
1700020D05Rik	1	0.00564985	-3.90272	0	0.023	1
I830134H01Rik	1	0.00564985	-4.06078	0	0.023	1
Rps19bp1	1	0.00565095	0.54166	0.485	0.328	1
Ptgir	1	0.00565478	-1.10163	0.141	0.242	1
Baiap2	1	0.00569203	-0.624639	0.509	0.586	1
S100a13	1	0.00570339	0.281014	0.853	0.82	1
Sdc4	1	0.00571576	-0.383882	0.761	0.812	1
Gm9493	1	0.0057161	0.615646	0.359	0.219	1
Nostrin	1	0.00572169	0.722828	0.291	0.156	1
Acss1	1	0.00574039	-2.08088	0.037	0.102	1
Mtch1	1	0.00574661	0.336127	0.666	0.547	1
Mvk	1	0.00575655	0.985988	0.15	0.055	1
Tecr	1	0.00575829	0.535745	0.555	0.422	1
Myo5a	1	0.00576762	0.477262	0.758	0.648	1
Zfp90	1	0.00577521	0.489979	0.261	0.133	1
Aurkaip1	1	0.00582792	0.460059	0.712	0.609	1
Cald1	1	0.00584736	3.62702	0.074	0.008	1
Vac14	1	0.00586472	0.564439	0.463	0.297	1
Yif1a	1	0.00586501	0.793104	0.393	0.258	1
Rac3	1	0.0058873	0.910433	0.129	0.039	1
Gng5	1	0.00590516	0.248553	0.929	0.898	1
Ccdc124	1	0.00590871	0.496478	0.65	0.523	1
Cat	1	0.00597182	0.617694	0.509	0.344	1
Elac1	1	0.00599003	0.798956	0.156	0.055	1
Rreb1	1	0.00599252	-0.627407	0.42	0.5	1
Mrpl28	1	0.00600293	0.389874	0.528	0.367	1
Ech1	1	0.006023	0.57251	0.62	0.469	1
Tmem205	1	0.00602505	-1.07816	0.252	0.344	1
2700038G22Rik	1	0.00603771	-2.14064	0.028	0.086	1
Prdx3	1	0.00604729	0.526575	0.509	0.328	1
Gdi2	1	0.00604741	0.28967	0.948	0.891	1
Eif3g	1	0.00605754	0.47808	0.678	0.562	1
Adsl	1	0.00607682	0.686162	0.273	0.141	1
Sdhb	1	0.00608948	0.313336	0.739	0.602	1
Eif6	1	0.00609273	0.30836	0.758	0.625	1
Atp6v0d2	1	0.00613856	1.08861	0.442	0.32	1
Mia3	1	0.00614166	-0.433476	0.494	0.609	1
Coa4	1	0.00616453	0.547861	0.35	0.195	1
Dtnbp1	1	0.00619532	0.423923	0.693	0.562	1
Gas8	1	0.00621644	1.05331	0.147	0.055	1
Lmnb1	1	0.00627929	-1.49648	0.104	0.195	1
Vwa5a	1	0.00629474	-0.667464	0.626	0.688	1
B3gnt3	1	0.00631155	-2.84375	0.015	0.062	1
Rpl27a	1	0.00632474	0.118953	0.994	1	1
Rps28	1	0.00635531	-0.181669	0.997	1	1
Pdcd6	1	0.00637986	0.501244	0.736	0.633	1
Rab11a	1	0.00639189	0.238036	0.853	0.734	1
AW554918	1	0.00639255	1.19444	0.138	0.047	1
Gclc	1	0.00645134	0.959468	0.521	0.352	1
Pop5	1	0.00647956	0.518952	0.509	0.359	1
Ube2d3	1	0.00648334	0.129869	0.933	0.906	1
Gnpda2	1	0.00650812	0.638392	0.239	0.117	1
Ctc1	1	0.00651577	1.50008	0.126	0.039	1
Snx3	1	0.00655895	0.258424	0.899	0.891	1
Sap18b	1	0.00662155	0.681156	0.163	0.062	1
Itpkb	1	0.00666626	0.429205	0.509	0.375	1
Thumpd1	1	0.0066804	1.17469	0.322	0.195	1
Fam122b	1	0.00668834	-1.29043	0.037	0.102	1
Litaf	1	0.00673538	-0.369207	0.816	0.844	1
Rab19	1	0.00677116	2.39345	0.055	0	1
Abcc10	1	0.00677116	2.69812	0.055	0	1
Fcrlb	1	0.00680222	-1.92874	0.015	0.062	1
Psma5	1	0.00682179	0.245146	0.807	0.68	1
Milr1	1	0.00682319	0.370031	0.488	0.328	1
Dram2	1	0.00683016	0.421819	0.528	0.359	1
Cmbl	1	0.00684575	1.37353	0.156	0.062	1
0610009B22Rik	1	0.0068549	0.8889	0.334	0.203	1
Nans	1	0.00686038	0.495603	0.58	0.43	1
Tmem208	1	0.00686537	0.375267	0.647	0.477	1
Fn1	1	0.00687953	-0.237289	0.819	0.953	1
Tbc1d2	1	0.00688386	0.947231	0.126	0.039	1
Slc7a8	1	0.00689564	0.38642	0.709	0.516	1
Prkd3	1	0.00691723	0.59685	0.353	0.211	1
Wdr20	1	0.00692625	1.09787	0.276	0.148	1
Lasp1	1	0.00694385	0.348284	0.828	0.68	1
Col18a1	1	0.00695871	1.74708	0.156	0.062	1
Atl3	1	0.00696142	1.05051	0.316	0.188	1
Rab32	1	0.00696743	0.488838	0.525	0.359	1
Nrg1	1	0.00697232	3.03717	0.071	0.008	1
Cytip	1	0.00698246	-0.91972	0.248	0.359	1
Pigx	1	0.00700874	0.413016	0.423	0.266	1
Man2c1	1	0.00701595	0.592559	0.261	0.133	1
Tusc2	1	0.00702859	0.648705	0.313	0.18	1
Rpl10	1	0.00705715	0.191384	0.945	0.938	1
Mrpl23	1	0.00709647	0.299323	0.748	0.625	1
Wnk1	1	0.00713291	0.387548	0.917	0.883	1
Ptov1	1	0.00713445	0.650044	0.42	0.273	1
Ighm	1	0.00716082	2.20515	0.098	0.023	1
9430038I01Rik	1	0.00720183	0.669973	0.396	0.25	1
Edf1	1	0.0072209	0.336894	0.798	0.68	1
Mdh2	1	0.00722719	0.356497	0.825	0.758	1
Arpc4	1	0.00723697	0.187404	0.899	0.867	1
Dlat	1	0.0072622	0.643329	0.396	0.25	1
Gsap	1	0.00727701	-0.659001	0.288	0.398	1
Dock4	1	0.00730773	1.00021	0.258	0.141	1
Limd2	1	0.00731726	0.806621	0.288	0.172	1
Rcbtb1	1	0.00734664	1.2029	0.135	0.047	1
Yipf1	1	0.00736533	0.535307	0.558	0.43	1
Stk4	1	0.0073738	0.617199	0.546	0.406	1
Erh	1	0.00738295	0.253555	0.644	0.484	1
Tfap4	1	0.00742131	-2.4555	0.025	0.078	1
Dnaja1	1	0.0074292	-0.202037	0.813	0.875	1
Coq5	1	0.00743044	0.828071	0.316	0.18	1
Nap1l4	1	0.00745382	0.321507	0.528	0.359	1
Rac2	1	0.00751839	0.574155	0.687	0.609	1
Nipa2	1	0.00752014	0.412328	0.617	0.484	1
Ubl4a	1	0.00753061	0.437097	0.46	0.297	1
Hnrnph1	1	0.00754928	-0.415305	0.721	0.766	1
Nt5c2	1	0.0075708	0.605492	0.383	0.25	1
Atmin	1	0.00767068	0.75912	0.224	0.109	1
Cyth2	1	0.0077232	0.553446	0.408	0.25	1
Npepl1	1	0.00775935	0.746766	0.472	0.328	1
Mapk14	1	0.00777161	0.495579	0.426	0.297	1
Naca	1	0.00780108	0.201225	0.939	0.906	1
Uqcr10	1	0.00785235	0.269194	0.877	0.867	1
Cst7	1	0.00786018	-2.77642	0.012	0.055	1
Zer1	1	0.00786906	0.695737	0.086	0.016	1
Adgre1	1	0.00787045	0.600055	0.696	0.602	1
Safb	1	0.00790328	-0.708372	0.402	0.492	1
Cfap43	1	0.00793823	-1.39871	0.12	0.211	1
Acot1	1	0.00804945	1.20482	0.135	0.047	1
Atpaf1	1	0.0080607	1.3389	0.11	0.031	1
Zmym4	1	0.00811211	0.418562	0.279	0.148	1
Bag6	1	0.00811402	0.512476	0.482	0.328	1
Fam71f2	1	0.0081269	-2.47369	0.025	0.078	1
Dolpp1	1	0.00813165	0.990625	0.224	0.109	1
Acadvl	1	0.00816065	0.592724	0.436	0.289	1
Ino80c	1	0.0081616	0.842718	0.448	0.312	1
Slc31a1	1	0.00820225	0.571475	0.436	0.281	1
Anxa3	1	0.00820336	-0.434433	0.724	0.719	1
Nelfa	1	0.00822582	0.93056	0.242	0.125	1
Cdkn2aip	1	0.00829023	-1.27693	0.101	0.188	1
Trmt6	1	0.0083013	0.573864	0.368	0.227	1
Amz1	1	0.00834119	-1.63584	0.077	0.156	1
Lsm1	1	0.0083423	0.742607	0.383	0.242	1
Ifi206	1	0.00836124	-2.15711	0.012	0.055	1
Zfp51	1	0.00836425	-1.96088	0.034	0.094	1
Picalm	1	0.00836629	-0.419432	0.831	0.875	1
Brms1	1	0.00843998	0.542373	0.488	0.359	1
Ptpn6	1	0.00844275	-0.538406	0.721	0.781	1
Gmfb	1	0.00845786	0.334882	0.721	0.562	1
Ndufa10	1	0.00845792	0.274277	0.687	0.539	1
Mettl7a1	1	0.00846005	0.818708	0.187	0.086	1
Fgfr1	1	0.00850466	0.807902	0.258	0.141	1
Mtss1	1	0.00853936	-0.60959	0.752	0.75	1
Isg15	1	0.00854458	-1.83293	0.209	0.312	1
4833420G17Rik	1	0.00855185	-1.06945	0.123	0.211	1
Ets2	1	0.00857088	-0.731889	0.371	0.477	1
Gm26526	1	0.00857374	2.17872	0.052	0	1
Bak1	1	0.00858279	0.474189	0.629	0.508	1
Fkbp2	1	0.00859505	0.321129	0.77	0.742	1
Lrrc25	1	0.00860047	-0.734945	0.485	0.547	1
Snx4	1	0.00860877	0.470868	0.589	0.438	1
Mettl1	1	0.00862199	0.801731	0.294	0.18	1
Mrpl33	1	0.00865567	0.366315	0.89	0.812	1
Pdlim2	1	0.00866527	0.422183	0.215	0.102	1
Clybl	1	0.00870463	-0.907079	0.101	0.188	1
Nipsnap3b	1	0.00871254	0.457033	0.571	0.43	1
Tmed9	1	0.00872352	0.284205	0.798	0.695	1
Naxe	1	0.00875892	0.540311	0.411	0.266	1
Armc6	1	0.00876129	2.08181	0.141	0.055	1
Syap1	1	0.00878225	0.629262	0.408	0.266	1
Zdhhc4	1	0.008809	0.89432	0.255	0.141	1
Spopl	1	0.00884347	0.804847	0.365	0.227	1
Cmc1	1	0.00884885	0.519089	0.641	0.469	1
Suclg1	1	0.0088675	0.274099	0.561	0.398	1
Nipbl	1	0.0088693	-0.550459	0.663	0.672	1
Fam53a	1	0.00888438	0.597146	0.218	0.102	1
Rock1	1	0.00889526	0.342325	0.807	0.719	1
Gltp	1	0.00889528	0.236213	0.908	0.883	1
1810022K09Rik	1	0.00890458	0.434483	0.73	0.586	1
Fez2	1	0.00890697	0.487152	0.34	0.203	1
Pde4a	1	0.00890815	0.7385	0.11	0.031	1
Abhd14a	1	0.00892802	1.62865	0.132	0.047	1
P2ry2	1	0.00900548	1.46426	0.132	0.047	1
Hsp90aa1	1	0.00901151	-0.357015	0.939	0.914	1
Sdha	1	0.00902216	0.2071	0.702	0.547	1
Exoc6	1	0.00904437	1.3122	0.156	0.062	1
Alg11	1	0.00904443	1.67028	0.132	0.047	1
Akr1b3	1	0.00906146	0.485463	0.672	0.586	1
Nr4a3	1	0.00910719	-1.43723	0.04	0.102	1
Zfp444	1	0.00914525	-1.28722	0.089	0.172	1
Ptrhd1	1	0.00915618	0.301105	0.426	0.273	1
Cmtm7	1	0.00915886	0.373712	0.791	0.664	1
Timm17b	1	0.00919818	0.660165	0.359	0.227	1
Mx1	1	0.00922694	-2.05471	0.034	0.094	1
Cd81	1	0.00930132	-1.47176	0.089	0.172	1
Atg7	1	0.00933535	0.602281	0.426	0.289	1
Scrn2	1	0.00933634	-2.25013	0.009	0.047	1
Sec13	1	0.00937811	0.383093	0.537	0.383	1
Nfs1	1	0.00939803	0.470714	0.294	0.164	1
Bhlhe41	1	0.00940885	-0.750849	0.248	0.352	1
Mroh1	1	0.00943486	0.376703	0.39	0.25	1
Edc3	1	0.00946265	1.25915	0.144	0.055	1
Ppp2ca	1	0.00946274	-0.353479	0.779	0.797	1
Cdc42ep3	1	0.00947577	0.169567	0.291	0.164	1
Oat	1	0.00951754	0.458057	0.537	0.391	1
Timm44	1	0.0095232	0.799218	0.356	0.219	1
Ssc5d	1	0.00952586	-2.67212	0.003	0.031	1
Tmem17	1	0.00952586	-3.29603	0.003	0.031	1
Rab11fip1	1	0.00954758	-0.842438	0.279	0.375	1
Pds5a	1	0.00961011	-0.654264	0.506	0.594	1
Psmg4	1	0.00963605	0.423911	0.552	0.383	1
Fxyd4	1	0.00964835	-2.66369	0.003	0.031	1
Xpo4	1	0.0096643	0.931415	0.19	0.086	1
Zbtb21	1	0.00967519	-1.37925	0.172	0.258	1
Acox3	1	0.00968967	-1.2591	0.264	0.359	1
Gm29666	1	0.0097008	-1.77269	0.009	0.047	1
Lpcat3	1	0.00974136	0.48744	0.38	0.234	1
Tmem69	1	0.00974635	1.37807	0.067	0.008	1
Lacc1	1	0.00975942	-0.691402	0.245	0.359	1
Ralgps2	1	0.00977225	-2.86262	0.003	0.031	1
Ccdc102a	1	0.00979387	-2.25694	0.009	0.047	1
S100pbp	1	0.00980469	0.592249	0.19	0.086	1
Tmem234	1	0.00981043	0.368993	0.791	0.664	1
Ano6	1	0.00981594	0.122766	0.604	0.422	1
Cox14	1	0.00982882	0.329678	0.724	0.602	1
Psmc5	1	0.00987173	0.342352	0.773	0.695	1
Cep83	1	0.00993411	0.557235	0.405	0.273	1
Id3	1	0.00994816	-1.61494	0.098	0.18	1
Ggta1	1	0.00996324	0.61679	0.46	0.328	1
Gm35315	1	0.00999648	-2.7296	0.006	0.039	1
Rictor	1	0.010008	-1.01291	0.261	0.359	1
Slc25a12	1	0.0100695	0.96978	0.307	0.188	1
Hpgds	1	0.0100974	0.581912	0.224	0.109	1
Slc25a17	1	0.0101014	0.573965	0.328	0.195	1
Asb1	1	0.0101044	-1.64941	0.031	0.086	1
Gm19325	1	0.0101047	-3.65056	0.006	0.039	1
Fam204a	1	0.0101441	0.402728	0.423	0.273	1
Rnf19b	1	0.0101705	-0.79279	0.491	0.57	1
Nomo1	1	0.0101827	0.541315	0.359	0.219	1
Clcnkb	1	0.010214	-2.75884	0.006	0.039	1
B3gntl1	1	0.010214	-2.77365	0.006	0.039	1
Mrps28	1	0.0102347	0.357093	0.577	0.43	1
Tmem82	1	0.0102347	1.22791	0.095	0.023	1
Tmem189	1	0.0103026	-0.371469	0.798	0.805	1
Stx8	1	0.0103422	0.419187	0.589	0.438	1
Runx3	1	0.0103685	-0.841322	0.175	0.273	1
Tnrc18	1	0.0103757	-0.595603	0.451	0.531	1
Fxyd2	1	0.0103799	0.622535	0.402	0.258	1
Wdr60	1	0.01039	1.18088	0.095	0.023	1
Suclg2	1	0.0103947	0.447293	0.264	0.141	1
Reps2	1	0.0104165	1.81078	0.08	0.016	1
Mcts1	1	0.0104453	0.422307	0.696	0.555	1
Gdpd1	1	0.0104533	0.726797	0.31	0.172	1
Polr3e	1	0.0104969	0.442554	0.202	0.094	1
Maged2	1	0.0105125	0.61863	0.141	0.055	1
Mrps30	1	0.0105478	0.361761	0.334	0.188	1
Hist1h3d	1	0.0105481	-2.44187	0.006	0.039	1
Ano10	1	0.0105546	0.493096	0.153	0.062	1
Trmt12	1	0.0105789	1.80061	0.117	0.039	1
Uqcrfs1	1	0.0106153	0.305474	0.724	0.625	1
Msh5	1	0.0106218	1.75196	0.092	0.023	1
Haghl	1	0.0106553	0.703838	0.344	0.211	1
Gtf2h5	1	0.0106662	0.288866	0.785	0.664	1
Dohh	1	0.010682	0.609027	0.408	0.273	1
Tatdn3	1	0.0106859	0.655449	0.132	0.047	1
Wfdc21	1	0.0107225	2.00403	0.117	0.039	1
Glmp	1	0.0107395	0.466728	0.675	0.594	1
Ccl4	1	0.0107463	-0.699987	0.236	0.344	1
Hdac1	1	0.0107549	0.263859	0.46	0.297	1
Ace	1	0.0107762	-1.82295	0.006	0.039	1
AC163354.1	1	0.0107762	-1.735	0.006	0.039	1
Mosmo	1	0.0108473	0.526237	0.248	0.133	1
3010003L21Rik	1	0.0108591	1.84577	0.049	0	1
Shisa9	1	0.0108591	1.72365	0.049	0	1
Spata24	1	0.0108591	1.70757	0.049	0	1
Ap3m1	1	0.0108798	0.588679	0.497	0.344	1
Qsox1	1	0.0108888	0.877568	0.218	0.109	1
Etfrf1	1	0.0109292	0.568756	0.294	0.172	1
Evi5l	1	0.0109426	1.69978	0.08	0.016	1
Eftud2	1	0.0109444	0.467014	0.475	0.32	1
Hmgcs1	1	0.0109482	0.595705	0.374	0.25	1
Rnaset2a	1	0.0109551	0.647359	0.442	0.305	1
Zc3h12a	1	0.0110029	-0.660802	0.288	0.391	1
Arc	1	0.0110086	-1.66012	0.006	0.039	1
Plcb1	1	0.0110351	1.13144	0.12	0.039	1
Cbr3	1	0.0110381	0.751783	0.291	0.164	1
Ptgr2	1	0.0110574	0.779971	0.285	0.164	1
Dalrd3	1	0.0111153	1.48659	0.138	0.055	1
Cpsf6	1	0.0111437	0.542366	0.558	0.406	1
Drg1	1	0.0111655	0.579567	0.497	0.352	1
Dcxr	1	0.0112177	0.495424	0.301	0.172	1
Atp5b	1	0.0112604	0.168555	0.887	0.875	1
Smyd4	1	0.0112746	2.02881	0.064	0.008	1
Csnk2b	1	0.0112777	0.437433	0.828	0.727	1
Sept9	1	0.0113053	0.193874	0.837	0.695	1
Gys1	1	0.0113114	-1.71919	0.12	0.203	1
Gins2	1	0.0113371	1.35836	0.172	0.078	1
Dusp16	1	0.0113752	-1.73172	0.132	0.219	1
Nedd4l	1	0.0114104	0.136105	0.227	0.117	1
Faim	1	0.0114113	0.566099	0.482	0.328	1
Nuak2	1	0.0114272	-1.24736	0.178	0.273	1
S100a11	1	0.0114475	0.251988	0.948	0.938	1
Gm27010	1	0.0114536	-1.5331	0.031	0.086	1
Cry1	1	0.011457	0.609971	0.184	0.086	1
Slc7a7	1	0.011524	0.563154	0.294	0.172	1
Ndufa3	1	0.0115695	-0.201691	0.804	0.812	1
3110043O21Rik	1	0.0115736	-1.04663	0.273	0.367	1
Alg10b	1	0.0115979	0.762618	0.264	0.148	1
P2ry1	1	0.011623	2.11607	0.064	0.008	1
Sri	1	0.0116379	0.314446	0.709	0.625	1
Dhps	1	0.0116443	0.769237	0.414	0.289	1
Ilkap	1	0.0117064	0.232096	0.457	0.289	1
Hadha	1	0.0117664	0.506511	0.555	0.422	1
Ifi209	1	0.0118085	-1.14434	0.196	0.289	1
Fmnl3	1	0.0118127	0.796076	0.264	0.148	1
Pdcd10	1	0.0118217	0.216785	0.791	0.727	1
Zfp105	1	0.0118367	1.50717	0.064	0.008	1
Sys1	1	0.011839	0.510168	0.58	0.438	1
Bysl	1	0.0118553	0.804504	0.252	0.141	1
Lcmt1	1	0.0119826	0.675916	0.35	0.219	1
Kmt5c	1	0.0120067	0.958603	0.163	0.07	1
Rhno1	1	0.0120098	0.833874	0.187	0.086	1
Osbp	1	0.0120282	0.707207	0.304	0.18	1
Abhd17c	1	0.0120571	1.02315	0.276	0.164	1
Mxi1	1	0.0121091	-0.859561	0.497	0.57	1
Mfsd3	1	0.0121213	0.992272	0.104	0.031	1
Zfp131	1	0.0121494	-1.2956	0.233	0.312	1
Mrps2	1	0.0121595	0.981513	0.209	0.109	1
Myl12a	1	0.0121746	0.258008	0.902	0.867	1
Selplg	1	0.0122132	-0.476692	0.687	0.719	1
Grina	1	0.0122396	-0.318115	0.758	0.789	1
Pmpca	1	0.0122901	0.358909	0.362	0.227	1
Gatb	1	0.0122909	1.4183	0.092	0.023	1
Selenop	1	0.0123038	1.21841	0.684	0.594	1
Eif3k	1	0.0123162	0.249456	0.871	0.812	1
Polr2m	1	0.0123409	0.758039	0.46	0.32	1
Polr2f	1	0.0123428	0.474592	0.715	0.578	1
Sem1	1	0.0124081	0.148386	0.975	0.969	1
Txndc5	1	0.0124213	0.479547	0.46	0.312	1
Serpinb8	1	0.0124293	0.492448	0.383	0.234	1
Qars	1	0.0124357	0.510429	0.448	0.305	1
Mettl9	1	0.0125337	0.595815	0.506	0.352	1
Mob3a	1	0.01255	0.968538	0.316	0.203	1
Fam105a	1	0.0125669	0.345441	0.558	0.438	1
Acot2	1	0.0125694	0.89758	0.184	0.086	1
Birc2	1	0.0126525	-1.19613	0.196	0.281	1
Fam162a	1	0.0127421	-0.703766	0.488	0.555	1
Atf3	1	0.0127656	-0.600746	0.69	0.766	1
Phf11b	1	0.0127719	-1.45048	0.147	0.234	1
Sin3b	1	0.0128069	0.385373	0.767	0.68	1
Zfyve19	1	0.0128103	0.793473	0.209	0.102	1
Ap4m1	1	0.0128257	0.674184	0.153	0.062	1
2210016L21Rik	1	0.0128649	0.437197	0.377	0.25	1
Gsto1	1	0.0128986	0.429281	0.564	0.406	1
1110038F14Rik	1	0.0129088	0.747617	0.353	0.227	1
Abraxas2	1	0.0129288	0.45858	0.408	0.281	1
Pde3b	1	0.0129337	-0.690423	0.156	0.258	1
Ebp	1	0.0129434	0.348897	0.574	0.406	1
Rnd3	1	0.0130097	-0.938883	0.187	0.289	1
Snx17	1	0.0130114	0.318757	0.632	0.484	1
Sema4d	1	0.0130459	-0.24707	0.377	0.492	1
Gin1	1	0.0130474	1.03262	0.129	0.047	1
Dgcr2	1	0.0130634	0.853546	0.282	0.164	1
Tnfrsf1b	1	0.0130867	-0.269629	0.718	0.789	1
Maip1	1	0.0130891	0.239033	0.34	0.211	1
Lrrc8b	1	0.0131017	0.82084	0.199	0.102	1
Hax1	1	0.0131194	0.490965	0.442	0.305	1
Metap1	1	0.0131695	0.756358	0.396	0.266	1
Mbnl2	1	0.0131741	-0.499776	0.663	0.688	1
Srebf1	1	0.0131845	0.665116	0.347	0.219	1
Anxa1	1	0.0132668	-0.368958	0.948	0.992	1
Lamtor2	1	0.0132886	0.278206	0.825	0.758	1
Ubac1	1	0.0132949	0.576854	0.248	0.133	1
Cryl1	1	0.0133012	0.441311	0.236	0.133	1
Pygl	1	0.0133032	-0.828995	0.362	0.461	1
Rpl22	1	0.0133863	0.169638	0.975	0.938	1
Slbp	1	0.0134303	-1.04828	0.334	0.414	1
4833439L19Rik	1	0.0134395	0.648858	0.445	0.305	1
Rpusd4	1	0.0134444	0.691154	0.221	0.117	1
Mapk3	1	0.013503	-0.259265	0.813	0.836	1
Ing1	1	0.0135442	-0.648637	0.276	0.375	1
Cdkn2aipnl	1	0.0136416	0.577057	0.31	0.18	1
Cars	1	0.0136446	1.11239	0.252	0.148	1
Sepsecs	1	0.0136906	1.22074	0.089	0.023	1
Coa3	1	0.0136913	0.274576	0.613	0.469	1
Pdzd11	1	0.0136979	0.278477	0.353	0.227	1
Abt1	1	0.0137266	1.36187	0.255	0.148	1
Tspyl3	1	0.0137591	2.11437	0.046	0	1
Gm20300	1	0.0137591	1.61935	0.046	0	1
Il12rb1	1	0.0137591	1.91049	0.046	0	1
Fuk	1	0.0137591	1.86205	0.046	0	1
Rpl15	1	0.0137803	0.233834	0.899	0.906	1
Eral1	1	0.0138531	1.35929	0.113	0.039	1
Zfp292	1	0.0138963	-0.763415	0.356	0.461	1
Lyar	1	0.0139246	0.572831	0.488	0.367	1
Ampd2	1	0.0139702	1.13329	0.206	0.109	1
Irak2	1	0.0139731	-0.834865	0.245	0.344	1
Zcchc17	1	0.0139871	-0.872996	0.362	0.438	1
Irf7	1	0.0140175	-0.707289	0.248	0.352	1
Bax	1	0.0140409	0.3235	0.804	0.719	1
Matn4	1	0.0141196	-1.87825	0.018	0.062	1
Gabpa	1	0.0141332	0.316885	0.301	0.172	1
Vps72	1	0.0141357	0.645566	0.304	0.188	1
Snu13	1	0.0141528	0.21406	0.77	0.594	1
Alg13	1	0.01417	0.884794	0.175	0.078	1
Rsrp1	1	0.0141904	-0.499504	0.709	0.742	1
Ccl9	1	0.0142215	-0.530181	0.911	0.945	1
Mis12	1	0.014228	-0.887363	0.199	0.297	1
Cd200	1	0.0142476	-1.14368	0.086	0.164	1
Wrap73	1	0.0142565	0.246571	0.196	0.094	1
Frs2	1	0.0143086	0.79421	0.15	0.062	1
Mrpl18	1	0.0143383	0.27477	0.632	0.477	1
2310022A10Rik	1	0.0143453	0.781086	0.497	0.367	1
Itpa	1	0.014378	0.653764	0.362	0.234	1
Hipk2	1	0.0143889	-0.591248	0.445	0.539	1
Gngt2	1	0.0144675	-0.568501	0.684	0.727	1
Zfp654	1	0.014471	-1.29351	0.113	0.195	1
Oaz2	1	0.0144718	0.434807	0.319	0.195	1
Med22	1	0.0144755	0.800748	0.172	0.078	1
Bola3	1	0.0144874	0.518354	0.469	0.344	1
Tnfsf9	1	0.0144917	-0.459735	0.187	0.289	1
Hnrnpa2b1	1	0.0145026	0.290009	0.942	0.922	1
Dpm3	1	0.0145357	0.431092	0.583	0.414	1
0610010K14Rik	1	0.0145494	0.570989	0.316	0.195	1
Snhg6	1	0.0145601	-1.03531	0.233	0.32	1
Parl	1	0.0145909	0.4864	0.681	0.523	1
Trir	1	0.0146064	0.30615	0.813	0.742	1
BC003965	1	0.0147184	0.680912	0.356	0.234	1
Ubr7	1	0.0147226	0.783128	0.261	0.156	1
Gm11423	1	0.0147287	1.50281	0.061	0.008	1
4930481A15Rik	1	0.0147574	-1.83689	0.018	0.062	1
Slc7a2	1	0.0148024	-1.17309	0.215	0.305	1
Slc48a1	1	0.0148179	0.400563	0.782	0.719	1
Atp2a3	1	0.0148373	1.05427	0.16	0.07	1
Cnpy2	1	0.0148518	0.497414	0.552	0.438	1
Msto1	1	0.014855	0.780955	0.221	0.117	1
Mfsd10	1	0.0149105	0.464959	0.377	0.242	1
Vdac3	1	0.0149581	0.294586	0.77	0.633	1
Atp5o.1	1	0.0149684	0.217426	0.89	0.836	1
Ccdc125	1	0.0149917	1.41007	0.113	0.039	1
Rpp14	1	0.0150384	0.837492	0.218	0.117	1
Anxa2	1	0.015068	0.244092	0.988	0.969	1
Arrb2	1	0.0151473	-0.523448	0.525	0.57	1
Suco	1	0.0151781	-0.527314	0.221	0.32	1
Fam20b	1	0.0152413	0.962159	0.288	0.18	1
Siva1	1	0.0152541	0.263916	0.613	0.461	1
Prmt6	1	0.0152751	0.248139	0.172	0.078	1
Atp11a	1	0.0152918	0.620618	0.202	0.102	1
Slc25a25	1	0.0153161	0.523511	0.193	0.094	1
Imp4	1	0.0153601	0.384719	0.494	0.359	1
Cd163	1	0.0154311	1.98662	0.101	0.031	1
Taf11	1	0.0154828	0.199392	0.377	0.227	1
Dpy30	1	0.015507	0.480779	0.531	0.383	1
Card9	1	0.0155106	0.520674	0.16	0.07	1
Nup35	1	0.015513	0.416574	0.126	0.047	1
Pias3	1	0.0155324	0.836503	0.138	0.055	1
Atxn7l1	1	0.0155406	0.485055	0.298	0.18	1
Pafah1b1	1	0.015541	-0.18824	0.834	0.898	1
Fgr	1	0.0155493	-0.373911	0.552	0.656	1
Abca2	1	0.0155805	0.349252	0.117	0.039	1
Tnfrsf13b	1	0.0156018	0.539148	0.35	0.227	1
Ceacam19	1	0.0156219	-1.54649	0.043	0.102	1
Surf1	1	0.0156484	0.613518	0.27	0.164	1
Them6	1	0.015653	1.68589	0.089	0.023	1
Rpl35a	1	0.0156738	0.119365	1	1	1
Xylt2	1	0.0157167	0.549505	0.298	0.18	1
Galnt11	1	0.0157681	0.634149	0.35	0.227	1
Slc7a5	1	0.0158001	1.30341	0.144	0.062	1
Wdr83os	1	0.015804	0.331252	0.742	0.656	1
Bloc1s5	1	0.0158108	0.99841	0.199	0.102	1
Cstf1	1	0.0158331	0.513149	0.184	0.086	1
Abhd12	1	0.0158542	0.395264	0.761	0.688	1
Dennd1c	1	0.0158839	0.918562	0.206	0.109	1
Plpp6	1	0.0159013	0.928852	0.156	0.07	1
Jmjd8	1	0.0159419	-1.58487	0.049	0.109	1
Rlf	1	0.0159505	-1.06201	0.233	0.32	1
Rab29	1	0.0159902	0.936911	0.267	0.156	1
Xpnpep3	1	0.0160026	1.02896	0.113	0.039	1
Mrpl2	1	0.0160682	0.425783	0.515	0.359	1
Cebpb	1	0.0160865	-0.292593	0.954	0.984	1
Tpm4	1	0.0160948	0.306347	0.896	0.828	1
Adgrl2	1	0.0161402	0.940097	0.147	0.062	1
Elob	1	0.0161451	0.220631	0.893	0.859	1
Zmat3	1	0.0161625	1.81955	0.098	0.031	1
Tank	1	0.0161636	-0.661964	0.405	0.484	1
Ptpn2	1	0.0161732	-0.723197	0.374	0.453	1
Ddx49	1	0.0161994	0.604621	0.328	0.211	1
Smn1	1	0.0162912	0.56126	0.5	0.352	1
Rps12-ps3	1	0.0163517	0.552433	0.414	0.281	1
Zfp638	1	0.0163701	-0.447106	0.405	0.516	1
Exosc5	1	0.0164075	0.321984	0.399	0.266	1
Slc35c2	1	0.0164231	0.198407	0.377	0.234	1
Nelfcd	1	0.0164904	1.14383	0.215	0.117	1
Slc25a4	1	0.0165029	0.28034	0.613	0.445	1
Cish	1	0.0165138	2.17718	0.086	0.023	1
Mpdu1	1	0.0165432	0.525888	0.552	0.422	1
Sf1	1	0.0166159	-0.472369	0.647	0.664	1
Fcrls	1	0.0166495	-2.69607	0.043	0.102	1
Sec61g	1	0.0166716	0.220365	0.939	0.891	1
Syngr2	1	0.0166988	0.275608	0.761	0.586	1
Ndufs4	1	0.0167135	0.384382	0.669	0.57	1
Atf7	1	0.0167747	0.398458	0.304	0.18	1
Lrrk1	1	0.0167933	0.809237	0.184	0.094	1
Pex3	1	0.0168135	1.0406	0.248	0.141	1
Trmu	1	0.0168445	1.48871	0.086	0.023	1
Fmnl2	1	0.016895	0.748641	0.374	0.242	1
Sec11a	1	0.0169159	0.323317	0.699	0.578	1
Dusp22	1	0.0170374	0.556226	0.377	0.25	1
Ppil3	1	0.0170807	-1.30098	0.169	0.25	1
Spn	1	0.0171661	-0.96177	0.095	0.172	1
Arpin	1	0.0172796	-1.57567	0.049	0.109	1
Hars	1	0.0172951	0.390512	0.472	0.344	1
2610021A01Rik	1	0.0174024	-1.57973	0.034	0.086	1
Bccip	1	0.017433	0.628969	0.515	0.391	1
Ube2e3	1	0.0174427	0.463858	0.512	0.375	1
Tmtc4	1	0.0174435	1.54725	0.043	0	1
Gm15420	1	0.0174435	1.61159	0.043	0	1
Gm11127	1	0.0174435	1.77807	0.043	0	1
2200002D01Rik	1	0.0174437	-3.12194	0.025	0.07	1
Ctnna1	1	0.0174726	0.54417	0.687	0.539	1
Ehd1	1	0.0174852	0.307861	0.727	0.586	1
Uchl3	1	0.0175532	0.445202	0.433	0.297	1
Rsph3b	1	0.0175681	-2.80964	0.015	0.055	1
Dock8	1	0.0176021	-0.75599	0.405	0.484	1
Eef1akmt2	1	0.0176235	0.312083	0.236	0.133	1
Nubp1	1	0.0176267	0.435136	0.466	0.305	1
Hdhd2	1	0.017634	0.408039	0.316	0.188	1
Igbp1	1	0.0176567	0.575094	0.491	0.359	1
Dock1	1	0.0176766	0.348454	0.261	0.141	1
Rfc2	1	0.0176831	0.610969	0.39	0.266	1
Mrto4	1	0.0177061	0.319182	0.528	0.375	1
Cd63	1	0.0177167	0.276498	0.942	0.906	1
Slc39a6	1	0.0177639	0.77583	0.279	0.172	1
Il7r	1	0.0178158	-0.794665	0.512	0.57	1
Tmem181a	1	0.0178256	0.676325	0.307	0.195	1
Slc25a3	1	0.0178795	0.202483	0.951	0.938	1
Fnbp4	1	0.0179488	0.392565	0.282	0.156	1
Npepps	1	0.0179814	-0.77454	0.497	0.578	1
2610507B11Rik	1	0.018022	0.424914	0.571	0.438	1
Ppp1r16a	1	0.0180262	1.6278	0.141	0.062	1
Ube2w	1	0.0180391	0.602328	0.34	0.219	1
Mrpl16	1	0.0181061	0.549033	0.399	0.281	1
Slc22a15	1	0.0181232	0.944314	0.123	0.047	1
Dis3l2	1	0.0181548	0.97762	0.184	0.094	1
Tdrd7	1	0.0181842	0.468268	0.264	0.156	1
Snrnp25	1	0.0181876	0.508362	0.387	0.266	1
Chic2	1	0.0182192	0.420808	0.644	0.508	1
Nifk	1	0.0182211	0.532442	0.411	0.273	1
Nxn	1	0.0182555	-1.38221	0.049	0.109	1
Pcf11	1	0.0182628	-1.0223	0.279	0.367	1
Vps50	1	0.0183168	-0.856123	0.255	0.344	1
Slc35e4	1	0.0183198	0.314418	0.417	0.281	1
Gdi1	1	0.0183622	0.727676	0.258	0.148	1
Gar1	1	0.0183929	0.784766	0.325	0.211	1
H2-DMb2	1	0.0184032	1.03967	0.181	0.094	1
Polr2e	1	0.0184282	0.221882	0.681	0.547	1
Agpat3	1	0.0184637	0.382085	0.255	0.141	1
Tmem242	1	0.0184944	0.981193	0.325	0.227	1
Caml	1	0.0185261	0.283015	0.301	0.188	1
Narf	1	0.0185272	-1.07927	0.147	0.227	1
Aggf1	1	0.0185851	0.376314	0.337	0.211	1
Snrnp35	1	0.0186092	0.682305	0.233	0.125	1
Itpr2	1	0.0186096	-0.886621	0.279	0.359	1
Katnbl1	1	0.0186215	0.535723	0.414	0.281	1
Gm20075	1	0.0186626	1.5682	0.058	0.008	1
Ist1	1	0.0186787	-0.489117	0.485	0.57	1
Oser1	1	0.0187067	-0.852435	0.313	0.391	1
Comt	1	0.0187201	0.224824	0.555	0.406	1
Gm29994	1	0.0187574	-1.47552	0.034	0.086	1
Zfpl1	1	0.0187635	0.646931	0.294	0.18	1
Terf1	1	0.0188254	0.750598	0.144	0.062	1
6430548M08Rik	1	0.0188915	0.497587	0.322	0.195	1
Fam126b	1	0.0189073	-1.12591	0.126	0.211	1
Mcrs1	1	0.0189289	0.48454	0.436	0.297	1
Ndufv1	1	0.0189351	0.370182	0.552	0.406	1
Nr4a1	1	0.0189462	-1.02156	0.414	0.492	1
Eefsec	1	0.0189562	0.870282	0.123	0.047	1
Arhgef6	1	0.0189732	0.585473	0.411	0.281	1
Hmgn1	1	0.0190406	0.697106	0.509	0.398	1
Rgs16	1	0.0191229	-1.44032	0.015	0.055	1
Serpinb1a	1	0.0191391	1.54205	0.086	0.023	1
Tlr13	1	0.0191763	0.260739	0.567	0.406	1
Nfkb1	1	0.0192232	-0.586447	0.626	0.625	1
Ankrd26	1	0.0192326	1.58135	0.086	0.023	1
Dnah2	1	0.01927	-1.89418	0.015	0.055	1
Zfp931	1	0.0193026	-1.21623	0.034	0.086	1
Meis3	1	0.0193465	1.8004	0.058	0.008	1
Plbd1	1	0.0193507	-1.45733	0.129	0.211	1
Nradd	1	0.0193745	0.960672	0.153	0.07	1
Cdkn2c	1	0.0194449	1.42467	0.095	0.031	1
Haus4	1	0.0194807	1.3965	0.132	0.055	1
Acyp2	1	0.0196087	0.887003	0.11	0.039	1
Slco3a1	1	0.0196638	-1.1672	0.049	0.109	1
Tgfbi	1	0.019675	-0.232924	0.856	0.875	1
Rab5b	1	0.019679	0.669104	0.377	0.266	1
Impdh1	1	0.0196847	0.246656	0.454	0.328	1
Fam219a	1	0.0196898	1.11827	0.199	0.102	1
Tmlhe	1	0.0197174	-1.32952	0.015	0.055	1
Nif3l1	1	0.01973	0.519196	0.153	0.07	1
Wwc2	1	0.019779	0.306355	0.255	0.148	1
Ctsf	1	0.0198018	1.49707	0.086	0.023	1
Mbd3	1	0.0198499	0.349634	0.558	0.438	1
Lrrc27	1	0.0198655	-1.65855	0.025	0.07	1
Ndufb5	1	0.0198749	0.275452	0.788	0.727	1
Dusp2	1	0.0198873	-1.12668	0.184	0.273	1
Fam173a	1	0.0199996	-0.529926	0.485	0.523	1
Polr3c	1	0.0200469	0.325964	0.282	0.164	1
Surf4	1	0.0200717	0.161474	0.828	0.703	1
Hmgb2	1	0.0200964	-0.324749	0.5	0.586	1
Gpatch3	1	0.0200987	1.04366	0.132	0.055	1
Tfpi	1	0.0201936	0.102166	0.181	0.086	1
Abca3	1	0.0202194	0.472326	0.383	0.258	1
Nsdhl	1	0.0202947	0.34846	0.163	0.078	1
Pgap2	1	0.0203009	-0.510894	0.423	0.523	1
Xpnpep1	1	0.0203102	0.177862	0.371	0.242	1
Tmem202	1	0.0203348	0.900591	0.132	0.055	1
Prrc2a	1	0.0203896	-0.541704	0.632	0.656	1
Rbmxl1	1	0.0204127	0.520122	0.371	0.242	1
Ms4a4c	1	0.0204878	-1.49803	0.11	0.188	1
Psmd3	1	0.0205307	0.351316	0.595	0.438	1
Arl5a	1	0.0205568	-0.485201	0.39	0.484	1
Slf1	1	0.0205734	1.12969	0.132	0.055	1
Cd302	1	0.0206424	0.601728	0.629	0.531	1
Crls1	1	0.0206979	0.53664	0.316	0.203	1
Sh2b3	1	0.0207097	0.536876	0.399	0.281	1
Mt2	1	0.0207416	-0.81651	0.359	0.445	1
Farsa	1	0.0208486	0.410924	0.365	0.227	1
Timm21	1	0.0208488	0.952546	0.178	0.094	1
Rufy1	1	0.0208993	0.778608	0.316	0.211	1
Smagp	1	0.020901	0.93561	0.11	0.039	1
Aph1a	1	0.0209065	0.382543	0.712	0.594	1
Blcap	1	0.0209366	0.559169	0.285	0.18	1
Kdm3a	1	0.0209483	-0.985757	0.206	0.297	1
Tcerg1	1	0.0210142	0.515296	0.534	0.391	1
Mff	1	0.021107	0.513658	0.62	0.508	1
Psmc2	1	0.0211161	0.365953	0.672	0.594	1
Ednrb	1	0.0211323	2.35845	0.175	0.094	1
Ntan1	1	0.0211392	0.496792	0.58	0.445	1
Nip7	1	0.0211581	0.417053	0.426	0.289	1
Armc1	1	0.0212547	-0.569398	0.331	0.211	1
Snrpd1	1	0.0212864	0.364814	0.761	0.641	1
Laptm4a	1	0.0212953	0.359227	0.788	0.734	1
Cul1	1	0.0213156	0.428051	0.595	0.461	1
Fbxo31	1	0.0213449	-1.48717	0.095	0.164	1
Nipa1	1	0.0214653	1.4986	0.071	0.016	1
Rpl36	1	0.021491	0.151716	0.954	0.969	1
Swi5	1	0.0214944	0.283592	0.801	0.734	1
Tle4	1	0.0215267	-0.703909	0.328	0.43	1
Aimp1	1	0.0215473	0.257606	0.702	0.562	1
U2af1l4	1	0.0215725	0.99174	0.107	0.039	1
Tef	1	0.0215842	-2.0826	0.046	0.102	1
Eif4g2	1	0.0216433	0.267274	0.96	0.906	1
Prrc2b	1	0.021696	0.249491	0.344	0.211	1
Fam177a	1	0.0217309	-1.2672	0.025	0.07	1
Top1	1	0.0218538	-0.274076	0.629	0.703	1
Fbxl2	1	0.0218942	1.48765	0.095	0.031	1
Tmem141	1	0.02192	0.300449	0.368	0.266	1
Yipf3	1	0.0219624	0.305333	0.531	0.406	1
Txnl1	1	0.0219643	0.20852	0.684	0.578	1
Cdc73	1	0.0220208	0.316277	0.417	0.273	1
Ddhd2	1	0.022058	0.533424	0.371	0.234	1
Plxnb2	1	0.0220614	0.289618	0.733	0.625	1
Bag3	1	0.0221161	0.239422	0.534	0.375	1
Gm5141	1	0.0221314	1.71876	0.04	0	1
Zfp955b	1	0.0221314	1.3099	0.04	0	1
Nt5c3	1	0.0221683	1.00044	0.224	0.133	1
Slk	1	0.022292	0.177073	0.758	0.625	1
Hspbap1	1	0.022294	1.21249	0.095	0.031	1
Sap18	1	0.0223055	0.298198	0.77	0.664	1
Fbxw8	1	0.0223553	0.889026	0.212	0.117	1
Dera	1	0.0223961	0.247912	0.448	0.297	1
Sap30bp	1	0.0224078	0.472944	0.325	0.203	1
Mrps16	1	0.0224231	0.495509	0.555	0.438	1
C1galt1	1	0.022537	0.750135	0.304	0.195	1
Srrd	1	0.0225491	0.864124	0.199	0.109	1
Lilrb4a	1	0.0226244	-0.646274	0.39	0.477	1
Bola1	1	0.0226623	0.476901	0.396	0.266	1
Rsf1	1	0.0226665	-0.856554	0.322	0.406	1
Copb2	1	0.0227041	0.236102	0.681	0.547	1
Commd8	1	0.0227157	0.36171	0.626	0.484	1
Rc3h1	1	0.0227297	-0.440292	0.35	0.453	1
Hnrnpd	1	0.022779	0.239557	0.764	0.602	1
Lmo1	1	0.0228123	1.96666	0.055	0.008	1
Mblac1	1	0.0229496	1.788	0.055	0.008	1
Sec61a1	1	0.0229503	0.480284	0.635	0.508	1
Gm17056	1	0.022983	-2.0635	0.052	0.109	1
Dnajc5	1	0.0230704	0.302536	0.632	0.477	1
Gtf2h4	1	0.0230734	0.706997	0.196	0.102	1
Csf2ra	1	0.0231372	0.299346	0.819	0.766	1
Tango2	1	0.023149	0.151099	0.313	0.188	1
Ripk2	1	0.0231541	0.92104	0.129	0.055	1
Fyn	1	0.0232586	-1.11997	0.193	0.281	1
Trim41	1	0.0232778	0.567245	0.356	0.227	1
Pkmyt1	1	0.023287	-1.98277	0.012	0.047	1
Slfn4	1	0.0233313	-2.19274	0.086	0.156	1
Otud7b	1	0.0233949	0.230715	0.169	0.086	1
Atp6v0c	1	0.023418	-1.16404	0.12	0.195	1
Eif2s3y	1	0.0234414	0.34125	0.528	0.391	1
Mrps7	1	0.0234701	0.288686	0.472	0.336	1
Mpp7	1	0.0234814	-1.36077	0.04	0.094	1
Ddi2	1	0.0235131	-0.472179	0.555	0.602	1
Padi2	1	0.0235356	-2.02334	0.052	0.109	1
Phkg2	1	0.0235846	-0.133462	0.285	0.172	1
Hadhb	1	0.0236172	0.472437	0.528	0.422	1
Got2	1	0.0236368	0.461955	0.531	0.398	1
Zfand2b	1	0.0236694	0.398743	0.307	0.188	1
Plxna4	1	0.0236703	-1.95788	0.012	0.047	1
Kcnq1	1	0.0236703	-2.3992	0.012	0.047	1
Ankrd16	1	0.0236839	0.958666	0.16	0.078	1
Cep78	1	0.0237301	0.949674	0.104	0.039	1
Cdk8	1	0.0237725	0.127979	0.276	0.156	1
Tmem126a	1	0.0237799	0.607168	0.5	0.375	1
Tiprl	1	0.0237809	0.393129	0.436	0.305	1
Tra2a	1	0.0237948	-0.60471	0.613	0.633	1
Sfswap	1	0.0237961	0.4697	0.294	0.172	1
Spi1	1	0.0238018	0.19635	0.887	0.883	1
Snx18	1	0.0238681	-0.59156	0.491	0.562	1
Ppil4	1	0.0239525	0.425198	0.35	0.227	1
Bcl3	1	0.0239556	-0.85691	0.202	0.297	1
Kdm7a	1	0.0239796	-0.295496	0.675	0.742	1
Strn	1	0.023983	0.855077	0.276	0.172	1
Guf1	1	0.0240437	0.182765	0.175	0.086	1
Mcrip2	1	0.0240464	0.452169	0.144	0.062	1
Mbd6	1	0.0240651	0.378461	0.307	0.195	1
Mcmdc2	1	0.0240733	-1.91266	0	0.016	1
Ica1l	1	0.0240733	-2.48363	0	0.016	1
Gm16094	1	0.0240733	-2.6888	0	0.016	1
Htr5b	1	0.0240733	-3.35372	0	0.016	1
Npdc1	1	0.0240733	-2.85579	0	0.016	1
Mamdc4	1	0.0240733	-2.68008	0	0.016	1
Gm13381	1	0.0240733	-3.37674	0	0.016	1
Stk39	1	0.0240733	-2.20398	0	0.016	1
Gm28730	1	0.0240733	-2.41173	0	0.016	1
Pcyt1b	1	0.0240733	-3.10585	0	0.016	1
Cited1	1	0.0240733	-2.30918	0	0.016	1
Gm43403	1	0.0240733	-3.26172	0	0.016	1
Zbtb8a	1	0.0240733	-2.57938	0	0.016	1
Ppef2	1	0.0240733	-2.40887	0	0.016	1
Cxcl9	1	0.0240733	-2.92729	0	0.016	1
Glt1d1	1	0.0240733	-2.48375	0	0.016	1
Gm42788	1	0.0240733	-3.07791	0	0.016	1
Hepacam2	1	0.0240733	-2.59666	0	0.016	1
4930590J08Rik	1	0.0240733	-2.30716	0	0.016	1
Aicda	1	0.0240733	-3.1531	0	0.016	1
Klrd1	1	0.0240733	-3.43459	0	0.016	1
BC049715	1	0.0240733	-2.34869	0	0.016	1
Hamp2	1	0.0240733	-2.96187	0	0.016	1
Ldhc	1	0.0240733	-2.5578	0	0.016	1
Omp	1	0.0240733	-2.59832	0	0.016	1
Pdzd9	1	0.0240733	-2.79471	0	0.016	1
Btbd16	1	0.0240733	-2.02165	0	0.016	1
Syt8	1	0.0240733	-2.25112	0	0.016	1
Cfd	1	0.0240733	-2.38304	0	0.016	1
Mterf2	1	0.0240733	-2.3825	0	0.016	1
Gm38414	1	0.0240733	-2.2707	0	0.016	1
Pbx4	1	0.0240733	-2.35228	0	0.016	1
Mtss1l	1	0.0240733	-2.19729	0	0.016	1
1810041H14Rik	1	0.0240733	-2.72238	0	0.016	1
Olfr77	1	0.0240733	-2.4249	0	0.016	1
Olfr921	1	0.0240733	-2.7897	0	0.016	1
Gm10687	1	0.0240733	-2.37777	0	0.016	1
Rasgrf1	1	0.0240733	-2.55291	0	0.016	1
D830035M03Rik	1	0.0240733	-2.28292	0	0.016	1
Glra1	1	0.0240733	-3.36018	0	0.016	1
Nos2	1	0.0240733	-3.51831	0	0.016	1
Samd14	1	0.0240733	-2.45222	0	0.016	1
Foxj1	1	0.0240733	-2.36093	0	0.016	1
Cenpp	1	0.0240733	-2.23744	0	0.016	1
Gm48837	1	0.0240733	-1.87605	0	0.016	1
Ddx4	1	0.0240733	-2.59444	0	0.016	1
3110070M22Rik	1	0.0240733	-2.28898	0	0.016	1
Prph	1	0.0240733	-3.44616	0	0.016	1
Slc7a4	1	0.0240733	-2.10629	0	0.016	1
4632428C04Rik	1	0.0240733	-3.12297	0	0.016	1
4932438H23Rik	1	0.0240733	-2.3007	0	0.016	1
AC122413.1	1	0.0240733	-3.17974	0	0.016	1
AC154507.2	1	0.0240733	-2.22331	0	0.016	1
Gnmt	1	0.0240733	-2.81333	0	0.016	1
Ptcra	1	0.0240733	-2.30476	0	0.016	1
Cdo1	1	0.0240733	-2.25827	0	0.016	1
Gnal	1	0.0240733	-2.66927	0	0.016	1
Ifit3b	1	0.0240733	-4	0	0.016	1
Tspan33	1	0.0240743	1.64963	0.055	0.008	1
Gas2l1	1	0.0241505	0.271577	0.439	0.312	1
2610524H06Rik	1	0.0241764	0.537792	0.242	0.141	1
Mecr	1	0.0241801	0.704129	0.279	0.172	1
Senp8	1	0.0242555	-2.17742	0.012	0.047	1
Ints14	1	0.0243082	0.701114	0.239	0.141	1
Rps27l	1	0.0243171	0.279078	0.914	0.836	1
Aimp2	1	0.0243449	0.439444	0.301	0.195	1
Fam234b	1	0.0243629	1.23136	0.055	0.008	1
Tspan13	1	0.0244352	-1.64964	0.089	0.156	1
Zcchc2	1	0.0244362	-0.859303	0.184	0.273	1
Ift22	1	0.0244554	0.300424	0.393	0.266	1
Cd68	1	0.0244749	0.288785	0.926	0.914	1
1700006J14Rik	1	0.0245083	1.08089	0.055	0.008	1
Plpp1	1	0.0245083	0.906251	0.055	0.008	1
Psmd13	1	0.0246182	0.405379	0.804	0.742	1
Gtf2ird1	1	0.0246544	0.674948	0.055	0.008	1
Dapk3	1	0.0247618	0.500033	0.429	0.305	1
Nf2	1	0.0248795	0.893583	0.261	0.156	1
Vps35	1	0.0249452	0.402583	0.77	0.695	1
Nfxl1	1	0.0249846	0.737844	0.153	0.07	1
Prkag1	1	0.0250194	0.431265	0.396	0.266	1
Hyou1	1	0.0250522	0.363829	0.374	0.234	1
Klf2	1	0.0251162	-0.407043	0.503	0.594	1
Mrpl11	1	0.0251945	0.290327	0.531	0.383	1
Eny2	1	0.0252489	0.334652	0.613	0.484	1
Snx1	1	0.0253527	0.449241	0.66	0.523	1
Dnajc9	1	0.0253772	1.19968	0.175	0.094	1
Pstk	1	0.0253792	1.23376	0.16	0.078	1
Foxo1	1	0.0253962	-0.754202	0.123	0.195	1
Rap1b	1	0.0254878	0.183438	0.945	0.898	1
Tle1	1	0.025529	0.684845	0.193	0.109	1
Ak2	1	0.0255424	0.277531	0.745	0.641	1
Pskh1	1	0.0255544	0.500139	0.16	0.078	1
Vav3	1	0.0256266	0.419568	0.528	0.422	1
Nudcd2	1	0.0256392	0.717664	0.457	0.32	1
Ift27	1	0.0256912	0.378805	0.236	0.133	1
Polr2d	1	0.025708	0.539922	0.252	0.148	1
Exosc1	1	0.0257123	0.665635	0.282	0.18	1
Lsm2	1	0.025714	0.253203	0.405	0.273	1
Zfp395	1	0.0257628	-0.774361	0.233	0.312	1
Slc15a3	1	0.0258134	-0.324211	0.656	0.672	1
Fam58b	1	0.0258156	0.348903	0.221	0.125	1
Abhd17a	1	0.0258422	0.459392	0.485	0.359	1
Vps13c	1	0.0258824	0.380517	0.429	0.305	1
Med23	1	0.0258877	1.00177	0.245	0.148	1
Nup98	1	0.025934	-0.551642	0.396	0.477	1
Abcg3	1	0.0259434	-1.55828	0.046	0.102	1
Vrk2	1	0.0259469	0.705724	0.347	0.234	1
Sphk1	1	0.025951	0.833637	0.224	0.133	1
Gnptg	1	0.0260409	0.906966	0.236	0.141	1
Timm17a	1	0.0260553	0.236366	0.647	0.516	1
Chtf8	1	0.0260574	0.444354	0.359	0.234	1
Ccr2	1	0.0260663	-1.23401	0.273	0.359	1
Ppwd1	1	0.0260707	0.169096	0.166	0.078	1
Plrg1	1	0.0260871	0.537835	0.184	0.094	1
Dpysl3	1	0.0261003	-2.03908	0.021	0.062	1
Mrps21	1	0.0261142	0.312718	0.733	0.648	1
Jkamp	1	0.026268	0.614838	0.402	0.281	1
Cltb	1	0.0264728	0.548333	0.463	0.344	1
Ndufb4	1	0.026615	0.382277	0.788	0.719	1
Tex2	1	0.0266709	0.470486	0.221	0.125	1
Rnf128	1	0.0267208	-0.589793	0.589	0.609	1
Olr1	1	0.0267504	-0.975698	0.178	0.266	1
Tsn	1	0.026922	0.200657	0.693	0.602	1
Akap17b	1	0.0269351	-1.66248	0.031	0.078	1
Pin4	1	0.0269397	0.326713	0.733	0.602	1
Bckdha	1	0.0269415	0.334569	0.279	0.172	1
Atrn	1	0.0269517	0.673001	0.248	0.148	1
Pyurf	1	0.0269557	0.58278	0.209	0.117	1
Daxx	1	0.0269984	-0.991799	0.261	0.344	1
Ankrd13b	1	0.0270204	1.48054	0.067	0.016	1
Ly9	1	0.0270533	-0.518878	0.497	0.555	1
Med25	1	0.027064	0.283371	0.301	0.18	1
Slc7a6	1	0.0271188	1.33809	0.092	0.031	1
Uso1	1	0.0271579	0.518749	0.564	0.445	1
Ppp2r5d	1	0.0272833	0.597906	0.209	0.117	1
4833445I07Rik	1	0.0273319	-1.43101	0.021	0.062	1
Nf1	1	0.0273951	0.461232	0.319	0.211	1
Bbs10	1	0.0275586	-1.24563	0.031	0.078	1
Arpc1a	1	0.0275875	0.261026	0.558	0.43	1
Rnaseh2b	1	0.0276557	0.203379	0.258	0.148	1
Lats2	1	0.0277511	0.797893	0.227	0.133	1
Park7	1	0.0277552	0.302809	0.736	0.656	1
Socs4	1	0.0277569	0.240272	0.252	0.141	1
Ino80e	1	0.027805	0.376147	0.429	0.305	1
Cdk2ap1	1	0.0278453	0.353061	0.494	0.367	1
Kansl1l	1	0.0278473	-1.25333	0.08	0.148	1
Map3k4	1	0.0279516	0.515654	0.248	0.148	1
Hmox2	1	0.027967	0.436034	0.638	0.562	1
Nsl1	1	0.0279696	-3.05387	0.009	0.039	1
Fosl2	1	0.0280523	-0.46334	0.515	0.578	1
Pomt1	1	0.0281296	1.35104	0.08	0.023	1
Zranb1	1	0.0281791	-0.787149	0.301	0.375	1
Tdp2	1	0.0282153	-0.889345	0.12	0.195	1
Gpd1	1	0.0282308	2.14278	0.052	0.008	1
Dkc1	1	0.0282421	0.502644	0.291	0.18	1
Naa16	1	0.0283321	-1.4201	0.135	0.211	1
AI606181	1	0.0283411	1.08056	0.147	0.07	1
C1ra	1	0.0283555	-1.40614	0.031	0.078	1
Rnf7	1	0.0283694	0.257197	0.761	0.656	1
Prmt1	1	0.0283926	0.175306	0.626	0.5	1
Susd3	1	0.0284364	0.526574	0.479	0.359	1
Taldo1	1	0.0284499	0.261705	0.936	0.914	1
Trip13	1	0.0284721	0.802418	0.067	0.016	1
Lamtor4	1	0.0284943	0.391196	0.831	0.75	1
Abca9	1	0.0285157	1.17744	0.113	0.047	1
Med26	1	0.0285409	-1.00322	0.058	0.117	1
Tanc2	1	0.0286644	-0.983016	0.172	0.25	1
Shq1	1	0.0287042	0.821982	0.135	0.062	1
Tenm4	1	0.0287245	-3.03761	0.009	0.039	1
Ttyh2	1	0.0288055	0.985392	0.187	0.102	1
Blnk	1	0.028824	-0.359278	0.475	0.555	1
Arpc5	1	0.0289108	0.20354	0.979	0.961	1
Prpf8	1	0.0289119	0.383797	0.426	0.289	1
Sh3tc1	1	0.0289373	0.816187	0.307	0.203	1
Emilin1	1	0.0289435	0.757028	0.233	0.141	1
Ccdc12	1	0.029058	0.288506	0.693	0.594	1
Pmvk	1	0.0290677	0.313321	0.291	0.18	1
AU022252	1	0.0291124	0.216569	0.163	0.078	1
Cox7b	1	0.0291252	0.191648	0.883	0.844	1
Psmd9	1	0.0291526	0.443461	0.423	0.289	1
Cox10	1	0.0291648	1.18515	0.218	0.125	1
Stx12	1	0.0291761	0.358527	0.466	0.344	1
Itm2b	1	0.0292328	0.349675	0.969	0.977	1
Nlrp1a	1	0.0292374	-2.58739	0.009	0.039	1
Tesmin	1	0.0292608	1.37297	0.052	0.008	1
Gnai2	1	0.0293079	0.145971	0.933	0.969	1
Prrc1	1	0.0293345	0.412951	0.374	0.258	1
Tmem165	1	0.0294128	0.358303	0.693	0.539	1
Retnla	1	0.0294446	-1.70917	0.046	0.102	1
Rab11b	1	0.0294498	0.471363	0.712	0.578	1
1110008P14Rik	1	0.0296583	0.385355	0.574	0.453	1
Atxn10	1	0.0296646	0.494669	0.518	0.391	1
Bmt2	1	0.0296952	-0.753208	0.371	0.445	1
Ears2	1	0.0297637	0.804459	0.092	0.031	1
Edem2	1	0.0298445	0.432102	0.472	0.359	1
Atp1a1	1	0.029865	0.221573	0.951	0.891	1
Gm45606	1	0.0298751	1.33791	0.101	0.039	1
Tomm7	1	0.0299959	-0.240279	0.899	0.875	1
Nt5m	1	0.0300647	0.313536	0.215	0.125	1
Fgd2	1	0.030078	-1.69327	0.086	0.148	1
Samd9l	1	0.0301094	-1.11432	0.239	0.312	1
Elk1	1	0.0301591	1.08359	0.092	0.031	1
Tpk1	1	0.0301591	0.713548	0.092	0.031	1
Bola2	1	0.0303114	0.252888	0.871	0.82	1
Ppih	1	0.0303667	0.864606	0.224	0.133	1
Slc28a2	1	0.0303749	-1.35311	0.169	0.242	1
Hspb7	1	0.0305068	2.07535	0.12	0.055	1
Dmap1	1	0.0305395	0.484755	0.15	0.07	1
Zfp316	1	0.030556	-1.22865	0.043	0.094	1
Gdpd5	1	0.0306096	1.85306	0.064	0.016	1
Klhl7	1	0.0306328	0.773858	0.101	0.039	1
Pkm	1	0.0307078	0.156697	0.982	0.977	1
Gnb1	1	0.0308207	0.234158	0.923	0.914	1
Mdh1	1	0.0308319	0.383087	0.702	0.609	1
Sirt2	1	0.0308472	0.370898	0.675	0.57	1
Wdr62	1	0.0308665	1.5544	0.052	0.008	1
Dpysl2	1	0.030871	-0.691974	0.521	0.594	1
Ubald1	1	0.0308925	0.32404	0.488	0.352	1
Gipc1	1	0.0309123	0.287757	0.429	0.32	1
Ccl2	1	0.0309337	1.57847	0.445	0.344	1
Tmem5	1	0.0309739	0.346172	0.518	0.391	1
Acad9	1	0.0310066	0.68821	0.126	0.055	1
Dennd2d	1	0.0310494	0.78807	0.052	0.008	1
Akt2	1	0.0310763	0.623686	0.439	0.32	1
Inpp4b	1	0.0310953	-1.32477	0.009	0.039	1
Tubg1	1	0.0311311	0.63501	0.169	0.086	1
Hmbs	1	0.0311607	0.442615	0.322	0.211	1
Mrpl43	1	0.0311838	0.36526	0.638	0.516	1
Mknk2	1	0.0312196	-0.943971	0.393	0.445	1
Tnfsf14	1	0.0312603	2.33516	0.064	0.016	1
Rrp36	1	0.0312624	0.794063	0.276	0.18	1
Epc1	1	0.0312671	-0.89581	0.291	0.375	1
Zc3h18	1	0.031271	0.578205	0.408	0.273	1
Slc29a2	1	0.0313688	-0.818283	0.009	0.039	1
Trpt1	1	0.0313688	-0.585136	0.009	0.039	1
Pla2g15	1	0.0314963	0.555658	0.356	0.242	1
Cenpb	1	0.0315478	0.361258	0.733	0.633	1
Papss2	1	0.0315518	0.627918	0.178	0.094	1
Zfyve26	1	0.0316294	0.863952	0.175	0.094	1
Tpcn1	1	0.0316695	0.521569	0.405	0.281	1
Irf2bpl	1	0.0317015	0.575262	0.503	0.391	1
Kansl1	1	0.0317824	-0.622335	0.396	0.453	1
Aspscr1	1	0.0317865	0.404447	0.322	0.211	1
Endov	1	0.0318166	0.507387	0.08	0.023	1
Fam98a	1	0.0318282	0.840625	0.166	0.086	1
Sdhaf4	1	0.0319858	0.635261	0.38	0.266	1
Ppp1r3b	1	0.0320075	-1.47733	0.08	0.141	1
Pigc	1	0.0320608	0.418649	0.172	0.086	1
Noa1	1	0.0321372	0.349275	0.175	0.094	1
Phb	1	0.0322271	0.271761	0.472	0.352	1
Cep250	1	0.032262	0.303066	0.279	0.172	1
Metrn	1	0.0323423	0.613603	0.175	0.094	1
Dnajc17	1	0.0323508	0.47596	0.147	0.07	1
2010320M18Rik	1	0.0323614	0.953254	0.156	0.078	1
Rfx7	1	0.032408	-0.750493	0.071	0.133	1
Dpy19l3	1	0.0324191	0.243845	0.08	0.023	1
Safb2	1	0.0324385	-0.560018	0.479	0.531	1
Mtg1	1	0.0324697	0.444199	0.181	0.094	1
Pik3c2a	1	0.0324993	-0.96957	0.298	0.359	1
Arhgap17	1	0.0325606	-0.499075	0.515	0.57	1
Cyp2j6	1	0.0325974	1.80658	0.064	0.016	1
1700020I14Rik	1	0.0326115	0.262889	0.531	0.398	1
Pcmt1	1	0.0326159	0.395019	0.656	0.516	1
Crebrf	1	0.0326186	-0.867448	0.193	0.266	1
Pebp1	1	0.0328835	0.257896	0.819	0.766	1
Nudt16	1	0.0328964	0.595669	0.169	0.086	1
Itgb5	1	0.0329202	-0.726952	0.408	0.477	1
Coro1b	1	0.0329339	0.219632	0.675	0.516	1
Cd38	1	0.0330198	0.532965	0.31	0.211	1
Uqcrc1	1	0.0330368	0.381999	0.669	0.57	1
Fyb	1	0.0330462	-0.429052	0.739	0.805	1
Igf1	1	0.0331169	0.274915	0.509	0.391	1
Idh1	1	0.033136	0.302844	0.693	0.594	1
Pdlim7	1	0.0331478	-0.85622	0.178	0.258	1
A530013C23Rik	1	0.033234	-1.35205	0.043	0.094	1
Cops5	1	0.0332733	0.26678	0.617	0.531	1
Zmym3	1	0.0333815	0.913363	0.089	0.031	1
Gstm5	1	0.0333815	1.10086	0.089	0.031	1
Gm27019	1	0.0335241	-2.27735	0.018	0.055	1
Vbp1	1	0.0335402	0.299682	0.466	0.328	1
Lrrc8c	1	0.0335424	0.547163	0.267	0.164	1
Klf7	1	0.0335448	0.336638	0.564	0.422	1
Ktn1	1	0.0336894	-0.522563	0.451	0.516	1
Scamp3	1	0.0337539	0.16782	0.595	0.477	1
Mdm2	1	0.0337691	-0.454553	0.54	0.609	1
Acadl	1	0.0337984	-0.706445	0.405	0.484	1
March5	1	0.0338232	0.294571	0.439	0.305	1
2810474O19Rik	1	0.0338476	-0.908682	0.518	0.586	1
Cdc123	1	0.0338621	0.404735	0.466	0.344	1
Oxsr1	1	0.0338925	0.355177	0.328	0.211	1
Zfp874a	1	0.0338925	-1.15891	0.043	0.094	1
Snrnp40	1	0.033935	0.696672	0.344	0.242	1
Ccdc28a	1	0.0339723	1.37779	0.089	0.031	1
Jpt1	1	0.0340785	0.226928	0.877	0.82	1
Ctsz	1	0.0340814	-0.11834	0.979	0.969	1
Tbc1d22a	1	0.0342832	0.406405	0.34	0.227	1
Borcs7	1	0.034335	0.386275	0.414	0.289	1
Hpgd	1	0.0343361	-3.79272	0.006	0.031	1
Sike1	1	0.0343484	0.492451	0.482	0.383	1
Snd1	1	0.0343829	0.566515	0.463	0.352	1
Cops2	1	0.0344098	0.383265	0.482	0.344	1
Bclaf3	1	0.0344415	-0.745883	0.083	0.148	1
Cox7a2l	1	0.0345222	0.203262	0.847	0.789	1
Igfbp6	1	0.0345711	2.50389	0.12	0.055	1
Kcnn4	1	0.0345724	-0.325721	0.702	0.766	1
Anp32a	1	0.0346274	-0.399321	0.718	0.719	1
Dedd2	1	0.034832	0.702477	0.113	0.047	1
Lrrc57	1	0.0348572	-0.109868	0.166	0.086	1
Gm10522	1	0.0350255	-3.18768	0.006	0.031	1
Psma4	1	0.0350744	0.241711	0.822	0.727	1
Sco1	1	0.0351023	0.96898	0.113	0.047	1
Rfk	1	0.035146	0.139917	0.417	0.289	1
Apool	1	0.035209	0.44829	0.319	0.219	1
Gm49368	1	0.0352256	-0.809867	0.083	0.148	1
Rassf3	1	0.0352315	-0.609755	0.426	0.5	1
Arf4	1	0.0352638	-0.386073	0.653	0.703	1
Lemd2	1	0.0352805	0.387687	0.439	0.305	1
Nabp2	1	0.0352919	0.429277	0.466	0.344	1
Bloc1s6os	1	0.0353746	-1.85164	0.006	0.031	1
Hyls1	1	0.0353746	-2.50308	0.006	0.031	1
Atp6v1g2	1	0.0353746	-2.2862	0.006	0.031	1
Gsto2	1	0.0353746	-2.36988	0.006	0.031	1
Urod	1	0.0354168	0.300367	0.307	0.195	1
Sort1	1	0.0354313	0.41833	0.258	0.156	1
Timm10b	1	0.0355679	0.38893	0.739	0.664	1
Jak2	1	0.0356011	0.53293	0.291	0.188	1
Tysnd1	1	0.035627	0.366841	0.212	0.117	1
1700109H08Rik	1	0.0357266	-2.01705	0.006	0.031	1
Sh3yl1	1	0.0357266	-1.89701	0.006	0.031	1
Il1r1	1	0.0357421	1.84176	0.034	0	1
Gm34342	1	0.0357421	1.71385	0.034	0	1
Thbs3	1	0.0357421	2.03414	0.034	0	1
Rwdd3	1	0.0357421	1.24975	0.034	0	1
Nkain1	1	0.0357421	1.46612	0.034	0	1
[truncated: 116,571 more rows]

## Sheet: combined
gene	cluster	p_val_ovr	avg_log2FC_ovr	pct.1_ovr	pct.2_ovr	p_val_adj_ovr	p_val_db_v_nd	avg_log2FC_db_v_nd	pct.1_db_v_nd	pct.2_db_v_nd	p_val_adj_db_v_nd
0610009B22Rik	1	9.94321e-05	0.453469	0.297	0.202	1	0.0068549	0.8889	0.334	0.203	1
0610009B22Rik	2						0.0152246	0.734858	0.271	0.148	1
0610009B22Rik	3	3.40908e-10	-0.507149	0.121	0.224	1.05862e-05	0.164721	-0.169511	0.152	0.11	1
0610009B22Rik	4	1.54506e-15	0.743159	0.308	0.191	4.79788e-11	0.0231686	0.125921	0.332	0.232	1
0610009B22Rik	5						0.433222	0.16786	0.284	0.244	1
0610009B22Rik	6	5.40904e-05	-0.751425	0.14	0.216	1	0.0217756	0.694053	0.177	0.11	1
0610009B22Rik	7						0.0120579	0.742635	0.228	0.152	1
0610009B22Rik	8	3.15806e-21	1.09477	0.471	0.199	9.80673e-17	0.00424081	0.478491	0.515	0.194	1
0610009B22Rik	9	5.96574e-11	-1.33269	0.093	0.22	1.85254e-06	0.257714	0.289066	0.108	0.076	1
0610009B22Rik	10	0.000262987	-0.594231	0.143	0.215	1	0.0337915	0.863595	0.168	0.101	1
0610009B22Rik	11	0.000122358	0.633772	0.443	0.207	1
0610009B22Rik	12	0.000114472	-0.847343	0.116	0.214	1	0.0496426	0.756131	0.183	0.096	1
0610009O20Rik	1						0.632893	-0.250598	0.089	0.102	1
0610009O20Rik	2						0.128983	0.38053	0.086	0.04	1
0610009O20Rik	3						0.520155	-0.807773	0.055	0.066	1
0610009O20Rik	4	7.64778e-06	0.523652	0.104	0.064	0.237486	0.00277905	0.851413	0.121	0.049	1
0610009O20Rik	5						0.267902	-0.247282	0.068	0.098	1
0610009O20Rik	6	0.00818205	-0.385085	0.042	0.073	1	0.487924	-1.23393	0.036	0.047	1
0610009O20Rik	7						0.335894	-0.225074	0.056	0.039	1
0610009O20Rik	8	3.72452e-05	0.837834	0.141	0.067	1	0.597658	-1.50271	0.138	0.161	1
0610009O20Rik	9						0.312349	0.817707	0.052	0.034	1
0610009O20Rik	10	0.00110504	-0.846599	0.034	0.073	1
0610009O20Rik	11	1.70102e-09	1.11966	0.279	0.068	5.28217e-05	0.17696	0.578164	0.353	0.185	1
0610009O20Rik	12	0.00282323	-1.12472	0.027	0.072	1	0.444756	-0.589129	0.014	0.03	1
0610010F05Rik	1	1.61165e-06	0.805444	0.249	0.153	0.0500465	0.0966134	0.647169	0.273	0.188	1
0610010F05Rik	2	0.000667451	-1.21839	0.09	0.164	1	0.00274295	1.56801	0.143	0.04	1
0610010F05Rik	3						0.000686734	0.463043	0.24	0.133	1
0610010F05Rik	4	6.35007e-11	0.46094	0.234	0.147	1.97189e-06
0610010F05Rik	5	0.000122436	-0.991172	0.11	0.166	1	0.0422886	1.03944	0.155	0.095	1
0610010F05Rik	6	6.33745e-05	-0.879084	0.1	0.166	1	0.000247508	1.05535	0.153	0.057	1
0610010F05Rik	7	1.88322e-08	-0.833985	0.092	0.171	0.000584795	0.16924	-0.241815	0.101	0.069	1
0610010F05Rik	8	4.2237e-12	0.795155	0.335	0.154	1.31159e-07	0.785984	-0.114336	0.342	0.29	1
0610010F05Rik	9						0.0278108	0.525495	0.194	0.119	1
0610010F05Rik	10						0.837086	0.433127	0.155	0.148	1
0610010F05Rik	11	7.91786e-06	0.331096	0.41	0.158	0.245873	0.701863	-0.18125	0.412	0.407	1
0610010F05Rik	12	0.00172511	-0.826074	0.093	0.164	1	0.294699	0.369541	0.127	0.083	1
0610010K14Rik	1						0.0145494	0.570989	0.316	0.195	1
0610010K14Rik	2						0.0270705	0.475487	0.379	0.235	1
0610010K14Rik	3	5.86716e-19	-0.852384	0.164	0.324	1.82193e-14	1.48338e-05	0.643677	0.267	0.128	0.460633
0610010K14Rik	4	3.03811e-13	0.6211	0.4	0.284	9.43423e-09	6.40129e-06	0.54176	0.446	0.25	0.198779
0610010K14Rik	5	1.07195e-13	0.395416	0.466	0.285	3.32874e-09	0.110649	0.28854	0.52	0.448	1
0610010K14Rik	6						0.0658474	0.260482	0.337	0.26	1
0610010K14Rik	8	1.23062e-18	0.978668	0.564	0.292	3.82143e-14
0610010K14Rik	9	0.000708339	-0.411335	0.232	0.309	1	0.00763166	0.401227	0.284	0.174	1
0610010K14Rik	10	1.36514e-11	-0.911072	0.163	0.315	4.23916e-07	0.0810475	-0.725268	0.142	0.196	1
0610010K14Rik	11	4.52823e-06	0.806037	0.623	0.299	0.140615
0610010K14Rik	12	1.0229e-06	-0.91258	0.173	0.309	0.0317641	0.0966679	0.514811	0.239	0.152	1
0610012D04Rik	11	3.21267e-12	6.14124	0.016	0	9.97632e-08	0.390822	-0.123162	0.029	0	1
0610012G03Rik	1	0.000262364	0.282989	0.639	0.556	1	7.60502e-05	0.586764	0.69	0.508	1
0610012G03Rik	2						0.0691209	0.215785	0.593	0.477	1
0610012G03Rik	3	2.5204e-08	-0.261142	0.441	0.582	0.000782661	0.0184983	0.131645	0.544	0.405	1
0610012G03Rik	4	1.36286e-33	0.679587	0.697	0.538	4.23208e-29	0.000221296	0.209692	0.752	0.518	1
0610012G03Rik	5	2.02863e-06	-0.645581	0.584	0.56	0.0629949
0610012G03Rik	6						1.19803e-08	0.661981	0.699	0.48	0.000372026
0610012G03Rik	7						0.528182	-0.193254	0.585	0.537	1
0610012G03Rik	8	3.67176e-34	1.10525	0.855	0.551	1.14019e-29	0.00801474	0.575117	0.893	0.613	1
0610012G03Rik	9	5.56834e-05	-0.413866	0.488	0.569	1	0.000744554	0.385345	0.571	0.394	1
0610012G03Rik	10	1.15092e-09	-0.512058	0.432	0.574	3.57394e-05
0610012G03Rik	11						0.0337594	1.0389	0.824	0.741	1
0610012G03Rik	12	1.61685e-14	-0.92731	0.362	0.573	5.02081e-10
0610030E20Rik	2	0.000327373	0.613836	0.253	0.176	1	0.0888579	0.112916	0.307	0.201	1
0610030E20Rik	3	2.98714e-14	-0.884491	0.082	0.195	9.27596e-10	0.000598655	0.705173	0.138	0.062	1
0610030E20Rik	4						0.0284208	0.248095	0.216	0.138	1
0610030E20Rik	5	4.20528e-08	0.350498	0.272	0.17	0.00130587	0.276263	-0.254241	0.236	0.284	1
0610030E20Rik	6						0.23914	0.226176	0.173	0.133	1
0610030E20Rik	8	4.54097e-11	0.755956	0.357	0.173	1.41011e-06	0.228543	-0.1751	0.378	0.226	1
0610030E20Rik	9						0.108158	0.213841	0.172	0.119	1
0610030E20Rik	10	7.54692e-07	-0.781956	0.094	0.187	0.0234354	0.0117279	1.50887	0.12	0.053	1
0610030E20Rik	11	0.000291672	0.639433	0.393	0.178	1	0.785769	0.623198	0.412	0.37	1
0610030E20Rik	12						0.00201659	1.25029	0.225	0.091	1
0610037L13Rik	1	1.48465e-06	0.318605	0.361	0.241	0.0461027	0.905062	-0.120116	0.371	0.336	1
0610037L13Rik	2						0.251368	0.213183	0.307	0.235	1
0610037L13Rik	3						0.800939	-0.560537	0.194	0.172	1
0610037L13Rik	4	9.36377e-06	0.362234	0.313	0.238	0.290773
0610037L13Rik	5						0.0589083	0.39549	0.372	0.299	1
0610037L13Rik	6						0.00404386	0.458322	0.257	0.153	1
0610037L13Rik	7						0.0780138	0.332663	0.248	0.186	1
0610037L13Rik	8						0.0996465	0.512734	0.352	0.194	1
0610037L13Rik	9	0.00146176	-0.331043	0.185	0.256	1	0.926731	-0.422846	0.19	0.178	1
0610037L13Rik	10	3.15423e-06	-0.486376	0.155	0.258	0.0979482	0.38597	0.230785	0.165	0.138	1
0610037L13Rik	11	1.60536e-05	0.534412	0.574	0.247	0.498512	0.00041601	1.67165	0.706	0.407	1
0610037L13Rik	12						0.935311	-0.222372	0.225	0.204	1
0610038B21Rik	1						0.779989	-0.506278	0.012	0.016	1
0610038B21Rik	3						0.465592	-0.772569	0.014	0.008	1
0610038B21Rik	4						0.21592	1.11794	0.015	0.004	1
0610038B21Rik	6						0.0679641	-1.57478	0	0.013	1
0610038B21Rik	8	0.00291253	1.09106	0.026	0.008	1	0.819868	-1.56217	0.026	0.032	1
0610038B21Rik	10						0.774591	-1.19047	0.013	0.016	1
0610038B21Rik	11						0.869163	-0.587489	0.029	0.037	1
0610039K10Rik	2						0.092812	-2.53823	0	0.02	1
0610039K10Rik	4						0.468926	-0.900537	0.01	0.004	1
0610039K10Rik	6	0.00940055	1.35873	0.016	0.006	1	0.0384426	-1.72655	0.004	0.027	1
0610039K10Rik	7						0.724089	-1.22702	0.012	0.009	1
0610039K10Rik	8						0.493696	-0.825208	0.015	0	1
0610039K10Rik	11						0.276082	-0.82943	0	0.037	1
0610040B10Rik	1						0.577205	0.32062	0.034	0.023	1
0610040B10Rik	4						0.0653463	1.08051	0.031	0.009	1
0610040B10Rik	5	2.00027e-05	0.872008	0.05	0.022	0.621144
0610040B10Rik	6						0.554284	-0.562527	0.032	0.023	1
0610040B10Rik	7						0.713755	0.323399	0.021	0.017	1
0610040B10Rik	8						0.200941	0.352041	0.051	0	1
0610040B10Rik	9						0.325247	-1.42426	0.007	0.017	1
0610040B10Rik	10						0.770284	0.624071	0.019	0.016	1
0610040B10Rik	12						0.265776	-0.458479	0	0.017	1
0610040J01Rik	1	0.000177216	-1.94764	0.022	0.066	1	0.574586	-0.427193	0.025	0.016	1
0610040J01Rik	2						0.945129	-0.688488	0.071	0.067	1
0610040J01Rik	3	1.85371e-05	-1.00448	0.029	0.068	0.575634	0.00794143	0.6435	0.055	0.019	1
0610040J01Rik	4						0.0910676	-0.414147	0.087	0.049	1
0610040J01Rik	5	1.43615e-07	0.666083	0.114	0.057	0.00445968	0.0590566	0.33344	0.162	0.098	1
0610040J01Rik	6						0.885327	-0.335801	0.064	0.067	1
0610040J01Rik	7	2.79041e-05	0.937084	0.093	0.057	0.866505
0610040J01Rik	8	6.55872e-10	1.09782	0.163	0.058	2.03668e-05	0.102314	0.94599	0.179	0.065	1
0610040J01Rik	9						0.237073	0.368211	0.056	0.034	1
0610040J01Rik	10	2.05084e-08	-3.30372	0.004	0.068	0.000636847
0610040J01Rik	11						0.415816	-0.712619	0.029	0.074	1
0610040J01Rik	12	0.000775384	-1.6323	0.017	0.065	1	0.212341	-0.730684	0	0.022	1
0610043K17Rik	2	3.591e-11	3.10603	0.01	0	1.11511e-06	0.0736062	1.66818	0.021	0	1
1010001B22Rik	8	4.29518e-07	4.24338	0.013	0.001	0.0133378	0.493696	-0.616488	0.015	0	1
1010001B22Rik	11	0.0010789	3.71919	0.016	0.001	1	0.390822	-0.137075	0.029	0	1
1110002J07Rik	1						0.417812	-0.137443	0.018	0.008	1
1110002J07Rik	2						0.746988	-0.806738	0.021	0.027	1
1110002J07Rik	3	0.000250574	-2.55314	0.007	0.029	1	0.0229023	2.28274	0.018	0.003	1
1110002J07Rik	4	0.000450544	-2.35186	0.009	0.029	1	0.380326	0.629182	0.011	0.004	1
1110002J07Rik	5						0.856726	-0.224537	0.014	0.016	1
1110002J07Rik	6	1.24828e-10	1.44893	0.067	0.022	3.87629e-06	0.665186	0.330418	0.072	0.063	1
1110002J07Rik	7						0.419641	0.405673	0.021	0.013	1
1110002J07Rik	9	5.76612e-10	2.37233	0.067	0.022	1.79055e-05	0.0188399	0.268772	0.093	0.038	1
1110002J07Rik	10						0.281732	0.869467	0.016	0.005	1
1110002J07Rik	11						0.212332	0.191388	0.059	0	1
1110002J07Rik	12	1.08219e-10	2.36821	0.083	0.023	3.36053e-06	0.158638	-1.5436	0.042	0.096	1
1110002L01Rik	1						0.240125	0.607938	0.037	0.016	1
1110002L01Rik	2						0.0383988	2.22364	0.029	0	1
1110002L01Rik	3						0.847639	-1.13455	0.018	0.016	1
1110002L01Rik	4						0.801277	-0.614402	0.011	0.009	1
1110002L01Rik	5	1.61043e-05	0.592838	0.043	0.017	0.500088	0.814293	0.352813	0.047	0.042	1
1110002L01Rik	6						0.651447	-0.338397	0.012	0.017	1
1110002L01Rik	7						0.327626	-0.436826	0.018	0.009	1
1110002L01Rik	8						0.952246	-1.60508	0.036	0.032	1
1110002L01Rik	9						0.833549	-0.201291	0.015	0.013	1
1110002L01Rik	10						0.135181	1.49674	0.023	0.005	1
1110002L01Rik	11	1.19945e-05	2.089	0.098	0.019	0.372467	0.622922	0.493192	0.118	0.074	1
1110002L01Rik	12						0.686622	1.7928	0.014	0.009	1
1110004E09Rik	1	4.83941e-21	1.293	0.198	0.071	1.50278e-16	0.27393	0.296709	0.212	0.164	1
1110004E09Rik	2	0.00184981	-1.36196	0.031	0.082	1	0.0737806	1.45937	0.05	0.013	1
1110004E09Rik	3						0.0441915	0.165049	0.115	0.068	1
1110004E09Rik	4	0.00147625	0.22008	0.107	0.075	1	0.0217604	0.381147	0.12	0.062	1
1110004E09Rik	5	0.00110296	-1.29592	0.047	0.084	1	0.677922	-0.133074	0.041	0.049	1
1110004E09Rik	6	0.000659954	-1.07073	0.042	0.084	1	0.814737	0.126215	0.044	0.04	1
1110004E09Rik	7	0.00099078	-0.22745	0.05	0.085	1	0.200302	0.469808	0.056	0.035	1
1110004E09Rik	8	3.59384e-07	0.981626	0.172	0.077	0.0111599	0.310436	-0.336727	0.184	0.097	1
1110004E09Rik	9	0.00707617	-0.404631	0.048	0.083	1	0.17554	0.290808	0.06	0.034	1
1110004E09Rik	10						0.421663	-0.988891	0.078	0.095	1
1110004E09Rik	11	3.32681e-14	1.26678	0.361	0.077	1.03307e-09	0.39359	0.151204	0.412	0.296	1
1110004E09Rik	12	4.78205e-07	-3.92338	0.003	0.084	0.0148497
1110004F10Rik	1	1.68148e-11	0.485577	0.747	0.602	5.22148e-07	0.093027	-0.150246	0.752	0.734	1
1110004F10Rik	2						0.000419103	0.535466	0.707	0.483	1
1110004F10Rik	4						0.0524906	-0.157665	0.7	0.522	1
1110004F10Rik	5						0.0647346	0.244465	0.797	0.723	1
1110004F10Rik	6						0.000140698	0.400541	0.707	0.507	1
1110004F10Rik	7						0.0118963	0.150937	0.641	0.554	1
1110004F10Rik	8						0.904321	-0.241926	0.755	0.677	1
1110004F10Rik	9	0.000259921	-0.254306	0.538	0.62	1
1110004F10Rik	11	0.000667686	0.357979	0.885	0.61	1	0.148224	0.249892	0.941	0.815	1
1110004F10Rik	12	3.48516e-09	-0.662554	0.452	0.621	0.000108225	0.105841	0.337262	0.563	0.417	1
1110006O24Rik	1						0.231027	-2.20169	0.009	0.023	1
1110006O24Rik	3						0.0185746	1.55363	0.023	0.005	1
1110006O24Rik	4	0.00804432	0.926992	0.02	0.01	1	0.431611	-0.374878	0.022	0.013	1
1110006O24Rik	6						0.540658	-0.419716	0.016	0.01	1
1110006O24Rik	7						0.516251	-1.52231	0.02	0.013	1
1110006O24Rik	8						0.427061	-0.820875	0.02	0	1
1110008F13Rik	1	0.00415846	0.154883	0.751	0.694	1	0.00136464	0.453164	0.782	0.672	1
1110008F13Rik	2	5.39508e-08	0.503696	0.754	0.696	0.00167533	0.0855961	0.227901	0.829	0.685	1
1110008F13Rik	3	5.78587e-25	-0.468572	0.526	0.725	1.79669e-20	2.74717e-07	0.60149	0.71	0.462	0.00853078
1110008F13Rik	4	7.39284e-06	0.186279	0.748	0.689	0.22957	1.66696e-07	0.498543	0.794	0.598	0.00517642
1110008F13Rik	5						0.111632	-0.160228	0.804	0.805	1
1110008F13Rik	6						0.0794347	-0.230387	0.743	0.72	1
1110008F13Rik	7	5.96376e-13	0.321192	0.766	0.688	1.85193e-08
1110008F13Rik	8	0.000926806	0.167098	0.837	0.693	1	0.265513	0.110752	0.862	0.677	1
1110008F13Rik	9	1.72772e-09	-0.432242	0.601	0.707	5.36509e-05
1110008F13Rik	10	1.54744e-06	-0.239919	0.568	0.71	0.0480528	0.0775114	0.242879	0.595	0.524	1
1110008F13Rik	11						0.0194234	0.579857	0.853	0.778	1
1110008L16Rik	1						0.615829	-0.962457	0.052	0.062	1
1110008L16Rik	2						0.132558	1.02718	0.043	0.013	1
1110008L16Rik	3						0.391233	-0.894468	0.018	0.029	1
1110008L16Rik	4						0.217123	0.160511	0.052	0.031	1
1110008L16Rik	5						0.88267	0.127973	0.054	0.051	1
1110008L16Rik	7						0.969133	-0.178297	0.026	0.026	1
1110008L16Rik	8	0.00028186	0.578355	0.079	0.033	1
1110008L16Rik	9						0.819358	-0.587878	0.019	0.021	1
1110008L16Rik	10						0.0353061	-1.16961	0.01	0.037	1
1110008L16Rik	12	0.00660726	-1.72073	0.007	0.036	1	0.0109573	3.24074	0.028	0	1
1110008P14Rik	1	2.32046e-19	0.781519	0.54	0.335	7.20572e-15	0.0296583	0.385355	0.574	0.453	1
1110008P14Rik	2						0.144877	0.246006	0.4	0.295	1
1110008P14Rik	3	1.10682e-06	-0.224189	0.258	0.365	0.0343701	0.01011	0.216398	0.336	0.23	1
1110008P14Rik	4						0.00429416	0.126519	0.4	0.268	1
1110008P14Rik	5						0.44492	0.120462	0.412	0.368	1
1110008P14Rik	6						0.197795	0.222512	0.337	0.287	1
1110008P14Rik	7	0.000410302	0.418809	0.385	0.345	1
1110008P14Rik	8						0.0433554	0.475457	0.485	0.258	1
1110008P14Rik	9	0.000640374	-0.307073	0.274	0.357	1	0.300088	-0.214906	0.306	0.237	1
1110008P14Rik	11						0.079292	1.08261	0.647	0.444	1
1110008P14Rik	12	3.80583e-11	-1.20853	0.166	0.36	1.18182e-06	5.96384e-07	2.05942	0.352	0.109	0.0185195
1110012L19Rik	1						0.101959	0.374597	0.181	0.117	1
1110012L19Rik	2						0.252061	0.568465	0.121	0.081	1
1110012L19Rik	3	2.73892e-05	-0.270218	0.066	0.117	0.850515	0.0194502	0.857074	0.101	0.053	1
1110012L19Rik	4	2.42017e-10	0.787273	0.17	0.099	7.51535e-06	0.000465339	0.754389	0.195	0.089	1
1110012L19Rik	5						0.0993499	-0.611302	0.095	0.149	1
1110012L19Rik	6						0.396814	-0.34675	0.08	0.1	1
1110012L19Rik	7						0.40797	-0.110613	0.098	0.078	1
1110012L19Rik	8	1.06932e-10	0.990834	0.247	0.105	3.32055e-06
1110012L19Rik	9	1.3266e-07	-1.4759	0.04	0.117	0.00411948	0.550401	0.286532	0.045	0.034	1
1110012L19Rik	10						0.941802	0.266861	0.078	0.079	1
1110012L19Rik	11	6.79789e-05	0.351094	0.295	0.108	1	0.292001	0.319469	0.353	0.222	1
1110012L19Rik	12	0.000100054	-1.012	0.04	0.114	1	0.00405439	1.70787	0.099	0.022	1
1110019D14Rik	1	0.0024484	0.736683	0.059	0.032	1	0.501552	-1.2516	0.055	0.07	1
1110019D14Rik	2						0.620535	-0.427559	0.036	0.047	1
1110019D14Rik	3						0.236588	0.226973	0.051	0.032	1
1110019D14Rik	4	8.32039e-05	0.8876	0.055	0.03	1	0.114653	-1.01211	0.049	0.076	1
1110019D14Rik	5						0.124469	-0.977505	0.007	0.029	1
1110019D14Rik	6	0.00829732	-0.912449	0.015	0.036	1	0.0602974	-2.13065	0.004	0.023	1
1110019D14Rik	7						0.343846	-1.85898	0.023	0.035	1
1110019D14Rik	8						0.608414	-0.873419	0.056	0.032	1
1110019D14Rik	9						0.219683	-0.325301	0.022	0.008	1
1110019D14Rik	10						0.600083	-0.683515	0.019	0.026	1
1110019D14Rik	11						0.415816	-0.885476	0.029	0.074	1
1110019D14Rik	12						0.112477	-1.26882	0	0.035	1
1110020A21Rik	1						0.209509	-0.129367	0.012	0	1
1110020A21Rik	4						0.116781	0.649715	0.011	0	1
1110020A21Rik	8						0.493696	-0.892058	0.015	0	1
1110020A21Rik	11						0.390822	-0.137075	0.029	0	1
1110020A21Rik	12						0.0731301	2.47361	0.014	0	1
1110032A03Rik	1						0.0903363	0.567862	0.227	0.156	1
1110032A03Rik	2						0.0782761	0.621003	0.121	0.06	1
1110032A03Rik	3	0.00163505	-0.135449	0.097	0.142	1	0.0460884	0.365731	0.134	0.084	1
1110032A03Rik	4	6.28689e-05	0.500386	0.178	0.128	1	0.063058	0.222816	0.192	0.129	1
1110032A03Rik	5						0.730411	-0.10638	0.182	0.171	1
1110032A03Rik	6						0.174726	0.391961	0.129	0.09	1
1110032A03Rik	7						0.347387	0.265609	0.117	0.095	1
1110032A03Rik	8	9.99322e-14	1.04009	0.308	0.129	3.1032e-09	0.0101495	1.00069	0.342	0.097	1
1110032A03Rik	9						0.561751	-0.128094	0.127	0.106	1
1110032A03Rik	10	4.73096e-06	-0.558413	0.066	0.142	0.146911	0.589036	0.298109	0.071	0.058	1
1110032A03Rik	11						0.765875	-0.690278	0.235	0.259	1
1110032A03Rik	12						0.261896	0.477522	0.127	0.078	1
1110032F04Rik	5	9.23145e-18	7.04999	0.013	0	2.86664e-13	0.983527	0.584591	0.014	0.013	1
1110034G24Rik	1						0.434217	0.478778	0.126	0.102	1
1110034G24Rik	2						0.593055	-0.46927	0.079	0.094	1
1110034G24Rik	3	0.00033174	-0.116934	0.062	0.104	1	0.167043	0.101063	0.083	0.055	1
1110034G24Rik	4						0.0147132	0.550821	0.135	0.071	1
1110034G24Rik	5						0.163171	-0.292821	0.095	0.14	1
1110034G24Rik	6						0.0985184	-0.615448	0.092	0.137	1
1110034G24Rik	7	8.53316e-05	0.789367	0.133	0.093	1	0.101074	-0.531822	0.121	0.165	1
1110034G24Rik	8	0.00246217	0.250841	0.163	0.096	1	0.133349	0.529625	0.179	0.065	1
1110034G24Rik	9	0.00031727	-0.944169	0.052	0.103	1	0.104733	0.451914	0.067	0.034	1
1110034G24Rik	10	8.01844e-06	-1.05927	0.04	0.104	0.248997	0.223693	0.906127	0.049	0.026	1
1110034G24Rik	11						0.430419	-0.649493	0.118	0.185	1
1110034G24Rik	12	0.000249688	-1.07969	0.037	0.102	1	0.655411	-0.649489	0.028	0.039	1
1110035H17Rik	1						0.965478	-0.766874	0.025	0.023	1
1110035H17Rik	2						0.345646	-1.48387	0.007	0.02	1
1110035H17Rik	4						0.150136	0.480084	0.018	0.004	1
1110035H17Rik	5	0.000392421	0.868015	0.048	0.024	1
1110035H17Rik	6	0.00290434	0.956972	0.046	0.024	1	0.0696701	-1.63535	0.028	0.06	1
1110035H17Rik	7						0.608806	0.163587	0.033	0.026	1
1110035H17Rik	8						0.372717	-0.735962	0.026	0	1
1110035H17Rik	9						0.572799	-0.975825	0.011	0.017	1
1110035H17Rik	11	0.00740892	1.13529	0.082	0.026	1	0.87871	0.473372	0.088	0.074	1
1110035H17Rik	12						0.538153	1.14331	0.056	0.039	1
1110038F14Rik	1						0.0129088	0.747617	0.353	0.227	1
1110038F14Rik	2						0.2041	0.103271	0.336	0.255	1
1110038F14Rik	3	2.25537e-07	-0.229054	0.187	0.291	0.00700361	0.0444497	0.207455	0.244	0.167	1
1110038F14Rik	4	4.91971e-05	0.399315	0.33	0.266	1
1110038F14Rik	5	6.26611e-09	0.281254	0.399	0.263	0.000194581
1110038F14Rik	6						0.250153	0.147937	0.277	0.223	1
1110038F14Rik	7						0.626737	-0.271026	0.291	0.268	1
1110038F14Rik	8	3.40107e-07	0.490319	0.449	0.27	0.0105613	0.770416	-0.683189	0.464	0.355	1
1110038F14Rik	9	0.000720356	-0.30183	0.204	0.283	1	0.256395	-0.653251	0.19	0.22	1
1110038F14Rik	10	8.63325e-07	-0.58059	0.173	0.286	0.0268088
1110038F14Rik	11	9.97123e-05	0.209135	0.59	0.273	1	0.0631321	-1.01216	0.559	0.63	1
1110038F14Rik	12	1.96526e-05	-0.808595	0.159	0.283	0.610274	0.100268	0.704687	0.225	0.139	1
1110046J04Rik	1	0.00106043	1.11902	0.029	0.011	1	0.0929648	1.70437	0.037	0.008	1
1110046J04Rik	3						0.825789	0.425821	0.018	0.016	1
1110046J04Rik	4	9.86127e-11	1.93648	0.033	0.008	3.06222e-06	0.876314	-0.814826	0.034	0.031	1
1110046J04Rik	5	0.00406945	-2.92331	0	0.014	1
1110046J04Rik	6	0.00618482	-2.78453	0	0.013	1
1110046J04Rik	7	0.000521942	-3.46769	0	0.014	1
1110046J04Rik	8	5.07712e-07	1.55333	0.048	0.011	0.015766	0.618253	-1.56625	0.046	0.065	1
1110046J04Rik	11						0.869163	-1.13952	0.029	0.037	1
1110051M20Rik	1						0.550364	0.22111	0.061	0.047	1
1110051M20Rik	2						0.233793	0.674473	0.064	0.034	1
1110051M20Rik	3						0.640396	-0.431505	0.041	0.034	1
1110051M20Rik	4						0.00550101	1.53504	0.074	0.022	1
1110051M20Rik	5	3.54683e-08	0.614101	0.092	0.041	0.0011014	0.492913	0.123802	0.108	0.086	1
1110051M20Rik	6						0.00536002	1.14007	0.056	0.013	1
1110051M20Rik	7						0.46713	0.144997	0.046	0.035	1
1110051M20Rik	8						0.446013	-0.872524	0.071	0.032	1
1110051M20Rik	10	0.00182793	-1.53814	0.018	0.049	1
1110051M20Rik	11						0.7466	-0.30043	0.088	0.111	1
1110051M20Rik	12	0.000877227	-1.06773	0.007	0.048	1
1110059E24Rik	1						0.183315	0.461012	0.187	0.133	1
1110059E24Rik	3	2.74349e-10	-0.582737	0.085	0.175	8.51936e-06	0.396737	-0.116874	0.101	0.079	1
1110059E24Rik	4						0.00679526	0.285249	0.211	0.121	1
1110059E24Rik	5	2.03771e-19	0.740666	0.299	0.148	6.32771e-15
1110059E24Rik	6						0.0729346	0.462862	0.181	0.127	1
1110059E24Rik	7	0.0013318	0.55886	0.194	0.158	1	0.394781	-0.322527	0.187	0.212	1
1110059E24Rik	8	1.5243e-05	0.538078	0.278	0.158	0.473342	0.483261	-0.60627	0.291	0.194	1
1110059E24Rik	9	3.01655e-09	-1.04444	0.067	0.171	9.36728e-05	0.30674	-0.22482	0.078	0.055	1
1110059E24Rik	10	1.01166e-07	-0.906447	0.074	0.17	0.00314149	0.165351	0.613387	0.087	0.053	1
1110059E24Rik	11	2.98617e-08	0.94645	0.459	0.16	0.000927297	0.918066	-0.600143	0.5	0.407	1
1110059E24Rik	12	0.00281512	-0.570687	0.096	0.166	1	0.62589	0.434895	0.113	0.091	1
1110059G10Rik	2						0.0358576	0.160082	0.336	0.208	1
1110059G10Rik	3	6.68633e-10	-0.342908	0.162	0.271	2.07631e-05	0.00198552	0.487575	0.235	0.136	1
1110059G10Rik	4	1.31481e-16	0.599134	0.367	0.235	4.08287e-12	0.0127843	0.149111	0.398	0.263	1
1110059G10Rik	5						0.0351281	0.442179	0.372	0.286	1
1110059G10Rik	6						0.0386075	0.269295	0.277	0.193	1
1110059G10Rik	7						0.0427975	0.303524	0.291	0.212	1
1110059G10Rik	8	1.38577e-13	0.802629	0.485	0.247	4.30325e-09	0.195618	-0.172074	0.515	0.29	1
1110059G10Rik	9	6.91443e-10	-0.847981	0.133	0.267	2.14714e-05
1110059G10Rik	10	3.04183e-07	-0.3872	0.151	0.265	0.00944581	0.864884	0.280292	0.152	0.148	1
1110059G10Rik	11	0.000516444	0.417905	0.492	0.254	1	0.353996	0.456908	0.529	0.444	1
1110059G10Rik	12	1.81997e-07	-1.11207	0.123	0.263	0.00565156	0.0407804	0.64829	0.197	0.1	1
1110065P20Rik	1	7.28854e-07	0.394567	0.304	0.191	0.0226331	4.8407e-06	1.30466	0.368	0.141	0.150318
1110065P20Rik	2						0.00153792	0.985802	0.236	0.094	1
1110065P20Rik	3	3.18336e-19	-1.17056	0.082	0.218	9.88529e-15	0.0107004	0.290201	0.124	0.066	1
1110065P20Rik	4	0.000341266	0.228643	0.247	0.191	1	3.10508e-05	0.775228	0.281	0.134	0.96422
1110065P20Rik	5						4.4077e-05	0.848231	0.345	0.18	1
1110065P20Rik	6						1.57366e-07	1.36693	0.301	0.12	0.00488667
1110065P20Rik	7	0.000177336	0.606016	0.238	0.194	1	0.00551097	0.537963	0.264	0.169	1
1110065P20Rik	8	0.00169952	0.25233	0.3	0.196	1	0.00452485	1.35756	0.337	0.065	1
1110065P20Rik	9						0.0108851	0.135775	0.201	0.11	1
1110065P20Rik	10	0.00696588	-0.132671	0.149	0.204	1	0.00967862	1.07696	0.181	0.095	1
1110065P20Rik	11	0.000766918	0.25578	0.426	0.197	1
1110065P20Rik	12						0.565795	0.306413	0.155	0.13	1
1190001M18Rik	2						0.171215	-1.78885	0	0.013	1
1190002N15Rik	1						0.0387606	-0.394412	0.113	0.18	1
1190002N15Rik	2						0.85868	0.622126	0.086	0.081	1
1190002N15Rik	3	2.76741e-18	1.41794	0.201	0.104	8.59363e-14
1190002N15Rik	4	0.00116506	0.341388	0.15	0.111	1	0.649157	-0.37073	0.156	0.134	1
1190002N15Rik	5	0.000189313	-1.38244	0.073	0.122	1	0.268924	-0.816489	0.054	0.08	1
1190002N15Rik	6	0.000526212	-1.18658	0.073	0.122	1	0.677713	-0.425753	0.068	0.077	1
1190002N15Rik	7	2.02453e-08	-1.04186	0.059	0.127	0.000628677
1190002N15Rik	8						0.920569	-0.554378	0.143	0.129	1
1190002N15Rik	9						0.4242	-0.597084	0.086	0.106	1
1190002N15Rik	10	3.73549e-05	0.946598	0.171	0.113	1	0.0130727	-0.952771	0.139	0.222	1
1190002N15Rik	11						0.532812	0.269743	0.176	0.111	1
1190002N15Rik	12	9.68228e-05	-1.44231	0.047	0.121	1	0.0186051	1.61579	0.099	0.03	1
1190005I06Rik	1						0.553462	0.350595	0.025	0.016	1
1190005I06Rik	3						0.0853513	0.409192	0.023	0.008	1
1190005I06Rik	4						0.354314	0.525299	0.018	0.009	1
1190005I06Rik	8	1.92133e-12	2.41643	0.057	0.009	5.96631e-08	0.508326	-0.256706	0.061	0.032	1
1190005I06Rik	10						0.607981	0.189907	0.016	0.011	1
1190005I06Rik	12						0.0109573	2.92619	0.028	0	1
1190007I07Rik	1	0.00254534	0.137075	0.152	0.101	1	0.787784	-0.291004	0.15	0.156	1
1190007I07Rik	2						0.31559	0.271365	0.086	0.054	1
1190007I07Rik	3	0.00658478	-0.169091	0.077	0.109	1	0.549555	-0.145994	0.088	0.073	1
1190007I07Rik	4	4.7933e-08	0.650683	0.156	0.095	0.00148846	0.019208	0.442243	0.172	0.103	1
1190007I07Rik	5	0.00498032	0.278124	0.14	0.101	1	0.752699	-0.259281	0.135	0.142	1
1190007I07Rik	6	0.000154916	-0.859652	0.056	0.11	1	0.945067	-0.352075	0.056	0.057	1
1190007I07Rik	7						0.852797	-0.50618	0.096	0.091	1
1190007I07Rik	8	7.80096e-15	1.14807	0.264	0.099	2.42243e-10	0.254269	0.104141	0.281	0.161	1
1190007I07Rik	9						0.102182	0.283715	0.09	0.051	1
1190007I07Rik	10	2.63899e-05	-0.623245	0.048	0.11	0.819485	0.430415	0.23263	0.042	0.058	1
1190007I07Rik	11	0.00592666	0.256539	0.23	0.104	1	0.176956	0.361227	0.294	0.148	1
1190007I07Rik	12	9.16047e-05	-1.38518	0.037	0.108	1	0.00140617	2.48686	0.099	0.017	1
1200007C13Rik	1						0.12323	1.26667	0.018	0	1
1200007C13Rik	2						0.676993	0.132968	0.036	0.027	1
1200007C13Rik	3	0.00571794	-0.627167	0.008	0.023	1	0.0606025	-0.645293	0.018	0.005	1
1200007C13Rik	4						0.911678	-0.716594	0.019	0.018	1
1200007C13Rik	5	0.00144511	-2.53955	0.003	0.023	1
1200007C13Rik	6	4.84318e-08	2.02901	0.053	0.018	0.00150395	0.284888	0.477928	0.064	0.043	1
1200007C13Rik	7	6.79739e-06	1.35791	0.042	0.018	0.211079	0.837644	-0.42525	0.043	0.039	1
1200007C13Rik	8						0.372717	-0.516647	0.026	0	1
1200007C13Rik	9						0.132145	1.97111	0.026	0.008	1
1200007C13Rik	10	0.0019925	-2.7561	0.002	0.023	1
1200007C13Rik	12						0.112477	-1.62416	0	0.035	1
1300002E11Rik	1	0.000932816	0.255825	0.112	0.068	1	0.16367	0.473018	0.126	0.078	1
1300002E11Rik	2						0.0752688	-1.71478	0.029	0.074	1
1300002E11Rik	4	0.000776441	0.416481	0.097	0.066	1	0.388216	-0.442675	0.102	0.08	1
1300002E11Rik	5						0.227354	0.703654	0.074	0.049	1
1300002E11Rik	6	0.000155726	-1.28498	0.031	0.075	1	0.53142	0.317133	0.036	0.027	1
1300002E11Rik	7	0.00910178	-0.25492	0.049	0.075	1	0.63904	0.626505	0.051	0.043	1
1300002E11Rik	8	0.000221291	0.355465	0.137	0.069	1	0.0830694	0.130838	0.153	0.032	1
1300002E11Rik	9	0.00773804	-0.762362	0.042	0.074	1	0.010493	0.415779	0.063	0.017	1
1300002E11Rik	10						0.0130493	0.563418	0.107	0.042	1
1300002E11Rik	11						0.0520203	1.50406	0.206	0.037	1
1300002E11Rik	12						0.420344	-0.24036	0.028	0.052	1
1300014J16Rik	5	0.000190567	3.03623	0.01	0.002	1	0.159282	-1.3894	0	0.013	1
1300014J16Rik	8						0.0123618	-3.71583	0	0.032	1
1300014J16Rik	11						0.390822	-0.115435	0.029	0	1
1300017J02Rik	5						0.0918829	2.04075	0.014	0.002	1
1300017J02Rik	11	0.00416937	4.36907	0.016	0.001	1	0.390822	0.456982	0.029	0	1
1500002C15Rik	1						0.15998	0.265245	0.015	0	1
1500002C15Rik	4	0.000487118	1.63692	0.016	0.005	1	0.356988	0.406918	0.018	0.009	1
1500002C15Rik	5						0.0910232	2.1861	0.014	0.002	1
1500002C15Rik	8	1.26389e-11	2.21654	0.044	0.006	3.92474e-07
1500009L16Rik	11	1.93232e-05	4.77428	0.016	0.001	0.600044	0.276082	-0.76404	0	0.037	1
1500011B03Rik	1						2.81923e-07	1.79958	0.371	0.117	0.00875457
1500011B03Rik	2						4.60283e-13	2.42797	0.479	0.087	1.42932e-08
1500011B03Rik	3	2.07155e-10	-0.345783	0.151	0.261	6.43278e-06	5.20646e-31	2.48343	0.396	0.065	1.61676e-26
1500011B03Rik	4	2.47129e-19	0.773171	0.361	0.224	7.67409e-15	5.13737e-22	2.5671	0.446	0.08	1.59531e-17
1500011B03Rik	5	0.000215476	-0.977078	0.2	0.251	1	3.92222e-19	2.16845	0.446	0.12	1.21797e-14
1500011B03Rik	6	0.00524741	-0.318345	0.193	0.251	1	3.60227e-16	2.49716	0.345	0.067	1.11861e-11
1500011B03Rik	7	8.3885e-05	0.374862	0.288	0.239	1	5.47562e-15	2.32428	0.362	0.095	1.70034e-10
1500011B03Rik	8	4.5219e-29	1.27261	0.564	0.233	1.40418e-24	1.08718e-09	4.56343	0.653	0	3.37601e-05
1500011B03Rik	9	0.00244512	-0.493066	0.187	0.251	1	5.92432e-15	3.08859	0.313	0.042	1.83968e-10
1500011B03Rik	10	1.57192e-05	-0.476147	0.161	0.253	0.488127	2.13498e-07	2.59894	0.227	0.053	0.00662974
1500011B03Rik	11						0.00101473	1.59404	0.588	0.148	1
1500011B03Rik	12	2.60233e-12	-1.49144	0.07	0.255	8.08103e-08	0.00113465	2.47955	0.155	0.043	1
1500011K16Rik	1	1.46424e-13	0.42708	0.566	0.363	4.54692e-09	0.380312	-0.294359	0.574	0.547	1
1500011K16Rik	2	0.00266199	-0.484295	0.294	0.382	1	0.39964	0.141909	0.329	0.262	1
1500011K16Rik	3	0.000333633	0.647296	0.394	0.375	1	0.607331	-0.32054	0.452	0.374	1
1500011K16Rik	4	7.22671e-34	0.785395	0.551	0.345	2.24411e-29	0.765882	-0.318635	0.573	0.478	1
1500011K16Rik	6	2.68487e-12	-0.863179	0.235	0.392	8.33732e-08
1500011K16Rik	7	1.08284e-06	-0.482953	0.299	0.39	0.0336256
1500011K16Rik	8	2.49143e-13	0.652638	0.63	0.368	7.73664e-09	0.070391	0.225059	0.668	0.387	1
1500011K16Rik	9	3.14957e-08	-0.683026	0.262	0.388	0.000978035	0.0136902	-1.04126	0.228	0.301	1
1500011K16Rik	10	9.07403e-06	-0.301103	0.269	0.387	0.281776
1500011K16Rik	11						0.98191	-0.126628	0.588	0.556	1
1500011K16Rik	12	1.36669e-23	-2.16696	0.096	0.392	4.24397e-19	0.0210782	0.986085	0.169	0.074	1
1500015A07Rik	2						0.723636	-0.140919	0.05	0.06	1
1500015A07Rik	3						0.00640642	0.772187	0.065	0.024	1
1500015A07Rik	4						0.963878	-1.08481	0.046	0.045	1
1500015A07Rik	5						0.993724	-0.18068	0.074	0.073	1
1500015A07Rik	6						0.710946	-0.172035	0.072	0.063	1
1500015A07Rik	7						0.278658	-0.733141	0.066	0.087	1
1500015A07Rik	8						0.941244	-2.51321	0.031	0.032	1
1500015A07Rik	9						0.0154724	0.313686	0.078	0.03	1
1500015A07Rik	10						0.848934	-0.404744	0.058	0.053	1
1500015A07Rik	11						0.446445	0.315723	0.088	0.037	1
1500015A07Rik	12						9.09287e-05	3.7347	0.085	0.004	1
1600002K03Rik	1						0.0689512	0.352867	0.273	0.18	1
1600002K03Rik	2						0.889625	-0.370149	0.15	0.148	1
1600002K03Rik	3	4.54229e-07	-0.190845	0.112	0.189	0.0141052	0.376198	-0.608977	0.134	0.104	1
1600002K03Rik	4	0.000817322	0.295993	0.219	0.171	1	0.101428	-0.2003	0.236	0.165	1
1600002K03Rik	5	7.24869e-05	0.162083	0.249	0.171	1	0.136202	-0.549283	0.209	0.262	1
1600002K03Rik	6						0.0226411	-0.700052	0.124	0.197	1
1600002K03Rik	7	0.000830819	0.594552	0.211	0.174	1
1600002K03Rik	8	7.91223e-06	0.537995	0.3	0.174	0.245699
1600002K03Rik	9	2.65701e-05	-0.662394	0.107	0.185	0.825082	0.986336	-0.527065	0.108	0.106	1
1600002K03Rik	10	9.82545e-06	-0.617446	0.102	0.186	0.30511	0.516452	0.1727	0.11	0.09	1
1600002K03Rik	11	0.00185929	0.416379	0.361	0.177	1	0.357208	-0.874986	0.324	0.407	1
1600002K03Rik	12	6.94507e-06	-1.17918	0.08	0.184	0.215665	0.940438	-0.129741	0.085	0.078	1
1600010M07Rik	2						0.306872	0.479633	0.229	0.174	1
1600010M07Rik	3	3.60965e-18	-1.55225	0.058	0.179	1.1209e-13	0.00183509	0.744629	0.101	0.042	1
1600010M07Rik	4						0.03637	-0.261799	0.186	0.116	1
1600010M07Rik	5	1.04471e-33	1.14348	0.341	0.143	3.24413e-29	0.00957021	-0.707845	0.257	0.368	1
1600010M07Rik	6						0.868491	-0.261657	0.145	0.143	1
1600010M07Rik	7	1.84054e-20	1.20205	0.262	0.146	5.71543e-16
1600010M07Rik	8	0.00878776	0.111814	0.238	0.159	1	0.0250138	0.834776	0.265	0.065	1
1600010M07Rik	9	6.59909e-07	-1.20435	0.085	0.169	0.0204921	0.0542448	0.403243	0.108	0.059	1
1600010M07Rik	10	4.15174e-11	-1.13602	0.056	0.172	1.28924e-06	0.065109	0.725061	0.071	0.032	1
1600010M07Rik	11						0.587787	-0.871216	0.206	0.259	1
1600010M07Rik	12	1.30604e-05	-1.14877	0.07	0.167	0.405565	0.593795	0.498182	0.085	0.065	1
1600012H06Rik	1	0.000222849	0.141408	0.286	0.195	1	0.206942	0.317981	0.307	0.234	1
1600012H06Rik	2						0.922966	-0.605232	0.171	0.161	1
1600012H06Rik	3						0.0464223	-0.148056	0.198	0.131	1
1600012H06Rik	4	1.65958e-15	0.598066	0.301	0.183	5.15351e-11	0.000422057	0.278016	0.336	0.188	1
1600012H06Rik	5						0.496668	0.258179	0.203	0.177	1
1600012H06Rik	8	7.3392e-09	0.559332	0.37	0.195	0.000227904	0.289775	-0.20507	0.393	0.226	1
1600012H06Rik	9	1.11383e-05	-0.718847	0.123	0.209	0.345877	0.751706	-0.311802	0.119	0.127	1
1600012H06Rik	10						0.647348	-0.35232	0.168	0.18	1
1600012H06Rik	11						0.0431907	1.45883	0.441	0.222	1
1600012H06Rik	12						0.864637	-0.271614	0.155	0.139	1
1600014C10Rik	1	4.64647e-15	-2.12433	0.134	0.285	1.44287e-10	0.133227	-0.642342	0.12	0.172	1
1600014C10Rik	2	3.33596e-60	2.08245	0.63	0.257	1.03592e-55	0.01102	0.357061	0.729	0.537	1
1600014C10Rik	3	5.0887e-08	-0.440004	0.189	0.288	0.00158019	1.84995e-12	1.2424	0.355	0.131	5.74465e-08
1600014C10Rik	4						0.00494031	0.424358	0.277	0.17	1
1600014C10Rik	5	0.0059445	-0.803575	0.25	0.277	1
1600014C10Rik	6	4.31708e-11	0.470947	0.395	0.262	1.34058e-06	0.00222868	-0.716331	0.337	0.443	1
1600014C10Rik	7						0.0616487	-0.405326	0.246	0.303	1
1600014C10Rik	8	0.000534503	-1.26967	0.198	0.277	1	0.812845	-0.716353	0.199	0.194	1
1600014C10Rik	9						0.96421	-0.522524	0.302	0.271	1
1600014C10Rik	10	9.55784e-17	-1.51752	0.112	0.289	2.968e-12
1600014C10Rik	11						0.10479	-1.58179	0.147	0.296	1
1600014C10Rik	12	2.20051e-55	1.73272	0.625	0.256	6.83324e-51	0.0640095	-0.57466	0.577	0.639	1
1600014C23Rik	1						0.00564985	-2.48818	0	0.023	1
1600014C23Rik	3						0.119851	1.29636	0.018	0.006	1
1600014C23Rik	9	0.0087338	0.991193	0.016	0.006	1	0.109983	-1.12097	0.007	0.025	1
1600014C23Rik	10						0.0656239	-2.19003	0.006	0.026	1
1600014C23Rik	12	4.04161e-18	3.18792	0.047	0.005	1.25504e-13	0.132932	-1.70294	0.014	0.057	1
1600020E01Rik	1						0.385375	0.215374	0.135	0.102	1
1600020E01Rik	2						0.941261	-0.234754	0.114	0.107	1
1600020E01Rik	3	0.00138566	-0.285241	0.102	0.146	1	1.92802e-07	0.878905	0.198	0.068	0.00598707
1600020E01Rik	4						0.00263447	0.565805	0.15	0.067	1
1600020E01Rik	5						0.178413	0.385327	0.216	0.166	1
1600020E01Rik	6	0.00212273	0.436621	0.18	0.136	1	0.000465886	0.860319	0.245	0.127	1
1600020E01Rik	7						0.890534	-0.4862	0.144	0.143	1
1600020E01Rik	8						0.201369	-0.434088	0.163	0.065	1
1600020E01Rik	9	0.00167244	0.645497	0.183	0.136	1	0.00404624	0.209159	0.235	0.123	1
1600020E01Rik	10						0.0870286	0.757619	0.136	0.085	1
1600020E01Rik	11						0.316232	0.823747	0.206	0.111	1
1600020E01Rik	12						0.40003	0.445837	0.141	0.104	1
1700001C19Rik	11	0.000410674	4.30247	0.016	0.001	1	0.390822	0.26314	0.029	0	1
1700001J03Rik	8	2.01035e-09	5.19381	0.013	0.001	6.24275e-05	0.315212	-2.70135	0.01	0.032	1
1700001L05Rik	1						0.0869496	-1.5815	0.009	0.031	1
1700001L05Rik	3						0.573394	-0.375225	0.018	0.013	1
1700001L05Rik	4						0.415246	-1.02175	0.011	0.018	1
1700001L05Rik	6						0.801611	-0.300898	0.016	0.013	1
1700001L05Rik	7						0.665045	-0.608718	0.013	0.017	1
1700001L05Rik	8						0.372717	-0.807502	0.026	0	1
1700001L05Rik	9						0.42355	-0.118587	0.022	0.013	1
1700001L05Rik	10						0.00867554	-2.91909	0.003	0.032	1
1700001L05Rik	11						0.869163	-0.518407	0.029	0.037	1
1700001L05Rik	12						0.00178845	3.36812	0.042	0	1
1700001O22Rik	5	4.29991e-16	4.49377	0.02	0.001	1.33525e-11	0.0406807	1.424	0.041	0.013	1
1700001O22Rik	11	2.42209e-11	4.16463	0.049	0.002	7.5213e-07	0.438367	-0.627263	0.029	0.074	1
1700001P01Rik	11	1.94513e-05	4.74923	0.016	0.001	0.604022
1700003F12Rik	1						0.965063	-0.523357	0.031	0.031	1
1700003F12Rik	3	0.000222718	1.92736	0.034	0.016	1	0.560451	-0.921315	0.028	0.036	1
1700003F12Rik	4	0.000292347	0.542015	0.032	0.015	1	0.166718	0.195008	0.037	0.018	1
1700003F12Rik	5	0.000484648	-3.46465	0	0.02	1
1700003F12Rik	6	0.000883397	-3.32587	0	0.02	1
1700003F12Rik	7	2.51346e-05	-4.00903	0	0.021	0.780504
1700003F12Rik	8	1.31553e-42	3.42853	0.137	0.013	4.08512e-38
1700003F12Rik	9	0.00483046	-1.48737	0.002	0.019	1
1700003F12Rik	10						0.622837	-0.502828	0.006	0.011	1
1700006E09Rik	8						0.579182	-0.800775	0.01	0	1
1700006J14Rik	1	5.37187e-12	1.93087	0.042	0.008	1.66813e-07	0.0245083	1.08089	0.055	0.008	1
1700006J14Rik	4						0.149385	0.767103	0.018	0.004	1
1700006J14Rik	7						0.00503367	-4.81377	0	0.013	1
1700006J14Rik	8	0.000151993	1.80683	0.035	0.009	1	0.952246	-1.92469	0.036	0.032	1
1700006J14Rik	11	0.00274973	1.76101	0.049	0.01	1	0.741887	-0.463934	0.059	0.037	1
1700006J14Rik	12						0.0109573	3.22972	0.028	0	1
1700007K13Rik	11	1.38231e-06	5.884	0.016	0	0.0429249	0.276082	-0.709143	0	0.037	1
1700008J07Rik	1						0.197757	-1.50106	0.018	0.039	1
1700008J07Rik	2						0.534102	0.470397	0.014	0.007	1
1700008J07Rik	3						0.765335	-0.335875	0.023	0.019	1
1700008J07Rik	4	0.00030709	1.02944	0.038	0.019	1	0.898322	-0.574078	0.038	0.036	1
1700008J07Rik	5						0.221869	-0.887883	0.007	0.022	1
1700008J07Rik	6						0.797087	-0.295151	0.02	0.023	1
1700008J07Rik	7						0.604929	0.244414	0.018	0.013	1
1700008J07Rik	8						0.941244	-2.38964	0.031	0.032	1
1700008J07Rik	9						0.406019	-1.08966	0.019	0.03	1
1700008J07Rik	10						0.91713	-1.44875	0.01	0.011	1
1700008J07Rik	11	5.01435e-05	2.72685	0.098	0.021	1	0.21117	-2.79265	0.059	0.148	1
1700008J07Rik	12	0.00771862	-2.61108	0	0.023	1
1700008O03Rik	8	8.5545e-07	3.59142	0.018	0.002	0.0265643	0.51429	-1.51579	0.015	0.032	1
1700010I14Rik	1	0.000725262	1.69886	0.031	0.012	1	0.555641	1.19435	0.034	0.023	1
1700010I14Rik	2						0.14523	1.99148	0.014	0	1
1700010I14Rik	3						0.304746	1.90555	0.014	0.006	1
1700010I14Rik	4	0.000157181	1.08369	0.026	0.011	1	0.390775	-0.48079	0.029	0.018	1
1700010I14Rik	5						0.51767	-0.113802	0.007	0.013	1
1700010I14Rik	6						0.823084	-0.16221	0.012	0.01	1
1700010I14Rik	8	0.00337026	1.12001	0.035	0.012	1	0.255185	-0.220617	0.041	0	1
1700010I14Rik	10						0.614061	-1.98608	0.006	0.011	1
1700010I14Rik	11						0.276082	-1.2874	0	0.037	1
1700010K24Rik	10						0.0266413	-3.69762	0	0.016	1
1700012B09Rik	1						0.553862	0.540534	0.034	0.023	1
1700012B09Rik	2						0.596462	-1.32969	0.007	0.013	1
1700012B09Rik	3	8.8241e-07	-2.69312	0.008	0.044	0.0274015	0.305724	1.59555	0.014	0.006	1
1700012B09Rik	4	3.74799e-09	-4.00652	0.005	0.045	0.000116386
1700012B09Rik	5	4.19972e-05	-2.89391	0.008	0.042	1	0.19932	-0.809595	0	0.011	1
1700012B09Rik	6						0.630436	-0.783432	0.036	0.043	1
1700012B09Rik	7	2.1241e-06	-2.70425	0.01	0.044	0.0659596	0.156213	-1.4279	0.007	0.017	1
1700012B09Rik	8	0.00613001	-2.71571	0.004	0.04	1
1700012B09Rik	9						0.942839	0.224213	0.041	0.042	1
1700012B09Rik	10	6.54474e-102	4.01767	0.215	0.023	2.03234e-97	0.459505	0.210703	0.227	0.196	1
1700012B09Rik	11						0.0702441	1.09265	0.118	0	1
1700012B09Rik	12	3.07244e-19	2.04579	0.136	0.034	9.54083e-15	0.716118	-0.474356	0.127	0.139	1
1700013D24Rik	8						0.579182	-1.52845	0.01	0	1
1700013D24Rik	11	0.00230108	4.50486	0.016	0.001	1	0.276082	-0.888947	0	0.037	1
1700014D04Rik	2						0.171215	-1.65943	0	0.013	1
1700015C15Rik	8						0.0123618	-3.28142	0	0.032	1
1700015I17Rik	3						0.00579763	3.34541	0.018	0.002	1
1700015I17Rik	6						0.232398	1.23436	0.012	0.003	1
1700015I17Rik	9						0.865273	-1.23921	0.011	0.013	1
1700015I17Rik	10						0.403091	0.86379	0.013	0.005	1
1700015I17Rik	12						0.336547	-1.27381	0	0.013	1
1700016F12Rik	11	1.39378e-06	5.12882	0.016	0	0.0432811	0.390822	0.26314	0.029	0	1
1700016G22Rik	12						0.0731301	2.41724	0.014	0	1
1700017B05Rik	2	4.11643e-08	-0.997254	0.228	0.386	0.00127828	0.180878	0.339033	0.271	0.188	1
1700017B05Rik	3	9.39929e-44	1.28494	0.54	0.353	2.91876e-39
1700017B05Rik	4	4.16596e-12	0.360341	0.49	0.357	1.29366e-07	0.0532893	-0.559776	0.488	0.496	1
1700017B05Rik	5	5.5537e-46	-2.95725	0.13	0.405	1.72459e-41	0.448061	0.343269	0.149	0.124	1
1700017B05Rik	6	1.35583e-06	-0.898909	0.293	0.387	0.0421025	0.000117993	0.659106	0.382	0.22	1
1700017B05Rik	7	4.81566e-44	-1.72894	0.16	0.413	1.49541e-39	0.00538941	0.520411	0.183	0.1	1
1700017B05Rik	8	9.53224e-05	0.10891	0.564	0.371	1	0.187857	-0.85867	0.566	0.548	1
1700017B05Rik	10	1.09169e-14	0.904243	0.502	0.367	3.39004e-10
1700017B05Rik	11						0.420038	-1.0467	0.412	0.481	1
1700017B05Rik	12						0.2358	0.408965	0.423	0.343	1
1700018L02Rik	5						0.0135852	2.67505	0.014	0	1
1700018L02Rik	6						0.0278448	2.28567	0.016	0	1
1700018L02Rik	8	0.00540393	1.69793	0.018	0.004	1	0.427061	-1.16914	0.02	0	1
1700019D03Rik	5	5.86446e-07	3.68428	0.01	0.001	0.0182109	0.621664	1.05269	0.014	0.009	1
1700019D03Rik	11	0.00701406	4.01481	0.016	0.002	1	0.276082	-0.62024	0	0.037	1
1700019L13Rik	1	4.76024e-05	-1.76445	0.04	0.096	1	0.603267	-0.750651	0.037	0.047	1
1700019L13Rik	2	0.00377016	0.628163	0.138	0.09	1	0.00114275	-1.59725	0.071	0.201	1
1700019L13Rik	3	7.76236e-10	-1.86199	0.035	0.101	2.41045e-05	0.0207622	0.958322	0.06	0.026	1
1700019L13Rik	4	1.59491e-20	-3.58746	0.013	0.107	4.95269e-16	0.416067	-1.22193	0.011	0.018	1
1700019L13Rik	5	2.04638e-42	1.5041	0.249	0.075	6.35462e-38	0.875347	-0.252954	0.243	0.251	1
1700019L13Rik	6	5.35115e-15	1.14421	0.182	0.083	1.66169e-10	0.00234856	-1.03518	0.129	0.227	1
1700019L13Rik	7	0.00608394	-0.379279	0.066	0.096	1	0.0723377	-0.934702	0.056	0.091	1
1700019L13Rik	8	3.152e-06	-4.22674	0.004	0.095	0.0978789
1700019L13Rik	9	0.00260401	0.716622	0.129	0.088	1
1700019L13Rik	10	0.000572307	-0.308435	0.048	0.096	1	2.13584e-05	-2.61292	0.016	0.101	0.663243
1700019L13Rik	11						0.741887	-0.255841	0.059	0.037	1
1700019L13Rik	12	3.05185e-15	1.63636	0.216	0.085	9.47691e-11	0.000437317	-2.43616	0.07	0.261	1
1700020D05Rik	1						0.00564985	-3.90272	0	0.023	1
1700020D05Rik	8	9.36391e-18	2.99105	0.035	0.002	2.90778e-13	0.94491	-1.05011	0.036	0.032	1
1700020D05Rik	12						0.384196	1.48135	0.014	0.004	1
1700020I14Rik	1						0.0326115	0.262889	0.531	0.398	1
1700020I14Rik	2						0.0100668	0.223338	0.55	0.349	1
1700020I14Rik	3						0.00229491	0.282876	0.512	0.353	1
1700020I14Rik	4	6.57147e-19	0.592073	0.585	0.429	2.04064e-14	0.0339434	-0.142654	0.628	0.446	1
1700020I14Rik	5	0.0030795	-0.581988	0.452	0.454	1	0.00332537	0.573275	0.541	0.424	1
1700020I14Rik	6	0.00274269	-0.451246	0.408	0.458	1	0.491573	-0.110258	0.43	0.39	1
1700020I14Rik	7						0.93244	-0.126268	0.4	0.381	1
1700020I14Rik	8	6.38622e-19	0.726198	0.736	0.443	1.98311e-14	0.391417	-0.297567	0.776	0.484	1
1700020I14Rik	9	0.00677837	-0.342582	0.389	0.46	1	0.000401968	0.52903	0.466	0.301	1
1700020I14Rik	10	0.00463188	-0.116053	0.365	0.462	1
1700020I14Rik	11	2.93246e-05	0.663641	0.803	0.45	0.910616	0.401981	0.475967	0.882	0.704	1
1700020I14Rik	12						0.152517	0.248406	0.465	0.339	1
1700020L24Rik	1						0.415675	0.220404	0.018	0.008	1
1700020L24Rik	2						0.460223	-0.449108	0.014	0.027	1
1700020L24Rik	7	0.00397687	1.34384	0.019	0.009	1	0.749083	-0.525799	0.018	0.022	1
1700020L24Rik	8						0.579182	-1.29941	0.01	0	1
1700020L24Rik	10						0.405185	1.20423	0.013	0.005	1
1700020L24Rik	11						0.212332	0.840232	0.059	0	1
1700020L24Rik	12						0.0731301	2.57571	0.014	0	1
1700020N01Rik	12						0.384196	1.19202	0.014	0.004	1
1700021F05Rik	1	4.90483e-07	0.458611	0.258	0.155	0.015231	0.130164	0.196256	0.279	0.203	1
1700021F05Rik	2						0.0829707	0.408622	0.186	0.107	1
1700021F05Rik	3						0.495483	-0.25476	0.124	0.104	1
1700021F05Rik	4	1.54201e-05	0.416178	0.21	0.154	0.478841	0.00210314	0.40269	0.235	0.129	1
1700021F05Rik	5						0.925374	-0.190823	0.176	0.171	1
1700021F05Rik	6	0.00718572	-0.380826	0.118	0.167	1	0.758269	-0.181079	0.124	0.113	1
1700021F05Rik	7						0.001641	0.881734	0.187	0.1	1
1700021F05Rik	8	3.66387e-07	0.614796	0.295	0.157	0.0113774	0.545683	-0.47188	0.306	0.226	1
1700021F05Rik	9						0.658934	-0.768823	0.116	0.123	1
1700021F05Rik	10						0.924625	-0.199929	0.139	0.132	1
1700021F05Rik	11	4.50735e-05	0.387778	0.393	0.16	1	0.343531	0.489624	0.441	0.333	1
1700021F05Rik	12	2.00181e-06	-1.02959	0.06	0.168	0.0621623	0.448903	-0.925305	0.042	0.065	1
1700022N22Rik	1						0.209509	0.939932	0.012	0	1
1700022N22Rik	5	3.37822e-05	1.20454	0.023	0.007	1
1700022N22Rik	7						0.805222	-0.278356	0.015	0.017	1
1700022N22Rik	8						0.579182	-1.60904	0.01	0	1
1700023F06Rik	5						0.0197985	2.211	0.02	0.002	1
1700025G04Rik	1	1.46706e-06	-1.50195	0.055	0.131	0.0455565	0.984757	0.237627	0.055	0.055	1
1700025G04Rik	2	0.00322741	-1.11204	0.069	0.128	1	0.00838523	-1.62787	0.029	0.107	1
1700025G04Rik	3	9.30798e-13	-1.26424	0.048	0.137	2.89041e-08	0.0941943	-1.71748	0.028	0.055	1
1700025G04Rik	4	1.49288e-14	-1.67037	0.05	0.139	4.63585e-10	0.00152173	-2.06322	0.038	0.089	1
1700025G04Rik	5	5.68714e-273	2.93534	0.578	0.076	1.76603e-268	0.000462668	-0.534186	0.48	0.61	1
1700025G04Rik	6						0.00477841	-1.00997	0.084	0.163	1
1700025G04Rik	7	0.00421794	-0.250154	0.093	0.13	1	0.000209699	-1.27207	0.071	0.152	1
1700025G04Rik	8	0.000293165	-1.86085	0.048	0.128	1	0.612689	-1.5426	0.046	0.065	1
1700025G04Rik	9						0.017581	-1.24115	0.093	0.161	1
1700025G04Rik	10	5.04273e-10	-1.67835	0.036	0.133	1.56592e-05	0.275072	-0.80305	0.029	0.048	1
1700025G04Rik	11	2.69749e-18	1.80963	0.508	0.121	8.37652e-14	0.00329251	-1.87322	0.382	0.667	1
1700025G04Rik	12	1.42947e-05	-1.3923	0.043	0.129	0.443892	0.48685	-0.450429	0.028	0.048	1
1700026D11Rik	7						0.0335823	-3.29975	0.002	0.013	1
1700028J19Rik	1						0.687382	-0.289203	0.012	0.008	1
1700028J19Rik	7						0.0342588	-1.76159	0.002	0.013	1
1700028J19Rik	8						0.579182	-1.75325	0.01	0	1
1700028J19Rik	11	0.0029049	2.56269	0.033	0.005	1	0.906338	-0.332232	0.029	0.037	1
1700028J19Rik	12						0.0786063	2.24982	0.028	0.004	1
1700028P14Rik	11	2.38286e-23	7.08522	0.016	0	7.3995e-19	0.276082	-0.786291	0	0.037	1
1700029I15Rik	2						0.171215	-2.39532	0	0.013	1
1700029I15Rik	8						0.138364	-2.58033	0.005	0.032	1
1700029I15Rik	11						0.276082	-0.908776	0	0.037	1
1700029J03Rik	11	2.38286e-23	7.08465	0.016	0	7.3995e-19	0.390822	0.120565	0.029	0	1
1700029J07Rik	11						0.390822	0.467945	0.029	0	1
1700030J22Rik	2						0.596462	-1.21475	0.007	0.013	1
1700030J22Rik	3						0.043457	0.67814	0.023	0.006	1
1700030J22Rik	4						0.941392	-1.52314	0.01	0.009	1
1700030J22Rik	6						0.246059	-0.523157	0.008	0.02	1
1700030J22Rik	7						0.369732	-0.504722	0.007	0.013	1
1700030J22Rik	10						0.442715	1.46328	0.019	0.011	1
1700030J22Rik	12						0.389998	1.24516	0.028	0.013	1
1700030K09Rik	1						0.675121	-0.372842	0.025	0.031	1
1700030K09Rik	2						0.952254	-0.579733	0.021	0.02	1
1700030K09Rik	3						0.000180591	1.332	0.06	0.013	1
1700030K09Rik	4						0.302971	-0.247996	0.037	0.022	1
1700030K09Rik	6						0.557399	-1.17811	0.008	0.013	1
1700030K09Rik	7						0.426673	0.241649	0.021	0.013	1
1700030K09Rik	8	0.000743864	1.52748	0.057	0.022	1	0.826444	-0.829411	0.056	0.065	1
1700030K09Rik	9						0.504617	1.69008	0.015	0.008	1
1700030K09Rik	10						0.474871	-0.526322	0.013	0.021	1
1700030K09Rik	11	0.000182465	1.04009	0.098	0.023	1
1700030K09Rik	12						0.0731301	2.65565	0.014	0	1
1700034H15Rik	5						0.238923	1.74059	0.014	0.004	1
1700034H15Rik	6						0.503881	0.956829	0.012	0.007	1
1700034H15Rik	7						0.207526	1.35607	0.015	0.004	1
1700034H15Rik	10						0.614061	-1.71367	0.006	0.011	1
1700034H15Rik	11						0.276082	-0.76404	0	0.037	1
1700037C18Rik	1						0.8681	-0.476484	0.052	0.055	1
1700037C18Rik	2						0.706547	-0.143097	0.05	0.04	1
1700037C18Rik	3						0.413689	-0.31612	0.041	0.029	1
1700037C18Rik	4						0.276706	-0.416998	0.06	0.04	1
1700037C18Rik	5	0.000785731	0.570984	0.083	0.05	1	0.114126	0.597905	0.115	0.073	1
1700037C18Rik	6						0.0674315	0.805597	0.08	0.043	1
1700037C18Rik	7	7.33142e-05	0.959853	0.081	0.049	1	0.251543	0.771823	0.088	0.065	1
1700037C18Rik	8						0.613735	-0.967102	0.056	0.032	1
1700037C18Rik	9						0.373097	0.293762	0.045	0.03	1
1700037C18Rik	10	0.00881487	-0.762031	0.028	0.056	1	0.12393	-1.90095	0.019	0.042	1
1700037C18Rik	11	0.002273	0.518453	0.148	0.053	1	0.612831	-0.298047	0.176	0.111	1
1700037C18Rik	12	0.00778961	-0.85959	0.02	0.055	1	0.127571	0.680819	0.042	0.013	1
1700037H04Rik	1	0.00011339	0.502649	0.192	0.123	1	0.107515	0.233573	0.212	0.141	1
1700037H04Rik	2						0.204058	0.496717	0.157	0.101	1
1700037H04Rik	3						0.0855593	-0.192247	0.134	0.088	1
1700037H04Rik	4	1.46034e-15	0.959369	0.208	0.113	4.53479e-11	0.101615	-0.261974	0.224	0.156	1
1700037H04Rik	5						0.986168	-0.24329	0.101	0.1	1
1700037H04Rik	6						0.442899	0.132134	0.108	0.087	1
1700037H04Rik	7	3.53871e-07	-0.990401	0.072	0.137	0.0109888	0.439707	0.505485	0.076	0.061	1
1700037H04Rik	8	2.38907e-10	0.605524	0.278	0.122	7.41879e-06	0.0315697	0.715979	0.306	0.097	1
1700037H04Rik	9	0.0035378	-0.551608	0.085	0.132	1
1700037H04Rik	10	0.00938016	-0.246352	0.088	0.132	1	0.123845	1.00146	0.104	0.063	1
1700037H04Rik	11	1.80147e-05	0.206875	0.344	0.126	0.55941	0.493106	-0.519366	0.324	0.37	1
1700037H04Rik	12						0.452787	-0.544189	0.085	0.113	1
1700039M15Rik	5	0.0024201	1.10538	0.01	0.003	1	0.159282	-0.647588	0	0.013	1
1700039M15Rik	9	2.32613e-07	2.81309	0.016	0.002	0.00722334	0.848437	-0.795969	0.015	0.017	1
1700040L08Rik	11	3.15994e-12	6.86532	0.016	0	9.81257e-08	0.276082	-0.987331	0	0.037	1
1700041G16Rik	5						0.242032	1.448	0.014	0.004	1
1700041G16Rik	12						0.384196	1.45828	0.014	0.004	1
1700047I17Rik2	5	0.00330745	1.7119	0.012	0.003	1	0.523396	-0.141592	0.007	0.013	1
1700047I17Rik2	7						0.104452	-1.84297	0.003	0.013	1
1700047I17Rik2	8						0.13359	-3.10987	0.005	0.032	1
1700047I17Rik2	10						0.0707374	-2.15163	0	0.011	1
1700047I17Rik2	11						0.276082	-0.731098	0	0.037	1
1700047M11Rik	1	9.14835e-05	0.285463	0.029	0.009	1	0.690901	-0.324735	0.031	0.023	1
1700047M11Rik	3	6.38383e-06	2.90465	0.025	0.008	0.198237	0.816707	0.274501	0.023	0.026	1
1700047M11Rik	5	0.00801815	-3.33823	0	0.012	1
1700047M11Rik	7	0.0045964	-2.46115	0.001	0.012	1
1700047M11Rik	10	2.40332e-10	1.8725	0.038	0.008	7.46303e-06	0.36553	-1.45525	0.032	0.048	1
1700048O20Rik	5						0.0197985	2.03842	0.02	0.002	1
1700049J03Rik	11	2.38286e-23	9.05046	0.016	0	7.3995e-19	0.276082	-2.75153	0	0.037	1
1700052K11Rik	1						0.964281	-0.506631	0.046	0.047	1
1700052K11Rik	2						0.355697	0.242878	0.057	0.034	1
1700052K11Rik	3						0.878964	-0.311794	0.023	0.021	1
1700052K11Rik	4						0.961726	-0.911039	0.037	0.036	1
1700052K11Rik	5						0.496041	1.17485	0.047	0.035	1
1700052K11Rik	6						0.766103	0.548011	0.02	0.017	1
1700052K11Rik	7						0.230051	1.33866	0.038	0.022	1
1700052K11Rik	8	0.000118853	0.745195	0.075	0.029	1	0.0898605	0.764896	0.087	0	1
1700052K11Rik	9	0.00446942	-1.71477	0.01	0.033	1	0.228166	1.41604	0.015	0.004	1
1700052K11Rik	10						0.605781	0.649084	0.016	0.011	1
1700052K11Rik	12						0.56019	-0.834101	0.014	0.026	1
1700055D18Rik	1						0.415675	0.137364	0.018	0.008	1
1700055D18Rik	2						0.710608	-0.659338	0.014	0.02	1
1700055D18Rik	5						0.237379	1.78225	0.014	0.004	1
1700055D18Rik	6						0.412225	-0.848779	0.004	0.01	1
1700055D18Rik	7						0.251465	-1.58797	0.008	0.017	1
1700055D18Rik	8						0.0123618	-4.03903	0	0.032	1
1700055D18Rik	11	5.02946e-07	2.1666	0.066	0.007	0.015618	0.446445	0.196673	0.088	0.037	1
1700056E22Rik	1						0.326963	-0.399207	0.021	0.008	1
1700056E22Rik	2						0.600403	0.824418	0.021	0.013	1
1700056E22Rik	3	0.000624882	-1.18401	0.005	0.023	1
1700056E22Rik	4						0.430274	0.145356	0.022	0.013	1
1700056E22Rik	5	4.66512e-29	2.53808	0.082	0.014	1.44866e-24	0.464913	-0.273167	0.068	0.086	1
1700056E22Rik	6	0.00943729	-1.36726	0.005	0.022	1
1700056E22Rik	7						0.0584836	-1.87075	0.012	0.03	1
1700056E22Rik	8	1.01584e-05	1.43476	0.062	0.019	0.315448	0.126456	0.417981	0.071	0	1
1700056E22Rik	9						0.384619	-0.949597	0.011	0.004	1
1700056E22Rik	10	0.00076586	-2.97218	0	0.022	1
1700056E22Rik	11	0.000872875	1.47595	0.082	0.02	1	0.105747	-1.01892	0.029	0.148	1
1700056N10Rik	1						0.548294	-1.53728	0.009	0.016	1
1700056N10Rik	2						0.196757	-1.5088	0.007	0.027	1
1700056N10Rik	4	0.00937675	-1.72974	0.006	0.018	1
1700056N10Rik	5						0.221729	1.17339	0.041	0.022	1
1700056N10Rik	6						0.102613	-1.47774	0.012	0.033	1
1700056N10Rik	7						0.863599	-0.463844	0.012	0.013	1
1700056N10Rik	9						0.96884	-0.863508	0.026	0.025	1
1700056N10Rik	10						0.813432	0.350559	0.013	0.011	1
1700056N10Rik	12						0.556174	-0.398732	0.014	0.026	1
1700058P15Rik	5						0.0191917	2.95897	0.02	0.002	1
1700058P15Rik	9						0.060052	1.74314	0.015	0	1
1700061G19Rik	1	5.25922e-13	2.01898	0.051	0.01	1.63315e-08	0.770411	-1.14949	0.049	0.055	1
1700061G19Rik	2						0.342098	-1.28887	0.007	0.02	1
1700061G19Rik	3	0.00322211	-1.73649	0.002	0.015	1
1700061G19Rik	4						0.425129	-0.854654	0.016	0.009	1
1700061G19Rik	5	0.000706297	0.826525	0.028	0.012	1
1700061G19Rik	7	0.00856253	-1.65771	0.004	0.015	1
1700061G19Rik	9						0.136027	-2.14515	0.004	0.017	1
1700061G19Rik	10						0.293217	-0.811974	0.01	0.021	1
1700061G19Rik	11						0.114882	-1.17336	0	0.074	1
1700064H15Rik	2						0.534102	0.137276	0.014	0.007	1
1700064H15Rik	4						0.259959	0.525004	0.014	0.004	1
1700064H15Rik	6						0.41432	-0.882132	0.004	0.01	1
1700064H15Rik	7						0.428682	0.438104	0.01	0.004	1
1700064M15Rik	2						0.14523	1.4082	0.014	0	1
1700064M15Rik	4						0.941392	-1.40128	0.01	0.009	1
1700064M15Rik	5						0.621664	1.20465	0.014	0.009	1
1700064M15Rik	6						0.512301	0.559358	0.012	0.007	1
1700066B19Rik	4						0.468926	-1.02028	0.01	0.004	1
1700066B19Rik	8	2.45403e-06	1.92823	0.026	0.004	0.076205	0.327232	-0.837937	0.031	0	1
1700066B19Rik	11						0.276082	-0.795916	0	0.037	1
1700066M21Rik	1						0.704512	-1.95078	0.04	0.047	1
1700066M21Rik	3						0.0769344	1.83597	0.046	0.023	1
1700066M21Rik	4	8.81282e-07	0.759888	0.06	0.028	0.0273665	0.0207775	0.822466	0.07	0.027	1
1700066M21Rik	5						0.229988	-0.23745	0.007	0.022	1
1700066M21Rik	6						0.0235547	-2.42146	0.004	0.03	1
1700066M21Rik	7	0.00233403	-1.06132	0.016	0.036	1	0.72095	-0.366723	0.017	0.013	1
1700066M21Rik	8	4.68354e-12	1.70014	0.115	0.03	1.45438e-07	0.378379	-0.79077	0.122	0.065	1
1700066M21Rik	9						0.576716	-0.582901	0.034	0.042	1
1700066M21Rik	10						0.326254	0.63004	0.023	0.011	1
1700066M21Rik	11	0.000548313	0.837117	0.115	0.032	1	0.106642	0.543707	0.176	0.037	1
1700066M21Rik	12						0.0770781	2.41466	0.028	0.004	1
1700067K01Rik	11						0.276082	-1.1531	0	0.037	1
1700069B07Rik	10						0.0707374	-2.10546	0	0.011	1
1700071M16Rik	2						0.0736062	2.15721	0.021	0	1
1700071M16Rik	9						0.060052	2.36713	0.015	0	1
1700084E18Rik	7						0.219091	-1.533	0.005	0.013	1
1700084E18Rik	8						0.13359	-2.75518	0.005	0.032	1
1700084E18Rik	10						0.595236	0.120462	0.01	0.005	1
1700084E18Rik	11						0.390822	0.18801	0.029	0	1
1700086O06Rik	1						0.0743695	0.795853	0.025	0	1
1700086O06Rik	2						0.528839	1.0326	0.014	0.007	1
1700086O06Rik	3						0.0444166	0.955977	0.023	0.006	1
1700086O06Rik	4						0.250211	0.734307	0.02	0.009	1
1700086O06Rik	6						0.807964	-0.463705	0.008	0.01	1
1700086O06Rik	7						0.13236	1.04232	0.018	0.004	1
1700086O06Rik	8						0.327232	-0.900267	0.031	0	1
1700086O06Rik	9						0.103888	1.80376	0.011	0	1
1700086O06Rik	10						0.306821	-1.32748	0.006	0.016	1
1700086O06Rik	11						0.712796	0.441929	0.059	0.037	1
1700086P04Rik	3						0.0229023	2.21505	0.018	0.003	1
1700086P04Rik	8						0.579182	-1.77881	0.01	0	1
1700088E04Rik	3						0.940443	-0.814608	0.009	0.01	1
1700088E04Rik	8	0.000118216	1.73641	0.022	0.004	1	0.372717	-0.800297	0.026	0	1
1700088E04Rik	10						0.598115	-0.238861	0.01	0.005	1
1700092M07Rik	11	1.94513e-05	4.68406	0.016	0.001	0.604022	0.390822	0.133863	0.029	0	1
1700096K18Rik	1						0.382572	-0.694124	0.092	0.062	1
1700096K18Rik	2						0.343575	0.565397	0.057	0.034	1
1700096K18Rik	3						0.00715033	0.286461	0.088	0.039	1
1700096K18Rik	5	0.00120861	0.427625	0.093	0.059	1
1700096K18Rik	6						0.496263	0.357584	0.048	0.037	1
1700096K18Rik	7						0.867168	-0.295238	0.074	0.078	1
1700096K18Rik	8	1.08762e-08	1.0214	0.154	0.059	0.000337737	0.157243	0.438796	0.168	0.065	1
1700096K18Rik	9						0.742863	-1.27234	0.045	0.051	1
1700096K18Rik	10	0.00172708	-1.47737	0.03	0.065	1	0.462521	-0.830128	0.026	0.037	1
1700096K18Rik	11						0.243589	-0.95433	0.059	0.148	1
1700096K18Rik	12	0.000347944	-1.75585	0.013	0.065	1	0.218393	1.12531	0.028	0.009	1
1700097N02Rik	11	1.51961e-23	4.49878	0.066	0.002	4.71885e-19	0.773635	-1.06238	0.059	0.074	1
1700099I09Rik	2						0.596462	-1.55024	0.007	0.013	1
1700099I09Rik	5						0.128064	-1.9827	0	0.016	1
1700099I09Rik	6						0.232398	1.23708	0.012	0.003	1
1700099I09Rik	7						0.00911468	-3.37871	0.003	0.022	1
1700099I09Rik	11						0.276082	-0.908776	0	0.037	1
1700102H20Rik	8	1.54089e-05	3.048	0.018	0.002	0.478493	0.427061	-1.02169	0.02	0	1
1700102H20Rik	11	1.00047e-20	4.37194	0.066	0.002	3.10675e-16	0.773635	-0.536236	0.059	0.074	1
1700102H20Rik	12						0.0731301	2.39806	0.014	0	1
1700102P08Rik	2						0.963916	-0.951234	0.014	0.013	1
1700102P08Rik	9						0.137657	1.35253	0.019	0.004	1
1700102P08Rik	10	0.000298873	2.27344	0.018	0.005	1	0.330382	0.367983	0.023	0.011	1
1700102P08Rik	11						0.276082	-1.29507	0	0.037	1
1700104B16Rik	5						0.19932	-0.627044	0	0.011	1
1700109H08Rik	1						0.0357266	-2.01705	0.006	0.031	1
1700109H08Rik	2						0.952825	0.164556	0.014	0.013	1
1700109H08Rik	3						0.929001	-1.207	0.028	0.026	1
1700109H08Rik	4	0.000439951	-2.38428	0.006	0.024	1
1700109H08Rik	5						0.845113	0.313882	0.02	0.018	1
1700109H08Rik	6						0.757832	-0.378773	0.024	0.02	1
1700109H08Rik	7						0.859589	-0.476723	0.012	0.013	1
1700109H08Rik	8						0.851524	-1.57541	0.041	0.032	1
1700109H08Rik	9						0.454634	0.191367	0.037	0.025	1
1700109H08Rik	10	0.00212101	1.59039	0.04	0.02	1	0.113481	-0.176327	0.029	0.058	1
1700109H08Rik	11						0.390822	0.166118	0.029	0	1
1700109H08Rik	12	0.00713709	0.877907	0.043	0.02	1	0.532322	0.69029	0.056	0.039	1
1700112H15Rik	12						0.0731301	2.62132	0.014	0	1
1700112J16Rik	1						0.786164	-0.367229	0.012	0.016	1
1700112J16Rik	2						0.534102	0.443395	0.014	0.007	1
1700112J16Rik	3						0.933933	-1.16026	0.014	0.013	1
1700112J16Rik	4						0.0119284	-3.12627	0.003	0.018	1
1700112J16Rik	7						0.0338065	-2.56121	0.002	0.013	1
1700112J16Rik	9						0.0168229	-3.42298	0	0.021	1
1700112J16Rik	11						0.276082	-0.76404	0	0.037	1
1700113A16Rik	1						0.525408	0.100203	0.015	0.008	1
1700113A16Rik	2						0.596462	-0.661782	0.007	0.013	1
1700113A16Rik	4	0.00634109	0.953144	0.023	0.012	1
1700113A16Rik	5						0.729222	0.559231	0.027	0.022	1
1700113A16Rik	6						0.233836	1.02719	0.012	0.003	1
1700113A16Rik	7						0.98058	-0.336999	0.013	0.013	1
1700113A16Rik	8						0.372717	-0.940482	0.026	0	1
1700113A16Rik	9						0.835909	-0.225985	0.015	0.013	1
1700113A16Rik	11	4.62997e-06	2.20398	0.082	0.013	0.143775	0.239973	0.769397	0.118	0.037	1
1700123O20Rik	1						0.278881	0.362649	0.39	0.312	1
1700123O20Rik	2						0.153468	0.337474	0.336	0.255	1
1700123O20Rik	3	5.3295e-12	-0.209226	0.197	0.335	1.65497e-07	0.0244221	0.155209	0.258	0.175	1
1700123O20Rik	4						0.000108131	0.672487	0.357	0.205	1
1700123O20Rik	5	4.78884e-14	0.383086	0.481	0.299	1.48708e-09
1700123O20Rik	6						0.965935	-0.149392	0.361	0.347	1
1700123O20Rik	7	0.00584815	0.365105	0.337	0.313	1
1700123O20Rik	8						0.0419412	0.614498	0.464	0.226	1
1700123O20Rik	9	7.97475e-07	-0.634232	0.21	0.326	0.024764	0.197462	0.140787	0.235	0.182	1
1700123O20Rik	10	0.00452146	-0.122344	0.241	0.323	1	0.0151564	0.67442	0.275	0.185	1
1700123O20Rik	11	1.16699e-06	0.634735	0.689	0.313	0.0362385	0.80779	-0.278816	0.735	0.63	1
1700123O20Rik	12						0.00847195	0.738669	0.394	0.222	1
1700126G02Rik	8						0.0123618	-3.28142	0	0.032	1
1810009A15Rik	1						0.0750439	-1.64684	0.028	0.062	1
1810009A15Rik	2						0.836871	-0.904524	0.043	0.047	1
1810009A15Rik	3						0.543521	-0.821823	0.023	0.031	1
1810009A15Rik	4						0.205685	0.794855	0.041	0.022	1
1810009A15Rik	5	0.000143536	0.680667	0.062	0.032	1	0.101306	-1.10412	0.034	0.071	1
1810009A15Rik	6						0.174287	0.651039	0.044	0.023	1
1810009A15Rik	7						0.0521757	-1.4538	0.017	0.039	1
1810009A15Rik	8						0.546524	-0.831253	0.061	0.032	1
1810009A15Rik	9						0.79938	-1.01111	0.022	0.025	1
1810009A15Rik	10						0.426658	-0.873163	0.016	0.026	1
1810009A15Rik	11	7.20347e-05	0.527232	0.131	0.034	1	0.701243	-0.376385	0.118	0.148	1
1810009A15Rik	12						0.840845	0.104185	0.014	0.017	1
1810010H24Rik	3						0.00347194	3.94768	0.014	0	1
1810010H24Rik	8						0.579182	-1.04449	0.01	0	1
1810010H24Rik	11						0.276082	-0.987331	0	0.037	1
1810011H11Rik	1						0.273189	-1.95781	0.021	0.039	1
1810011H11Rik	2						0.288018	-1.14383	0.057	0.087	1
1810011H11Rik	3						0.477815	-0.416524	0.023	0.032	1
1810011H11Rik	4	0.000281581	0.598333	0.066	0.039	1	0.000857418	-1.97667	0.052	0.112	1
1810011H11Rik	5						0.0348127	-1.60077	0.02	0.064	1
1810011H11Rik	6						0.000268825	-2.56975	0.016	0.087	1
1810011H11Rik	7						0.569859	-0.194396	0.031	0.039	1
1810011H11Rik	8						0.321963	-2.6745	0.031	0.065	1
1810011H11Rik	9						0.345991	-0.710715	0.049	0.068	1
1810011H11Rik	10	0.000863711	-1.22659	0.014	0.046	1	0.0647069	-2.35015	0.006	0.026	1
1810011H11Rik	11						0.436402	-0.938852	0.059	0.111	1
1810013L24Rik	1						0.325223	-0.740523	0.31	0.32	1
1810013L24Rik	2						0.289868	-0.722882	0.321	0.329	1
1810013L24Rik	6						0.692315	-0.143199	0.313	0.323	1
1810013L24Rik	7	1.57715e-05	-0.324329	0.239	0.322	0.489753	0.552642	-0.381791	0.236	0.247	1
1810013L24Rik	8						0.0279709	-1.60439	0.301	0.419	1
1810013L24Rik	9	0.00280065	0.541446	0.349	0.307	1	0.832877	-0.309503	0.358	0.339	1
1810013L24Rik	10	0.0013275	0.543817	0.347	0.307	1	0.263393	-0.129351	0.372	0.307	1
1810013L24Rik	11						0.229937	1.00464	0.441	0.296	1
1810013L24Rik	12	0.00068947	0.494109	0.372	0.307	1	0.949814	-0.238583	0.394	0.365	1
1810019N24Rik	8						0.579182	-1.91683	0.01	0	1
1810021B22Rik	1						0.97474	-1.27685	0.015	0.016	1
1810021B22Rik	2						0.0736062	2.28506	0.021	0	1
1810021B22Rik	3						0.0303662	1.61721	0.028	0.008	1
1810021B22Rik	4						0.585561	-0.18869	0.014	0.009	1
1810021B22Rik	5						0.981107	0.356263	0.02	0.02	1
1810021B22Rik	7						0.397283	0.460123	0.017	0.009	1
1810021B22Rik	8	0.00253013	1.61709	0.035	0.012	1	0.952246	-1.79989	0.036	0.032	1
1810021B22Rik	9						0.384619	0.492533	0.011	0.004	1
1810021B22Rik	11						0.390822	-0.115435	0.029	0	1
1810022K09Rik	1	3.93693e-05	0.283891	0.689	0.579	1	0.00890458	0.434483	0.73	0.586	1
1810022K09Rik	2	0.000463648	0.260898	0.685	0.583	1
1810022K09Rik	3	7.25952e-19	-0.498706	0.416	0.615	2.2543e-14	0.00059975	0.293428	0.558	0.366	1
1810022K09Rik	4	0.00365359	0.172086	0.636	0.578	1	1.26862e-06	0.472503	0.694	0.446	0.0393944
1810022K09Rik	5	6.15658e-07	0.197467	0.75	0.57	0.019118	0.240466	0.162499	0.77	0.743	1
1810022K09Rik	7	1.35005e-09	0.382796	0.64	0.579	4.1923e-05	0.0346383	0.186456	0.661	0.584	1
1810022K09Rik	8						0.0388072	0.410528	0.765	0.452	1
1810022K09Rik	9	5.8933e-06	-0.363597	0.492	0.596	0.183005
1810022K09Rik	10	9.90728e-06	-0.259584	0.464	0.598	0.307651
1810022K09Rik	11						0.283536	0.12674	0.794	0.778	1
1810022K09Rik	12	8.37942e-10	-0.689545	0.429	0.596	2.60206e-05	0.0849517	0.370307	0.563	0.387	1
1810024B03Rik	1	0.00173224	0.542808	0.108	0.067	1
1810024B03Rik	2	0.000755583	-1.70859	0.021	0.073	1	0.956796	-0.492027	0.021	0.02	1
1810024B03Rik	3						0.0898573	0.450431	0.083	0.05	1
1810024B03Rik	4	8.63807e-06	0.640414	0.104	0.064	0.268238	0.0914208	0.13842	0.115	0.071	1
1810024B03Rik	6	0.00130628	-0.996602	0.036	0.074	1	0.387967	0.36219	0.044	0.03	1
1810024B03Rik	7						0.460096	-0.504702	0.068	0.082	1
1810024B03Rik	8	2.70098e-07	0.98176	0.159	0.067	0.00838737	0.0457958	0.753507	0.179	0.032	1
1810024B03Rik	9	0.0055157	-0.716894	0.04	0.073	1	0.276864	0.304045	0.049	0.03	1
1810024B03Rik	10						0.679855	-1.05852	0.055	0.063	1
1810024B03Rik	11						0.466909	-0.262998	0.088	0.037	1
1810024B03Rik	12	2.85156e-05	-2.50034	0.01	0.073	0.885495	0.0786063	2.19917	0.028	0.004	1
1810030O07Rik	1						0.14304	0.237804	0.337	0.258	1
1810030O07Rik	2						0.00801869	0.620324	0.321	0.181	1
1810030O07Rik	3	9.83856e-07	-0.181729	0.157	0.244	0.0305517	6.75311e-07	1.19913	0.267	0.118	0.0209704
1810030O07Rik	4	1.17292e-09	0.634514	0.307	0.218	3.64225e-05	0.00113747	-0.158571	0.341	0.196	1
1810030O07Rik	5						0.124766	-0.110793	0.236	0.306	1
1810030O07Rik	6	0.00018622	-0.607479	0.164	0.238	1	0.483659	0.160321	0.177	0.153	1
1810030O07Rik	7						0.872991	-0.616478	0.217	0.199	1
1810030O07Rik	8	1.4467e-05	0.250499	0.374	0.226	0.449242	0.0316452	0.331462	0.408	0.161	1
1810030O07Rik	10	0.000677532	-0.119063	0.157	0.238	1	0.623072	0.431455	0.162	0.148	1
1810030O07Rik	11						1	-0.124204	0.412	0.407	1
1810030O07Rik	12	9.17373e-05	-0.991634	0.14	0.237	1	0.233105	0.399928	0.183	0.126	1
1810032O08Rik	1						0.0917243	0.980416	0.123	0.07	1
1810032O08Rik	2	0.00889231	-1.08107	0.035	0.076	1	0.458927	0.521229	0.043	0.027	1
1810032O08Rik	3	3.62917e-09	-1.29904	0.024	0.082	0.000112697	0.0524169	0.56768	0.041	0.018	1
1810032O08Rik	4						0.828029	-0.837926	0.056	0.058	1
1810032O08Rik	5	1.01946e-09	0.729898	0.139	0.067	3.16572e-05	0.110332	-0.553675	0.101	0.151	1
1810032O08Rik	6	0.00162916	0.83582	0.106	0.071	1	0.000499301	1.36068	0.157	0.063	1
1810032O08Rik	7						0.0167797	0.996444	0.106	0.052	1
1810032O08Rik	8						0.762553	-1.59853	0.046	0.032	1
1810032O08Rik	9	0.00515069	0.720826	0.105	0.071	1	0.0017092	0.875194	0.146	0.059	1
1810032O08Rik	10						0.861325	-0.66109	0.045	0.048	1
1810032O08Rik	11						0.647027	-0.944938	0.118	0.148	1
1810032O08Rik	12	0.00310581	-1.05283	0.03	0.076	1	0.493545	0.780875	0.042	0.026	1
1810034E14Rik	1	0.000399302	0.677162	0.057	0.027	1	0.142678	0.217907	0.067	0.031	1
1810034E14Rik	2						0.791432	-0.456068	0.029	0.034	1
1810034E14Rik	3						0.650087	-0.374385	0.023	0.018	1
1810034E14Rik	4						0.0440874	0.194753	0.042	0.013	1
1810034E14Rik	5						0.660249	0.407101	0.034	0.027	1
1810034E14Rik	6	0.00309269	-1.20818	0.009	0.032	1	0.807964	-0.483238	0.008	0.01	1
1810034E14Rik	7						0.258793	0.877943	0.031	0.017	1
1810034E14Rik	8	1.48784e-09	1.63227	0.097	0.027	4.62018e-05	0.587931	-1.14486	0.102	0.065	1
1810034E14Rik	9						0.469739	1.02866	0.026	0.017	1
1810034E14Rik	10						0.19696	0.57252	0.019	0.005	1
1810034E14Rik	11	0.00215872	0.797776	0.098	0.029	1	0.7466	-0.443453	0.088	0.111	1
1810034E14Rik	12						0.374646	1.64387	0.028	0.013	1
1810037I17Rik	1						0.267087	0.192367	0.89	0.828	1
1810037I17Rik	2	0.00922198	0.113049	0.875	0.826	1	0.53135	-0.138406	0.907	0.846	1
1810037I17Rik	4						0.044249	0.112995	0.884	0.728	1
1810037I17Rik	5	8.84298e-12	-0.423381	0.863	0.824	2.74601e-07
1810037I17Rik	7	1.95276e-09	-0.28626	0.786	0.835	6.0639e-05	0.00274409	0.244332	0.815	0.71	1
1810037I17Rik	8						0.0183745	0.401619	0.908	0.71	1
1810037I17Rik	9	0.00581317	-0.21297	0.78	0.832	1
1810037I17Rik	10	6.15096e-12	0.436306	0.821	0.829	1.91006e-07	0.0156161	0.321613	0.835	0.799	1
1810037I17Rik	12	3.59415e-24	0.701701	0.907	0.824	1.11609e-19	0.0163917	-0.349685	0.93	0.9	1
1810041H14Rik	1						0.0240733	-2.72238	0	0.016	1
1810041H14Rik	3	0.0094676	-1.01645	0.001	0.01	1
1810041H14Rik	5	8.50309e-17	1.84978	0.04	0.006	2.64046e-12	0.304408	0.872908	0.054	0.035	1
1810041H14Rik	6						0.00954078	-3.08948	0	0.027	1
1810041H14Rik	7						0.528296	-0.352996	0.008	0.013	1
1810041H14Rik	11						0.390822	-0.123162	0.029	0	1
1810043G02Rik	1						0.0385388	0.393655	0.178	0.094	1
1810043G02Rik	2	0.00099705	-0.922439	0.066	0.135	1	0.427545	0.30585	0.079	0.054	1
1810043G02Rik	3						0.00113579	0.522881	0.194	0.102	1
1810043G02Rik	4	2.13062e-15	0.839004	0.212	0.116	6.61621e-11	2.94182e-05	0.654862	0.246	0.103	0.913524
1810043G02Rik	5						0.746399	0.386852	0.122	0.113	1
1810043G02Rik	6						0.947478	-0.110266	0.133	0.13	1
1810043G02Rik	7						0.776263	0.180072	0.109	0.1	1
1810043G02Rik	8	2.50701e-05	0.237128	0.238	0.127	0.778502
1810043G02Rik	9	0.00988766	-0.553969	0.093	0.135	1	0.0726183	0.578539	0.116	0.068	1
1810043G02Rik	11						0.888032	-0.316446	0.176	0.185	1
1810043G02Rik	12	9.82501e-06	-1.28335	0.047	0.136	0.305096	0.00290619	1.30383	0.113	0.026	1
1810044D09Rik	1	0.00575463	0.633008	0.068	0.04	1	0.752408	0.527756	0.071	0.062	1
1810044D09Rik	2						0.791432	-1.40364	0.029	0.034	1
1810044D09Rik	3						0.136178	-0.112691	0.069	0.042	1
1810044D09Rik	4						0.0903901	0.368938	0.049	0.022	1
1810044D09Rik	5						0.883334	0.555615	0.054	0.058	1
1810044D09Rik	6						0.0157832	1.52645	0.048	0.013	1
1810044D09Rik	7						0.309682	0.517635	0.051	0.035	1
1810044D09Rik	8						0.178724	0.388504	0.056	0	1
1810044D09Rik	9						0.593281	0.272618	0.034	0.025	1
1810044D09Rik	10						0.722267	-0.115624	0.032	0.026	1
1810044D09Rik	11						0.878973	0.350528	0.059	0.074	1
1810044D09Rik	12	0.00170492	-1.97422	0.007	0.044	1
1810055G02Rik	1						0.36175	0.284202	0.061	0.039	1
1810055G02Rik	2						0.653705	-0.597169	0.043	0.054	1
1810055G02Rik	4						0.00991851	1.77412	0.046	0.009	1
1810055G02Rik	5						0.919999	1.20226	0.054	0.053	1
1810055G02Rik	6						0.919581	0.160558	0.048	0.05	1
1810055G02Rik	7						0.0247436	0.906712	0.046	0.013	1
1810055G02Rik	8						0.226238	-0.166747	0.046	0	1
1810055G02Rik	10						0.329175	-0.537006	0.039	0.058	1
1810055G02Rik	11	0.00325574	0.355974	0.131	0.046	1	0.26009	0.596657	0.176	0.074	1
1810055G02Rik	12						0.810374	-0.134778	0.056	0.048	1
1810058I24Rik	1	2.38018e-30	0.71032	0.83	0.683	7.39116e-26	2.72579e-06	0.530075	0.856	0.766	0.0846439
1810058I24Rik	3						0.0460719	0.18351	0.756	0.603	1
1810058I24Rik	4	2.4826e-18	0.375185	0.785	0.677	7.70921e-14	5.37799e-05	0.36149	0.838	0.612	1
1810058I24Rik	5	1.22232e-05	-0.461423	0.768	0.686	0.379566	0.0287744	0.251831	0.831	0.747	1
1810058I24Rik	6	4.52964e-16	-0.6698	0.608	0.702	1.40659e-11	1.31378e-05	0.541681	0.719	0.517	0.407969
1810058I24Rik	7						0.00964738	0.244217	0.732	0.641	1
1810058I24Rik	8	5.51979e-13	0.535968	0.872	0.687	1.71406e-08	0.000220253	0.792002	0.923	0.548	1
1810058I24Rik	9	6.09357e-10	-0.464402	0.589	0.703	1.89224e-05	0.00110924	0.244846	0.683	0.483	1
1810058I24Rik	10						0.256133	0.261481	0.615	0.587	1
1810058I24Rik	11						0.00535202	0.866793	0.912	0.778	1
1810058I24Rik	12	1.73323e-19	-0.975442	0.472	0.705	5.38219e-15	0.0841028	0.381955	0.577	0.439	1
1810062G17Rik	1						0.15998	0.284331	0.015	0	1
1810062G17Rik	8						0.579182	-1.95439	0.01	0	1
1810062G17Rik	9						0.0327077	-2.95768	0	0.017	1
1810062G17Rik	11	0.00181983	2.72118	0.033	0.005	1	0.212332	0.340057	0.059	0	1
1810062G17Rik	12						0.384196	1.31503	0.014	0.004	1
1810062O18Rik	8						0.579182	-1.90316	0.01	0	1
1810062O18Rik	11						0.390822	-0.123162	0.029	0	1
2010005H15Rik	1						0.777584	1.00573	0.037	0.031	1
2010005H15Rik	2						0.35707	2.89405	0.029	0.013	1
2010005H15Rik	3	0.00635422	-2.40877	0.022	0.041	1	0.000607351	2.19746	0.051	0.011	1
2010005H15Rik	4						0.00177	5.06981	0.042	0	1
2010005H15Rik	5	7.44887e-06	-4.87449	0.005	0.042	0.23131	0.00247505	4.58987	0.02	0	1
2010005H15Rik	6						0.00880531	2.18708	0.052	0.013	1
2010005H15Rik	7						0.0087023	3.36334	0.046	0.009	1
2010005H15Rik	8	0.00218932	-6.36737	0	0.04	1
2010005H15Rik	9						0.0335953	2.61832	0.045	0.013	1
2010005H15Rik	10	4.92076e-60	4.95356	0.171	0.027	1.52804e-55	1.80047e-06	2.7738	0.233	0.069	0.0559101
2010005H15Rik	11						0.212332	2.15828	0.059	0	1
2010005H15Rik	12						0.00123026	3.90779	0.099	0.017	1
2010007H06Rik	8	7.34083e-53	7.39022	0.044	0	2.27955e-48	0.124666	-1.85874	0.036	0.097	1
2010013B24Rik	2						0.602037	-0.533388	0.007	0.013	1
2010013B24Rik	3						0.00347194	3.98389	0.014	0	1
2010013B24Rik	5						0.607053	-0.325982	0.014	0.02	1
2010013B24Rik	6	0.00913138	1.23787	0.024	0.011	1	0.233997	0.981483	0.032	0.017	1
2010013B24Rik	7						0.428245	-0.326442	0.021	0.013	1
2010013B24Rik	8						0.13359	-4.27239	0.005	0.032	1
2010013B24Rik	9						0.129031	1.12195	0.034	0.013	1
2010013B24Rik	11						0.390822	0.467945	0.029	0	1
2010013B24Rik	12						0.265776	-1.12814	0	0.017	1
2010015M23Rik	5						0.240474	1.36009	0.014	0.004	1
2010015M23Rik	6						0.516539	0.243842	0.012	0.007	1
2010015M23Rik	10	2.47346e-05	3.10496	0.022	0.006	0.768083	0.919691	-0.163167	0.023	0.021	1
2010015M23Rik	11						0.212332	1.05303	0.059	0	1
2010107E04Rik	1	0.00024763	0.118773	0.912	0.892	1
2010107E04Rik	2						0.169822	-0.191021	0.964	0.893	1
2010107E04Rik	4	1.88451e-13	0.268318	0.925	0.888	5.85195e-09
2010107E04Rik	5	0.000180658	-0.203232	0.94	0.889	1	2.56131e-05	-0.344171	0.939	0.94	0.795362
2010107E04Rik	8						0.00469611	0.415076	0.959	0.839	1
2010107E04Rik	9	0.00102236	-0.173199	0.877	0.895	1
2010107E04Rik	11						0.167709	0.345541	0.971	0.889	1
2010107E04Rik	12	2.24429e-05	-0.237792	0.904	0.893	0.69692
2010109A12Rik	1						0.112863	-1.45205	0.006	0.023	1
2010109A12Rik	2						0.0517396	-2.60044	0	0.027	1
2010109A12Rik	3						0.461617	-0.262742	0.009	0.016	1
2010109A12Rik	4	0.00769349	-1.5652	0.003	0.013	1
2010109A12Rik	5						0.653386	0.601915	0.007	0.011	1
2010109A12Rik	6						0.730742	-0.541821	0.016	0.02	1
2010109A12Rik	7						0.220738	-1.14192	0.005	0.013	1
2010109A12Rik	8						0.0123618	-4.31526	0	0.032	1
2010109A12Rik	10						0.449752	0.21407	0.019	0.011	1
2010109A12Rik	11						0.276082	-0.62024	0	0.037	1
2010109A12Rik	12						0.397816	0.858447	0.028	0.013	1
2010110K18Rik	11	8.26909e-89	6.23221	0.115	0.001	2.5678e-84	0.372393	0.513503	0.147	0.074	1
2010111I01Rik	1	1.43485e-22	0.782264	0.639	0.417	4.45563e-18
2010111I01Rik	2						0.618476	0.128276	0.45	0.409	1
2010111I01Rik	3						1.25068e-05	0.59676	0.535	0.348	0.388374
2010111I01Rik	4	1.07185e-09	0.434168	0.526	0.416	3.3284e-05	0.125858	-0.189448	0.557	0.424	1
2010111I01Rik	5	2.90576e-08	-0.928268	0.379	0.439	0.000902325	0.0304886	0.630668	0.439	0.359	1
2010111I01Rik	6						0.036782	0.291404	0.506	0.413	1
2010111I01Rik	7	1.62097e-09	-0.504793	0.336	0.449	5.03359e-05	0.000164484	0.629993	0.375	0.234	1
2010111I01Rik	8						0.00024307	1.84816	0.469	0.097	1
2010111I01Rik	9						0.00633248	0.149922	0.522	0.381	1
2010111I01Rik	10	7.001e-06	-0.346927	0.319	0.443	0.217402	0.455138	0.169331	0.333	0.296	1
2010111I01Rik	11						0.0194196	1.2376	0.676	0.37	1
2010111I01Rik	12						0.345596	0.322815	0.437	0.4	1
2010308F09Rik	12						0.0731301	2.43856	0.014	0	1
2010310C07Rik	6						0.825421	0.101838	0.012	0.01	1
2010310C07Rik	9						0.0647302	-2.01946	0	0.013	1
2010310C07Rik	10						0.0660865	-2.18442	0.006	0.026	1
2010310C07Rik	12						0.693303	1.03558	0.014	0.009	1
2010315B03Rik	1						0.0878772	0.234787	0.153	0.086	1
2010315B03Rik	2						0.00106605	1.38662	0.157	0.04	1
2010315B03Rik	3	9.69823e-05	-0.276512	0.077	0.126	1	4.63558e-05	0.935598	0.143	0.053	1
2010315B03Rik	4	8.79476e-12	0.752257	0.187	0.107	2.73104e-07	0.00481177	0.279707	0.209	0.116	1
2010315B03Rik	5	0.00361169	0.157268	0.16	0.115	1	0.00414878	1.00864	0.236	0.135	1
2010315B03Rik	6						6.26986e-06	1.61596	0.153	0.04	0.194698
2010315B03Rik	7						0.00260515	0.984501	0.14	0.065	1
2010315B03Rik	8	5.56994e-07	0.651353	0.233	0.115	0.0172963	0.0559409	1.16666	0.255	0.097	1
2010315B03Rik	9						0.0439056	0.226	0.112	0.059	1
2010315B03Rik	10	0.00464399	-0.36169	0.078	0.123	1	0.00791345	1.36689	0.104	0.037	1
2010315B03Rik	11						0.0044005	1.80781	0.265	0	1
2010315B03Rik	12	5.10452e-07	-1.82815	0.027	0.124	0.0158511	0.354164	1.19453	0.042	0.022	1
2010320M18Rik	1						0.0323614	0.953254	0.156	0.078	1
2010320M18Rik	2						0.0017838	1.5435	0.136	0.034	1
2010320M18Rik	3						0.0564959	-0.139069	0.101	0.06	1
2010320M18Rik	4	0.000499972	0.543803	0.133	0.096	1	0.00203339	0.33942	0.153	0.067	1
2010320M18Rik	5						0.00834641	0.860518	0.162	0.084	1
2010320M18Rik	6						0.0913297	0.454435	0.1	0.06	1
2010320M18Rik	7						0.000806734	0.797434	0.129	0.048	1
2010320M18Rik	8	9.14339e-24	1.43285	0.304	0.094	2.8393e-19	0.0314766	1.04935	0.332	0.129	1
2010320M18Rik	9						0.000902173	2.0451	0.104	0.03	1
2010320M18Rik	10	0.00246423	-0.4066	0.06	0.105	1	0.772845	-0.222088	0.058	0.063	1
2010320M18Rik	11						0.793708	1.26525	0.206	0.185	1
2010320M18Rik	12	2.82086e-05	-1.69729	0.03	0.105	0.875961	0.138768	1.3376	0.056	0.022	1
2200002D01Rik	1						0.0174437	-3.12194	0.025	0.07	1
2200002D01Rik	2						0.596462	-0.538482	0.007	0.013	1
2200002D01Rik	3	0.000369299	0.949566	0.042	0.022	1	0.0419332	-1.86951	0.018	0.05	1
2200002D01Rik	4						0.00351205	-2.21422	0.011	0.04	1
2200002D01Rik	5						0.716317	-1.09524	0.034	0.04	1
2200002D01Rik	6	0.000327028	-3.40497	0.002	0.027	1
2200002D01Rik	7	8.0032e-05	-1.51104	0.005	0.027	1
2200002D01Rik	8						0.579182	-2.14693	0.01	0	1
2200002D01Rik	9						0.0180362	-2.89136	0.007	0.038	1
2200002D01Rik	10	8.87504e-05	1.28422	0.05	0.022	1	0.0553153	-1.25893	0.036	0.074	1
2200002D01Rik	11	3.61162e-08	3.69852	0.131	0.023	0.00112152	0.814103	0.489578	0.118	0.148	1
2200002D01Rik	12						0.693303	0.660746	0.014	0.009	1
2200002J24Rik	1						0.12323	0.867146	0.018	0	1
2200002J24Rik	2						0.14523	1.26379	0.014	0	1
2200002J24Rik	6						0.0878658	2.03721	0.024	0.007	1
2200002J24Rik	7	0.00284943	1.39838	0.016	0.006	1	0.718714	-0.798521	0.017	0.013	1
2200002J24Rik	9						0.060052	2.79857	0.015	0	1
2200002J24Rik	12						0.0731301	2.55408	0.014	0	1
2210008F06Rik	11	1.94513e-05	5.00601	0.016	0.001	0.604022
2210011C24Rik	4	3.53095e-06	2.41424	0.013	0.002	0.109647	0.404661	-1.0689	0.011	0.018	1
2210011C24Rik	8						0.493696	-1.51855	0.015	0	1
2210016F16Rik	1	5.14474e-09	0.397865	0.507	0.349	0.00015976	0.72568	-0.15564	0.512	0.492	1
2210016F16Rik	2	0.000219706	0.392923	0.453	0.356	1	0.658536	-0.254425	0.479	0.43	1
2210016F16Rik	3	1.22364e-18	-0.445365	0.207	0.385	3.79978e-14	0.00129034	0.469924	0.295	0.177	1
2210016F16Rik	4						0.000304055	0.270547	0.422	0.25	1
2210016F16Rik	6	0.000242455	0.281648	0.423	0.355	1	0.106023	-0.443088	0.402	0.44	1
2210016F16Rik	7	0.00206332	0.331676	0.391	0.356	1	0.599671	-0.286579	0.393	0.385	1
2210016F16Rik	9	2.35427e-07	-0.589965	0.25	0.371	0.00731071	0.445457	-0.140909	0.269	0.229	1
2210016F16Rik	10	0.000309956	-0.148993	0.265	0.369	1	0.222273	0.369991	0.282	0.238	1
2210016F16Rik	11	0.00149597	0.456294	0.639	0.358	1	0.566918	-0.235917	0.588	0.704	1
2210016F16Rik	12						0.0703121	-0.957581	0.211	0.3	1
2210016L21Rik	1	1.51702e-06	0.548705	0.341	0.227	0.047108	0.0128649	0.437197	0.377	0.25	1
2210016L21Rik	2						0.944195	-0.191714	0.207	0.201	1
2210016L21Rik	3						0.533566	-0.17241	0.198	0.169	1
2210016L21Rik	4	4.09747e-09	0.541765	0.312	0.221	0.000127239	0.0990004	-0.165293	0.333	0.246	1
2210016L21Rik	5						0.32535	0.308653	0.351	0.31	1
2210016L21Rik	6	0.000101527	-0.561571	0.164	0.242	1	0.407751	-0.477575	0.153	0.173	1
2210016L21Rik	7						0.68221	-0.139346	0.205	0.182	1
2210016L21Rik	8	2.55889e-20	0.938024	0.507	0.225	7.94614e-16	0.00243805	1.00477	0.556	0.194	1
2210016L21Rik	9	5.63425e-06	-0.784138	0.151	0.243	0.17496	0.102499	0.343637	0.175	0.123	1
2210016L21Rik	10	8.93106e-05	-0.365486	0.155	0.243	1
2210016L21Rik	11	0.000184597	0.809301	0.475	0.233	1	0.278782	-0.748363	0.441	0.519	1
2210016L21Rik	12	4.97967e-07	-1.04914	0.11	0.242	0.0154634
2210406O10Rik	1						0.138488	-1.78609	0.003	0.016	1
2210406O10Rik	4						0.052393	-2.21107	0.003	0.013	1
2210406O10Rik	11	2.53031e-09	3.70722	0.049	0.003	7.85739e-05	0.0503758	-1.43361	0	0.111	1
2210408I21Rik	1						0.244401	0.734751	0.037	0.016	1
2210408I21Rik	2						0.696723	-0.426434	0.014	0.02	1
2210408I21Rik	3						0.301976	1.04361	0.023	0.013	1
2210408I21Rik	4	0.00664756	1.00218	0.03	0.017	1	0.436265	0.27303	0.033	0.022	1
2210408I21Rik	5						0.425445	-0.375266	0.014	0.024	1
2210408I21Rik	6						0.23528	0.619925	0.012	0.003	1
2210408I21Rik	7						0.268906	0.336472	0.013	0.004	1
2210408I21Rik	8						0.41316	-2.87494	0.036	0.065	1
2210408I21Rik	9						0.293485	0.347027	0.026	0.013	1
2210408I21Rik	10						0.407285	0.699482	0.013	0.005	1
2210408I21Rik	11						0.869163	-0.952106	0.029	0.037	1
2210408I21Rik	12						0.952964	0.616245	0.014	0.013	1
2210417A02Rik	1						0.00564985	-2.75753	0	0.023	1
2210417A02Rik	2						0.171215	-1.27418	0	0.013	1
2210417A02Rik	4						0.933507	-0.496609	0.01	0.009	1
2210417A02Rik	5						0.240474	1.60831	0.014	0.004	1
2210417A02Rik	6						0.233836	1.1858	0.012	0.003	1
2210417A02Rik	7						0.268131	0.608206	0.013	0.004	1
2210417A02Rik	8						0.579182	-1.28181	0.01	0	1
2210417A02Rik	9						0.136027	-1.47839	0.004	0.017	1
2300009A05Rik	2						0.201845	0.299486	0.179	0.121	1
2300009A05Rik	3						0.0128839	0.115623	0.267	0.172	1
2300009A05Rik	4						0.000316019	0.427604	0.258	0.129	1
2300009A05Rik	5	0.00248183	0.121398	0.27	0.206	1	0.200638	0.388691	0.311	0.257	1
2300009A05Rik	6						0.00253072	0.657628	0.241	0.14	1
2300009A05Rik	7						0.345925	0.281586	0.233	0.203	1
2300009A05Rik	8						0.0598116	0.709681	0.306	0.129	1
2300009A05Rik	9						0.405052	-0.184376	0.198	0.161	1
2300009A05Rik	10	0.00583985	-0.228561	0.157	0.217	1
2300009A05Rik	11	0.00563801	0.363535	0.393	0.21	1	0.638722	-0.189761	0.441	0.333	1
2300009A05Rik	12	2.0189e-08	-1.44518	0.08	0.219	0.000626928	0.55111	0.223252	0.099	0.074	1
2310001H17Rik	1						0.904705	-0.214741	0.187	0.172	1
2310001H17Rik	2	0.00448141	0.295911	0.273	0.205	1	0.533006	0.120804	0.3	0.248	1
2310001H17Rik	3						0.998417	-0.494465	0.184	0.17	1
2310001H17Rik	4						0.0623068	-0.25947	0.206	0.138	1
2310001H17Rik	5						0.126479	0.535252	0.23	0.175	1
2310001H17Rik	6	0.00278829	0.32706	0.253	0.203	1	0.00715345	-0.739972	0.201	0.297	1
2310001H17Rik	7						0.880145	-0.419287	0.231	0.216	1
2310001H17Rik	8	8.01562e-06	0.443837	0.348	0.202	0.248909	0.00475768	1.295	0.388	0.097	1
2310001H17Rik	9						0.349802	-0.483319	0.172	0.195	1
2310001H17Rik	10						0.167853	-0.684171	0.146	0.19	1
2310001H17Rik	11						0.00134691	2.47138	0.324	0	1
2310001H17Rik	12						0.108344	-0.808226	0.183	0.274	1
2310009B15Rik	1						0.0746514	0.212749	0.387	0.289	1
2310009B15Rik	2	0.00482316	0.398548	0.36	0.295	1	0.0239944	0.66233	0.443	0.282	1
2310009B15Rik	3	6.042e-13	-0.502309	0.183	0.316	1.87622e-08	6.91655e-06	0.390695	0.3	0.143	0.21478
2310009B15Rik	4						7.39887e-05	0.406113	0.382	0.201	1
2310009B15Rik	5						0.0228492	0.507015	0.392	0.297	1
2310009B15Rik	6	0.000196024	0.423131	0.355	0.292	1	0.00483109	0.506233	0.414	0.307	1
2310009B15Rik	7	2.96894e-09	0.607955	0.364	0.288	9.21943e-05	0.0680387	0.266732	0.383	0.312	1
2310009B15Rik	8						0.0408381	0.338581	0.439	0.194	1
2310009B15Rik	9	3.41667e-05	-0.522437	0.21	0.306	1	0.00493538	0.572529	0.261	0.153	1
2310009B15Rik	10	1.47053e-05	-0.357386	0.197	0.307	0.456644	0.256077	0.321986	0.214	0.169	1
2310009B15Rik	11						0.134021	0.352589	0.618	0.407	1
2310009B15Rik	12	8.23642e-05	-0.686858	0.189	0.304	1	0.0752883	0.578111	0.268	0.165	1
2310011J03Rik	1	5.76602e-05	0.253372	0.542	0.415	1	0.143815	0.335516	0.561	0.492	1
2310011J03Rik	2						0.346756	-0.495768	0.486	0.456	1
2310011J03Rik	3	5.20337e-23	-0.574366	0.245	0.453	1.6158e-18	3.89744e-05	0.552541	0.359	0.204	1
2310011J03Rik	4	0.002218	0.21122	0.479	0.415	1	0.00265833	0.222186	0.518	0.348	1
2310011J03Rik	5						0.0146707	0.331207	0.622	0.494	1
2310011J03Rik	7	0.00048593	0.292963	0.461	0.419	1	0.00239055	0.414791	0.493	0.377	1
2310011J03Rik	8	0.000538617	0.204187	0.573	0.419	1
2310011J03Rik	9	4.55471e-05	-0.391381	0.333	0.433	1	0.00173373	0.435806	0.403	0.254	1
2310011J03Rik	10						0.0122405	0.596576	0.392	0.286	1
2310011J03Rik	11						0.621356	0.115887	0.765	0.593	1
2310022A10Rik	1	9.70149e-13	0.72363	0.46	0.283	3.0126e-08	0.0143453	0.781086	0.497	0.367	1
2310022A10Rik	3						0.0502298	0.149692	0.3	0.214	1
2310022A10Rik	4						0.0497984	0.195532	0.355	0.259	1
2310022A10Rik	5	5.28683e-13	-1.43994	0.19	0.308	1.64172e-08	0.205713	-0.200047	0.155	0.202	1
2310022A10Rik	6	3.18565e-06	0.483057	0.368	0.289	0.0989241	0.000118445	-0.868971	0.289	0.433	1
2310022A10Rik	7						0.0526527	-0.400522	0.281	0.342	1
2310022A10Rik	8						0.512168	-0.204035	0.378	0.258	1
2310022A10Rik	9	0.00763773	-0.292969	0.238	0.301	1	0.0202592	0.264029	0.284	0.186	1
2310022A10Rik	10						0.981971	-0.218527	0.233	0.228	1
2310022A10Rik	11						0.224908	0.704792	0.471	0.333	1
2310022B05Rik	2	0.00803031	-1.12287	0.062	0.112	1	0.132407	0.651707	0.086	0.04	1
2310022B05Rik	3	0.00334754	0.829018	0.135	0.105	1
2310022B05Rik	5	0.000176811	-1.34974	0.067	0.114	1	0.648374	0.396287	0.074	0.064	1
2310022B05Rik	6						0.0972141	0.571381	0.108	0.07	1
2310022B05Rik	7	0.00777756	-0.135106	0.081	0.114	1	0.669363	-0.234112	0.084	0.074	1
2310022B05Rik	8	0.0006734	0.338236	0.185	0.107	1	0.772596	-0.300092	0.189	0.161	1
2310022B05Rik	9						0.0124897	0.647289	0.146	0.072	1
2310022B05Rik	11						0.457689	0.169448	0.235	0.148	1
2310022B05Rik	12						0.433294	-0.605441	0.099	0.13	1
2310031A07Rik	6						0.114396	-1.72842	0	0.01	1
2310033P09Rik	1	0.000301161	0.180478	0.262	0.18	1	0.0384907	0.430038	0.291	0.188	1
2310033P09Rik	2						0.216923	0.171825	0.229	0.154	1
2310033P09Rik	4	2.38593e-06	0.284451	0.245	0.175	0.0740904	0.38662	-0.421528	0.258	0.201	1
2310033P09Rik	5	5.4296e-05	0.230261	0.254	0.179	1
2310033P09Rik	6						0.241313	0.279055	0.177	0.14	1
2310033P09Rik	7						0.265035	-0.198358	0.17	0.134	1
2310033P09Rik	8	9.70949e-05	0.183285	0.304	0.181	1
2310033P09Rik	9	0.000195228	-0.532746	0.123	0.192	1	0.12095	-1.09784	0.104	0.144	1
2310033P09Rik	10	1.81639e-05	-0.489524	0.112	0.192	0.564042	0.643151	0.316438	0.107	0.122	1
2310033P09Rik	11	5.36276e-06	0.872209	0.443	0.183	0.16653	0.620607	-0.594533	0.441	0.444	1
2310033P09Rik	12	2.03606e-05	-0.830472	0.086	0.191	0.632257	0.912051	-0.155812	0.085	0.087	1
2310034G01Rik	2						0.528839	0.625896	0.014	0.007	1
2310034G01Rik	5	0.00342324	1.28421	0.02	0.008	1	0.162349	1.85377	0.034	0.016	1
2310034G01Rik	6						0.549364	-0.531426	0.008	0.013	1
2310034G01Rik	7	0.00403229	1.38455	0.018	0.008	1	0.499294	0.562454	0.02	0.013	1
2310034G01Rik	8						0.372717	-0.752326	0.026	0	1
2310034G01Rik	10						0.0707374	-2.43651	0	0.011	1
2310035C23Rik	1						0.47291	0.113219	0.383	0.328	1
2310035C23Rik	2						0.885506	-0.214389	0.35	0.336	1
2310035C23Rik	3	3.0508e-13	-0.445207	0.194	0.334	9.47366e-09
2310035C23Rik	4	2.49791e-09	0.280603	0.408	0.298	7.75676e-05	0.0496447	-0.184873	0.439	0.304	1
2310035C23Rik	5						0.92754	-0.158573	0.399	0.399	1
2310035C23Rik	6						0.823394	-0.202996	0.329	0.31	1
2310035C23Rik	7	7.94769e-05	0.517794	0.35	0.31	1	0.0020273	0.651967	0.38	0.273	1
2310035C23Rik	8	1.38458e-06	0.335054	0.498	0.308	0.0429955
2310035C23Rik	9	7.41002e-09	-0.761929	0.194	0.326	0.000230103	0.0275301	0.2168	0.235	0.148	1
2310035C23Rik	10	1.91821e-09	-0.289943	0.183	0.327	5.95662e-05	0.0990929	0.351458	0.207	0.143	1
2310035C23Rik	12	0.0006482	-0.417475	0.213	0.32	1	0.0165188	0.723756	0.324	0.178	1
2310039H08Rik	2						0.548513	0.121391	0.221	0.188	1
2310039H08Rik	3	5.97409e-18	-0.98708	0.121	0.267	1.85513e-13	0.000351932	0.606593	0.194	0.096	1
2310039H08Rik	4						0.000283518	0.322236	0.297	0.156	1
2310039H08Rik	5	1.51348e-11	0.534622	0.367	0.234	4.6998e-07	0.00967063	0.482184	0.453	0.339	1
2310039H08Rik	6						0.000407995	0.570048	0.349	0.2	1
2310039H08Rik	7	2.60282e-13	0.905066	0.329	0.234	8.08255e-09	0.00413614	0.618641	0.359	0.251	1
2310039H08Rik	8						0.0169137	1.02867	0.332	0.097	1
2310039H08Rik	9						9.79254e-06	1.20661	0.284	0.123	0.304088
2310039H08Rik	10	0.000495897	-0.2271	0.173	0.253	1	0.45282	0.28911	0.181	0.159	1
2310039H08Rik	12	3.3067e-08	-0.946568	0.103	0.254	0.00102683	0.107355	0.684991	0.155	0.087	1
2310039L15Rik	11	0.00230108	3.94629	0.016	0.001	1
2310040G24Rik	1						0.399417	0.519176	0.058	0.039	1
2310040G24Rik	2	0.000314293	1.10655	0.114	0.062	1	0.8573	-0.537317	0.114	0.114	1
2310040G24Rik	3	7.84737e-07	-1.1875	0.025	0.071	0.0243684	0.456368	0.228757	0.032	0.023	1
2310040G24Rik	4	2.62435e-08	0.702734	0.107	0.057	0.000814939	0.079415	-0.216187	0.117	0.071	1
2310040G24Rik	5						0.239054	-0.651779	0.068	0.095	1
2310040G24Rik	6						0.318218	-0.746393	0.06	0.08	1
2310040G24Rik	7						0.817438	-0.154222	0.078	0.082	1
2310040G24Rik	8	0.00134364	0.537524	0.119	0.063	1	0.332803	-0.20142	0.128	0.065	1
2310040G24Rik	9	0.00205187	-0.585716	0.032	0.068	1	0.196149	-1.18737	0.022	0.042	1
2310040G24Rik	10	5.55705e-07	-2.24224	0.012	0.07	0.0172563	0.0543966	1.93932	0.019	0	1
2310040G24Rik	11						0.87871	-0.369992	0.088	0.074	1
2310040G24Rik	12	0.000213912	-1.88173	0.013	0.067	1	0.95923	0.390926	0.014	0.013	1
2310043L19Rik	5						0.159282	-2.00349	0	0.013	1
2310043L19Rik	6						0.813057	-0.469399	0.008	0.01	1
2310043L19Rik	9						0.878121	-0.261191	0.011	0.013	1
2310043L19Rik	10	0.00274229	1.41016	0.018	0.006	1	0.67657	-0.948953	0.016	0.021	1
2310043L19Rik	11						0.276082	-0.771675	0	0.037	1
2310047D07Rik	8	0.000118436	2.19142	0.018	0.003	1	0.497771	-2.47303	0.015	0.032	1
2310047D07Rik	10	0.00572292	2.94137	0.01	0.003	1	0.91713	-1.34765	0.01	0.011	1
2310047D07Rik	11						0.276082	-0.55117	0	0.037	1
2310057M21Rik	1	2.48817e-09	0.870233	0.126	0.054	7.72651e-05
2310057M21Rik	2						0.20144	0.762469	0.057	0.027	1
2310057M21Rik	4						0.503449	-1.42309	0.071	0.08	1
2310057M21Rik	6						0.932185	-0.121559	0.048	0.05	1
2310057M21Rik	7						0.878926	-0.391873	0.055	0.052	1
2310057M21Rik	8						0.681759	-0.643385	0.092	0.065	1
2310057M21Rik	9						0.697163	-0.119909	0.041	0.034	1
2310057M21Rik	11	0.000145104	0.730951	0.18	0.058	1	0.255459	0.361249	0.235	0.111	1
2310057M21Rik	12	0.00659903	-1.41156	0.023	0.061	1	0.224021	1.52112	0.042	0.017	1
2310061I04Rik	1						0.0897101	0.647814	0.126	0.07	1
2310061I04Rik	2						0.94237	0.133319	0.064	0.06	1
2310061I04Rik	3	0.00153231	-0.608125	0.059	0.093	1	2.22826e-06	1.21924	0.124	0.036	0.0691942
2310061I04Rik	4	7.0151e-07	0.671884	0.13	0.08	0.021784	0.0354058	0.246816	0.143	0.085	1
2310061I04Rik	5						0.297939	0.799542	0.135	0.104	1
2310061I04Rik	7	0.00140959	-0.349995	0.057	0.093	1
2310061I04Rik	8	4.26332e-08	0.859228	0.194	0.084	0.00132389	0.223292	-0.872705	0.209	0.097	1
2310061I04Rik	9						0.454271	-0.535896	0.056	0.072	1
2310061I04Rik	10	0.000740793	-0.718156	0.046	0.092	1	0.218086	1.20333	0.055	0.032	1
2310061I04Rik	11	0.00949439	-0.147648	0.197	0.087	1
2310061I04Rik	12						0.770012	-0.317195	0.056	0.065	1
2310068J16Rik	3						0.14275	0.750165	0.023	0.01	1
2310068J16Rik	4						0.384828	0.102541	0.011	0.004	1
2310068J16Rik	8	9.35976e-05	1.73033	0.031	0.007	1	0.288519	-0.412238	0.036	0	1
2310068J16Rik	10						0.127701	-1.3681	0.003	0.016	1
2310081O03Rik	11	2.38286e-23	7.45203	0.016	0	7.3995e-19	0.276082	-1.1531	0	0.037	1
2410002F23Rik	1	2.21753e-05	0.404589	0.15	0.087	0.688611	0.271872	0.180203	0.163	0.117	1
2410002F23Rik	2						0.863155	0.470583	0.057	0.054	1
2410002F23Rik	4						0.757749	-0.744914	0.105	0.107	1
2410002F23Rik	5	5.43373e-05	0.310858	0.139	0.087	1	0.0895331	0.34529	0.182	0.124	1
2410002F23Rik	6	0.00290649	-0.785208	0.056	0.095	1	0.29104	0.231903	0.068	0.047	1
2410002F23Rik	7						0.229933	0.181914	0.098	0.069	1
2410002F23Rik	8						0.295095	0.556212	0.128	0.065	1
2410002F23Rik	10						0.871692	-0.450323	0.074	0.069	1
2410002F23Rik	11	0.00354573	0.256645	0.213	0.091	1	0.247795	0.701357	0.265	0.148	1
2410002F23Rik	12	0.00038103	-1.18851	0.033	0.095	1	0.306577	-0.860195	0.014	0.039	1
2410004B18Rik	1						0.186112	0.332746	0.227	0.164	1
2410004B18Rik	3	3.14152e-06	-0.288069	0.1	0.169	0.0975537	0.0224957	0.408491	0.143	0.084	1
2410004B18Rik	4	0.00246187	0.116485	0.195	0.152	1	0.00791289	0.365028	0.217	0.125	1
2410004B18Rik	5						0.110284	0.36204	0.223	0.164	1
2410004B18Rik	6						0.989276	-0.59528	0.157	0.147	1
2410004B18Rik	7						0.413085	0.211783	0.139	0.117	1
2410004B18Rik	8	0.000557381	0.604631	0.251	0.156	1	0.596493	-0.985517	0.25	0.258	1
2410004B18Rik	10						0.113084	0.427816	0.152	0.101	1
2410004B18Rik	12						0.0979188	0.747714	0.225	0.143	1
2410004P03Rik	8						0.579182	-1.51578	0.01	0	1
2410004P03Rik	11						0.390822	-0.168134	0.029	0	1
2410015M20Rik	1	0.000871249	0.22798	0.687	0.629	1	0.00050571	0.482395	0.73	0.578	1
2410015M20Rik	2						0.0832531	0.238285	0.679	0.544	1
2410015M20Rik	3	1.06461e-22	-0.556268	0.46	0.66	3.30594e-18	0.000408976	0.235594	0.622	0.404	1
2410015M20Rik	4	2.38662e-07	0.218071	0.703	0.62	0.00741117	2.24772e-05	0.357374	0.753	0.54	0.697986
2410015M20Rik	5	1.39311e-26	0.495248	0.855	0.609	4.32601e-22
2410015M20Rik	6						7.42465e-06	0.62212	0.735	0.577	0.230558
2410015M20Rik	7	1.04447e-10	0.384503	0.705	0.622	3.24338e-06	0.0130782	0.138642	0.734	0.628	1
2410015M20Rik	8	1.0583e-08	0.397617	0.824	0.626	0.000328632	0.00206239	0.724594	0.862	0.581	1
2410015M20Rik	9	1.06381e-07	-0.399153	0.54	0.642	0.00330346	0.00123388	0.298826	0.612	0.458	1
2410015M20Rik	10	1.18371e-24	-0.778482	0.41	0.653	3.67579e-20	0.164084	-0.298839	0.388	0.444	1
2410015M20Rik	11	7.75226e-11	0.834883	0.951	0.63	2.40731e-06	0.0322058	0.414061	0.971	0.926	1
2410015M20Rik	12	1.02884e-13	-0.872082	0.482	0.641	3.19485e-09	0.00898203	0.621384	0.62	0.439	1
2410080I02Rik	1						0.276509	-0.687037	0.015	0.031	1
2410080I02Rik	3						0.0837848	0.736479	0.023	0.008	1
2410080I02Rik	4						0.0858304	1.07269	0.022	0.004	1
2410080I02Rik	6						0.81051	-0.647917	0.008	0.01	1
2410080I02Rik	7						0.484297	0.222447	0.015	0.009	1
2410080I02Rik	8	1.67291e-13	2.72641	0.066	0.011	5.19488e-09	0.112814	1.19356	0.077	0	1
2410089E03Rik	1	0.00346153	0.113952	0.148	0.1	1
2410089E03Rik	2						0.177212	0.358045	0.107	0.06	1
2410089E03Rik	3						0.0513852	-0.18984	0.138	0.086	1
2410089E03Rik	4						0.0424262	0.222308	0.135	0.08	1
2410089E03Rik	5						0.0463455	0.944999	0.149	0.093	1
2410089E03Rik	6						0.166977	-0.781294	0.06	0.09	1
2410089E03Rik	7						0.452505	-0.901986	0.089	0.104	1
2410089E03Rik	8	0.0015194	0.461679	0.172	0.101	1	0.622296	-0.29352	0.179	0.129	1
2410089E03Rik	9						0.191392	-0.166385	0.093	0.059	1
2410089E03Rik	10						0.35439	0.784032	0.104	0.079	1
2410089E03Rik	11	0.008507	0.535414	0.213	0.103	1	0.0292835	-1.92394	0.118	0.333	1
2410089E03Rik	12						0.226815	0.658558	0.099	0.057	1
2410131K14Rik	1	0.000285528	0.688871	0.106	0.06	1	0.922273	0.245675	0.104	0.109	1
2410131K14Rik	2						0.161878	0.89747	0.079	0.04	1
2410131K14Rik	3	0.00713013	-0.469879	0.042	0.067	1	0.00268421	0.756507	0.078	0.029	1
2410131K14Rik	4						0.0515459	-0.599001	0.08	0.04	1
2410131K14Rik	6						0.672878	-0.3591	0.052	0.06	1
2410131K14Rik	7						0.0331579	0.987153	0.063	0.026	1
2410131K14Rik	8	0.00268379	0.427174	0.115	0.062	1	0.0321662	1.38551	0.133	0	1
2410131K14Rik	10						0.784246	-0.341828	0.078	0.069	1
2410131K14Rik	11						0.126047	1.83719	0.206	0.074	1
2410131K14Rik	12	0.00703445	-1.19667	0.027	0.066	1	0.944209	0.167002	0.028	0.026	1
2510002D24Rik	1						0.87633	-0.311042	0.098	0.102	1
2510002D24Rik	2	0.00146623	-1.39566	0.031	0.084	1
2510002D24Rik	3						0.209169	-0.514852	0.088	0.06	1
2510002D24Rik	4	1.9022e-05	0.465867	0.117	0.075	0.590691	0.216367	-0.550273	0.126	0.089	1
2510002D24Rik	5	8.97772e-06	0.466651	0.13	0.076	0.278785	0.0358957	0.387587	0.182	0.113	1
2510002D24Rik	6	0.00045736	-0.911256	0.042	0.085	1	0.82442	-0.141009	0.044	0.04	1
2510002D24Rik	7						0.634162	-0.167849	0.073	0.082	1
2510002D24Rik	8	3.39284e-05	0.600014	0.159	0.079	1	0.042863	1.2404	0.179	0.032	1
2510002D24Rik	9						0.337562	-0.8306	0.063	0.042	1
2510002D24Rik	10	0.00903681	-0.508665	0.05	0.084	1	0.857335	-0.114774	0.052	0.048	1
2510002D24Rik	11	1.17889e-07	1.15466	0.279	0.08	0.00366082	0.854251	0.176578	0.265	0.296	1
2510002D24Rik	12	0.000166646	-1.65159	0.023	0.085	1	0.228607	1.20501	0.042	0.017	1
2510009E07Rik	1	4.6405e-19	0.769769	0.438	0.238	1.44102e-14
2510009E07Rik	2	4.37674e-06	-1.05586	0.138	0.259	0.135911	0.155453	0.323899	0.171	0.107	1
2510009E07Rik	3	0.000845649	0.482701	0.289	0.247	1	5.92101e-13	0.944585	0.493	0.217	1.83865e-08
2510009E07Rik	4						0.00817705	0.319307	0.315	0.205	1
2510009E07Rik	5	3.60286e-11	-1.39483	0.154	0.264	1.1188e-06	0.0302497	0.458992	0.209	0.135	1
2510009E07Rik	6	1.4598e-10	-1.14717	0.14	0.264	4.53311e-06	2.76828e-10	1.80139	0.245	0.053	8.59635e-06
2510009E07Rik	7	8.4479e-25	-1.46344	0.106	0.276	2.62333e-20	0.0104816	0.609598	0.124	0.061	1
2510009E07Rik	8	0.000272463	-1.28208	0.163	0.256	1	0.0428663	0.442619	0.184	0.032	1
2510009E07Rik	9	2.28824e-05	0.637678	0.323	0.247	0.710567	0.0611501	0.2514	0.366	0.275	1
2510009E07Rik	10	1.13216e-29	1.41771	0.438	0.236	3.51568e-25	4.30851e-05	1.01302	0.502	0.333	1
2510009E07Rik	11						0.361005	0.187252	0.382	0.259	1
2510009E07Rik	12						0.00963696	0.853528	0.437	0.265	1
2510017J16Rik	1						0.200893	-1.10368	0.018	0.039	1
2510017J16Rik	3						0.779867	-1.01438	0.028	0.031	1
2510017J16Rik	4	0.00230934	-1.74948	0.018	0.037	1	0.58531	-0.301765	0.019	0.013	1
2510017J16Rik	5						0.360152	-0.541466	0.014	0.027	1
2510017J16Rik	6						0.390719	0.23815	0.044	0.03	1
2510017J16Rik	7	6.97511e-05	-1.92633	0.011	0.038	1	0.258949	-0.9423	0.008	0.017	1
2510017J16Rik	8						0.329765	-1.09962	0.01	0.032	1
2510017J16Rik	9	2.75081e-07	1.2073	0.073	0.03	0.0085421	0.150178	0.137816	0.09	0.055	1
2510017J16Rik	10	7.45105e-05	1.41785	0.064	0.031	1	0.00916424	-1.563	0.042	0.101	1
2510017J16Rik	11						0.438367	-0.69132	0.029	0.074	1
2510017J16Rik	12	5.58689e-06	1.38372	0.08	0.032	0.17349	0.535689	0.484765	0.099	0.074	1
2510039O18Rik	1	1.6709e-05	0.32372	0.518	0.389	0.518866	0.0650517	0.448256	0.549	0.438	1
2510039O18Rik	2						0.164522	-0.598429	0.379	0.409	1
2510039O18Rik	3						1.3504e-08	0.676345	0.539	0.297	0.000419339
2510039O18Rik	4	1.07672e-19	0.599403	0.528	0.375	3.34353e-15
2510039O18Rik	5	3.31711e-09	-1.05274	0.337	0.405	0.000103006	0.225933	-0.313935	0.311	0.346	1
2510039O18Rik	6	0.000440036	-0.484556	0.333	0.405	1	0.0490102	0.300772	0.382	0.293	1
2510039O18Rik	7	0.000574529	-0.296342	0.34	0.408	1	0.154595	0.109751	0.357	0.294	1
2510039O18Rik	8	2.4446e-10	0.378376	0.639	0.389	7.59122e-06	0.0183843	0.505943	0.689	0.323	1
2510039O18Rik	9	0.0042638	-0.317906	0.339	0.404	1
2510039O18Rik	10						0.580561	0.127711	0.375	0.349	1
2510039O18Rik	12	9.85215e-06	-0.647726	0.262	0.406	0.305939	0.141416	0.414504	0.324	0.243	1
2510046G10Rik	1						0.1033	-1.44542	0.025	0.055	1
2510046G10Rik	2						0.603384	-0.600663	0.036	0.047	1
2510046G10Rik	3	0.00190401	-0.713429	0.023	0.047	1	0.112789	0.285415	0.037	0.018	1
2510046G10Rik	4						0.0503332	1.11713	0.055	0.022	1
2510046G10Rik	5	0.00206768	0.319098	0.068	0.041	1	0.0281436	1.10493	0.108	0.055	1
2510046G10Rik	6						0.00686145	1.26904	0.072	0.023	1
2510046G10Rik	7	0.00021321	1.11088	0.067	0.04	1	0.308629	-0.266098	0.073	0.052	1
2510046G10Rik	8						0.0898605	1.3077	0.087	0	1
2510046G10Rik	9						0.00550465	1.0913	0.052	0.008	1
2510046G10Rik	10						0.80724	0.501508	0.023	0.026	1
2510046G10Rik	11						0.8547	0.228859	0.088	0.074	1
2510046G10Rik	12	0.00135525	-2.29316	0.007	0.045	1	0.378169	1.90622	0.014	0.004	1
2600006K01Rik	4						0.142581	1.21288	0.01	0	1
2600006K01Rik	5						0.623907	1.08796	0.014	0.009	1
2600006K01Rik	8						0.579182	-1.87611	0.01	0	1
2600006K01Rik	10						0.00412036	-2.80679	0	0.026	1
2600014E21Rik	11	4.91997e-45	8.41424	0.033	0	1.5278e-40
2610001J05Rik	1	1.81222e-10	0.422199	0.659	0.49	5.62748e-06	0.0787966	0.231745	0.687	0.586	1
2610001J05Rik	2						0.00434078	0.568672	0.671	0.443	1
2610001J05Rik	3	2.74786e-12	-0.322296	0.361	0.525	8.53293e-08	8.29703e-06	0.299713	0.521	0.305	0.257648
2610001J05Rik	4	1.19846e-30	0.748434	0.645	0.476	3.72157e-26	6.83264e-05	0.140768	0.698	0.469	1
2610001J05Rik	5	5.7389e-05	-0.598782	0.509	0.502	1	1.92179e-05	0.818044	0.622	0.472	0.596773
2610001J05Rik	6	0.000633454	-0.403544	0.45	0.508	1	0.0180235	0.304236	0.514	0.397	1
2610001J05Rik	7						0.000655791	0.570578	0.537	0.433	1
2610001J05Rik	8	1.35107e-29	0.951115	0.815	0.491	4.19546e-25	0.0809951	0.398951	0.842	0.645	1
2610001J05Rik	9	1.68362e-09	-0.662205	0.389	0.513	5.22814e-05	0.00752702	0.282695	0.455	0.314	1
2610001J05Rik	10	1.21533e-11	-0.568482	0.351	0.516	3.77397e-07
2610001J05Rik	11						0.00531124	0.969383	0.824	0.556	1
2610001J05Rik	12	0.000105733	-0.557	0.392	0.508	1
2610002M06Rik	1						0.181178	-0.104248	0.255	0.172	1
2610002M06Rik	2	0.000124025	0.717968	0.266	0.185	1	0.0235837	0.726683	0.329	0.208	1
2610002M06Rik	3	5.76387e-05	-0.124105	0.131	0.198	1	0.0015943	0.607632	0.198	0.107	1
2610002M06Rik	4	0.00682323	0.32	0.225	0.182	1	7.19226e-05	0.672993	0.256	0.121	1
2610002M06Rik	5	6.77067e-06	-1.16229	0.127	0.195	0.21025
2610002M06Rik	7						0.0320026	0.365535	0.193	0.13	1
2610002M06Rik	8						0.0600207	0.640019	0.296	0.129	1
2610002M06Rik	9	0.00674251	-0.483332	0.141	0.193	1
2610002M06Rik	11	7.62926e-05	0.158772	0.443	0.186	1	0.678029	0.119021	0.5	0.37	1
2610002M06Rik	12	0.000180445	0.441953	0.262	0.185	1
2610008E11Rik	1						0.485638	-1.27129	0.055	0.07	1
2610008E11Rik	2						0.309912	0.706908	0.05	0.027	1
2610008E11Rik	3						0.172561	0.484667	0.06	0.037	1
2610008E11Rik	4	2.33542e-05	0.556566	0.074	0.042	0.725219	0.718046	-0.365958	0.076	0.067	1
2610008E11Rik	5						0.180196	1.16235	0.088	0.058	1
2610008E11Rik	6						0.268384	0.542334	0.044	0.027	1
2610008E11Rik	7						0.724704	-0.254955	0.04	0.035	1
2610008E11Rik	8	0.000293259	1.13492	0.097	0.045	1	0.0398267	-2.01196	0.082	0.194	1
2610008E11Rik	9	4.39842e-05	-1.36758	0.01	0.05	1	0.0352997	3.17492	0.019	0	1
2610008E11Rik	10						0.899968	0.792695	0.029	0.032	1
2610008E11Rik	11	0.00258326	1.01293	0.131	0.046	1	0.292834	-0.420441	0.088	0.185	1
2610008E11Rik	12	0.00184384	-2.12067	0.01	0.049	1	0.00178845	3.53836	0.042	0	1
2610020C07Rik	1						0.687382	-0.566701	0.012	0.008	1
2610020C07Rik	4						0.486204	0.332719	0.015	0.009	1
2610020C07Rik	5						0.148297	1.59275	0.02	0.007	1
2610020C07Rik	7						0.692102	-1.20517	0.01	0.013	1
2610020C07Rik	8	0.00653375	1.58664	0.026	0.009	1	0.327232	-0.367888	0.031	0	1
2610020C07Rik	10						0.589497	0.438872	0.01	0.005	1
2610020C07Rik	11	3.38721e-09	3.49578	0.082	0.009	0.000105183	0.807101	0.968134	0.088	0.074	1
2610021A01Rik	1						0.0174024	-1.57973	0.034	0.086	1
2610021A01Rik	2						0.607636	0.167386	0.007	0.013	1
2610021A01Rik	3						0.342106	-0.353537	0.041	0.028	1
2610021A01Rik	4	7.22511e-06	1.0312	0.065	0.034	0.224361	0.89519	-0.830234	0.065	0.062	1
2610021A01Rik	5						0.789738	0.147368	0.047	0.053	1
2610021A01Rik	6						0.761081	-0.332606	0.024	0.02	1
2610021A01Rik	7						0.371088	0.504148	0.028	0.017	1
2610021A01Rik	8	2.52179e-05	1.07849	0.093	0.037	0.783092	0.849075	-1.34045	0.092	0.097	1
2610021A01Rik	9						0.430039	-0.849402	0.022	0.034	1
2610021A01Rik	10						0.397066	-0.453774	0.032	0.048	1
2610021A01Rik	12						0.014929	2.79204	0.042	0.004	1
2610035D17Rik	1						0.140003	-0.497611	0.003	0.016	1
2610035D17Rik	3						0.0556156	-2.17845	0.005	0.026	1
2610035D17Rik	5	1.12515e-23	2.1701	0.062	0.01	3.49393e-19	0.00544853	-1.59896	0.014	0.078	1
2610035D17Rik	6						0.41432	-0.908599	0.004	0.01	1
2610035D17Rik	7						0.0798883	-1.38205	0.005	0.017	1
2610035D17Rik	8						0.0784695	-3.38694	0.015	0.065	1
2610035D17Rik	9						0.135092	-1.59732	0.004	0.017	1
2610035D17Rik	10						0.0707374	-1.99297	0	0.011	1
2610035D17Rik	11						0.0503758	-1.5221	0	0.111	1
2610037D02Rik	1						0.16499	0.339538	0.126	0.078	1
2610037D02Rik	2						0.657304	-0.461487	0.164	0.134	1
2610037D02Rik	3	1.09996e-06	-0.577564	0.062	0.122	0.0341571
2610037D02Rik	4						0.273459	-0.291781	0.098	0.071	1
2610037D02Rik	5	5.60614e-05	0.226057	0.169	0.108	1	0.814528	-0.138639	0.162	0.171	1
2610037D02Rik	6						0.0133479	-1.09709	0.092	0.16	1
2610037D02Rik	7						0.676281	0.104431	0.116	0.104	1
2610037D02Rik	8						0.496306	-0.75138	0.158	0.097	1
2610037D02Rik	9						0.453946	-0.360957	0.131	0.153	1
2610037D02Rik	11	0.00078372	1.47268	0.262	0.112	1	0.233376	0.365465	0.206	0.333	1
2610037D02Rik	12						0.1941	-1.24398	0.07	0.122	1
2610044O15Rik8	1	0.00625127	0.176233	0.09	0.057	1	0.114698	0.152607	0.104	0.055	1
2610044O15Rik8	2						0.677518	0.502106	0.057	0.047	1
2610044O15Rik8	3	0.000146444	-0.52729	0.03	0.064	1	0.012384	0.900685	0.055	0.021	1
2610044O15Rik8	4	0.000407568	0.477799	0.085	0.055	1
2610044O15Rik8	5						0.143561	0.914447	0.081	0.049	1
2610044O15Rik8	6						0.627294	0.240441	0.056	0.047	1
2610044O15Rik8	7						0.256914	0.413045	0.064	0.043	1
2610044O15Rik8	8	1.46924e-09	1.25353	0.154	0.056	4.56243e-05	0.457888	-0.656953	0.163	0.097	1
2610044O15Rik8	9	0.00194911	-1.0374	0.028	0.062	1	0.418801	-0.896306	0.022	0.034	1
2610044O15Rik8	10						0.0311339	0.820474	0.065	0.021	1
2610044O15Rik8	11	0.00621905	0.567072	0.148	0.058	1	0.138126	1.07638	0.206	0.074	1
2610044O15Rik8	12	0.00750257	-1.06067	0.023	0.061	1	0.548184	-0.213014	0.014	0.026	1
2610301B20Rik	1						0.525117	-0.469736	0.074	0.055	1
2610301B20Rik	2						0.309912	0.448754	0.05	0.027	1
2610301B20Rik	3						0.132128	0.700374	0.055	0.032	1
2610301B20Rik	4	0.0072189	0.657678	0.067	0.046	1	0.405004	-0.481832	0.071	0.054	1
2610301B20Rik	5	6.30395e-05	0.595867	0.083	0.046	1	0.629711	0.422677	0.095	0.08	1
2610301B20Rik	6	0.000207416	-0.931993	0.016	0.053	1	0.541472	0.322091	0.02	0.013	1
2610301B20Rik	8	2.0849e-11	1.29932	0.145	0.046	6.47424e-07	0.904462	-0.712335	0.148	0.129	1
2610301B20Rik	9	0.000665851	-1.57629	0.018	0.052	1	0.0045629	2.77498	0.034	0	1
2610301B20Rik	10						0.104431	2.00383	0.042	0.016	1
2610301B20Rik	11	9.32674e-05	0.551113	0.164	0.048	1	0.128451	0.199395	0.235	0.074	1
2610301B20Rik	12						0.751492	0.784562	0.028	0.022	1
2610318N02Rik	1	0.00625502	1.0461	0.026	0.011	1	0.366721	0.578806	0.031	0.016	1
2610318N02Rik	3						0.0814827	3.28961	0.014	0.003	1
2610318N02Rik	4						0.352981	0.245958	0.018	0.009	1
2610318N02Rik	5						0.894753	0.410715	0.02	0.022	1
2610318N02Rik	7						0.0858528	0.805506	0.021	0.004	1
2610318N02Rik	8						0.493696	-1.36261	0.015	0	1
2610318N02Rik	11	8.75834e-13	3.26197	0.115	0.012	2.71973e-08	0.416049	0.516191	0.147	0.074	1
2610507B11Rik	1						0.018022	0.424914	0.571	0.438	1
2610507B11Rik	2						0.981388	-0.530962	0.4	0.369	1
2610507B11Rik	3						0.00103761	0.226266	0.507	0.34	1
2610507B11Rik	4	2.14709e-59	0.970927	0.648	0.39	6.66735e-55
2610507B11Rik	5	5.67642e-06	-0.866539	0.401	0.433	0.17627	0.844943	0.170148	0.405	0.399	1
2610507B11Rik	6	0.00328252	-0.490178	0.383	0.435	1	0.482401	-0.264317	0.378	0.387	1
2610507B11Rik	7	2.23882e-05	-0.214558	0.353	0.442	0.69522	0.991171	-0.39916	0.357	0.342	1
2610507B11Rik	8	2.23497e-47	1.38554	0.811	0.416	6.94026e-43
2610507B11Rik	9	1.98225e-05	-0.587741	0.349	0.437	0.615547	0.760369	-0.320869	0.373	0.322	1
2610507B11Rik	10	2.34503e-14	-0.826048	0.269	0.444	7.28202e-10	0.263108	0.16944	0.291	0.233	1
2610507B11Rik	11	0.00294131	0.260701	0.721	0.427	1	0.00309733	1.33911	0.794	0.63	1
2610507B11Rik	12	2.44731e-20	-1.87018	0.173	0.444	7.59964e-16
2610524H06Rik	1	0.000560077	0.338171	0.214	0.144	1	0.0241764	0.537792	0.242	0.141	1
2610524H06Rik	2						0.0553398	0.61143	0.2	0.114	1
2610524H06Rik	3	0.000164628	-0.106331	0.101	0.157	1	0.00370393	0.124401	0.157	0.081	1
2610524H06Rik	4	2.73683e-13	0.705106	0.228	0.134	8.49869e-09	0.000128705	0.316154	0.259	0.125	1
2610524H06Rik	5						0.075813	0.710864	0.203	0.146	1
2610524H06Rik	6						0.116897	0.126611	0.149	0.1	1
2610524H06Rik	7						0.0559022	0.541324	0.155	0.104	1
2610524H06Rik	8	1.86522e-12	0.912488	0.322	0.142	5.79206e-08
2610524H06Rik	9	3.9058e-08	-1.13596	0.063	0.157	0.00121287	0.07529	0.470706	0.082	0.042	1
2610524H06Rik	10	0.000317206	-0.295459	0.09	0.154	1	0.0498473	0.789305	0.11	0.058	1
2610524H06Rik	11	0.000342934	0.295138	0.344	0.147	1	0.607229	0.136873	0.382	0.296	1
2610524H06Rik	12	5.84531e-07	-1.36469	0.047	0.154	0.0181515	0.269129	0.879598	0.07	0.039	1
2610528A11Rik	1						0.786164	-0.498392	0.012	0.016	1
2610528A11Rik	3						0.0256582	1.91229	0.014	0.002	1
2610528A11Rik	7	0.0014585	1.81942	0.016	0.006	1	0.797135	-0.581407	0.015	0.017	1
2610528A11Rik	8						0.493696	-0.901101	0.015	0	1
2610528A11Rik	11						0.212332	0.660363	0.059	0	1
2610528A11Rik	12						0.0731301	2.43456	0.014	0	1
2700012I20Rik	2	0.00268596	2.04784	0.035	0.013	1	0.564592	-1.62538	0.029	0.04	1
2700012I20Rik	4						0.546154	-1.59642	0.02	0.027	1
2700012I20Rik	5						0.996705	-0.271259	0.014	0.013	1
2700012I20Rik	6						0.164801	1.30913	0.02	0.007	1
2700012I20Rik	8	0.00670714	1.10853	0.035	0.013	1	0.326484	-2.04411	0.031	0.065	1
2700012I20Rik	10						0.079434	2.27545	0.016	0	1
2700012I20Rik	12						0.840845	-0.295069	0.014	0.017	1
2700016F22Rik	1						0.186513	0.901683	0.04	0.016	1
2700016F22Rik	2						0.159662	1.12886	0.029	0.007	1
2700016F22Rik	3	0.00350944	-1.01307	0.008	0.024	1	0.061461	0.689876	0.018	0.005	1
2700016F22Rik	4	0.00255754	0.722434	0.036	0.02	1	0.0440874	0.716391	0.042	0.013	1
2700016F22Rik	6						0.546364	0.18556	0.02	0.013	1
2700016F22Rik	7						0.162179	0.972887	0.03	0.013	1
2700016F22Rik	8						0.372717	-0.626688	0.026	0	1
2700016F22Rik	9						0.720767	0.182353	0.026	0.021	1
2700016F22Rik	10						0.92303	-0.391972	0.01	0.011	1
2700016F22Rik	11	7.91708e-05	1.55906	0.098	0.021	1	0.0237049	1.12602	0.176	0	1
2700016F22Rik	12	0.00726626	-2.28785	0	0.023	1
2700038G22Rik	1						0.00603771	-2.14064	0.028	0.086	1
2700038G22Rik	2						0.103845	-1.94768	0.014	0.047	1
2700038G22Rik	3						0.0479289	-2.06282	0.018	0.049	1
2700038G22Rik	4	0.00443443	-1.31554	0.019	0.037	1	0.299718	-2.15053	0.016	0.027	1
2700038G22Rik	5						0.0840246	-0.986901	0.02	0.055	1
2700038G22Rik	6						0.956086	-0.2012	0.048	0.047	1
2700038G22Rik	7						0.0684095	-1.91703	0.015	0.035	1
2700038G22Rik	9						0.0406991	-1.56277	0.026	0.064	1
2700038G22Rik	11						0.112493	-1.1094	0.029	0.148	1
2700038G22Rik	12						0.212341	-1.13201	0	0.022	1
2700046G09Rik	1						0.109899	-2.21171	0.006	0.023	1
2700046G09Rik	2						0.152386	1.73051	0.029	0.007	1
2700046G09Rik	3						0.70266	-0.131941	0.018	0.015	1
2700046G09Rik	4	7.22701e-08	2.21783	0.041	0.015	0.0022442	0.239591	-2.1321	0.037	0.054	1
2700046G09Rik	6						0.325647	1.02137	0.02	0.01	1
2700046G09Rik	7						0.168856	1.22126	0.023	0.009	1
2700046G09Rik	8	1.94119e-05	1.21385	0.057	0.018	0.602799	0.551397	-0.934116	0.061	0.032	1
2700046G09Rik	9						0.757426	0.173819	0.011	0.008	1
2700046G09Rik	10						0.625774	-0.396196	0.006	0.011	1
2700046G09Rik	12						0.0786063	2.17725	0.028	0.004	1
2700049A03Rik	1						0.605728	-1.1365	0.037	0.047	1
2700049A03Rik	2						0.12809	0.454312	0.064	0.027	1
2700049A03Rik	3						0.426223	-0.779332	0.028	0.039	1
2700049A03Rik	4						0.493112	-0.833379	0.048	0.058	1
2700049A03Rik	5	0.000132547	0.561982	0.072	0.038	1	0.619896	0.348854	0.081	0.069	1
2700049A03Rik	6	0.00408398	-1.18415	0.018	0.044	1	0.318561	-1.20426	0.012	0.023	1
2700049A03Rik	7						0.943958	-1.62576	0.031	0.03	1
2700049A03Rik	8						0.618253	-1.61822	0.046	0.065	1
2700049A03Rik	9						0.115693	0.602395	0.041	0.017	1
2700049A03Rik	10						0.037553	-2.08293	0.016	0.048	1
2700049A03Rik	11	2.26941e-31	2.5522	0.344	0.039	7.04719e-27	0.396352	-0.607374	0.294	0.407	1
2700049A03Rik	12						0.677726	-0.529013	0.014	0.022	1
2700062C07Rik	1						0.451655	-0.141019	0.123	0.094	1
2700062C07Rik	2						0.954237	-0.177487	0.114	0.114	1
2700062C07Rik	3	1.16483e-05	-0.570886	0.058	0.108	0.361714	0.0324501	0.381785	0.088	0.047	1
2700062C07Rik	4						0.0154058	0.787408	0.132	0.071	1
2700062C07Rik	5	0.000212334	0.372494	0.147	0.096	1	0.101437	0.330146	0.189	0.133	1
2700062C07Rik	6						0.338309	0.392754	0.112	0.087	1
2700062C07Rik	7	0.00497025	0.718512	0.124	0.097	1	0.124809	0.586358	0.136	0.095	1
2700062C07Rik	8						0.0692477	0.81352	0.158	0.032	1
2700062C07Rik	9	0.00796303	-0.515284	0.065	0.104	1	0.921994	-0.256697	0.067	0.064	1
2700062C07Rik	10	0.000111601	-0.673352	0.05	0.106	1	0.542633	0.58775	0.055	0.042	1
2700062C07Rik	11	7.97416e-10	1.02602	0.361	0.098	2.47621e-05	0.202145	-0.627668	0.294	0.444	1
2700062C07Rik	12	0.000734029	-1.1718	0.043	0.104	1	0.206075	1.06411	0.07	0.035	1
2700081O15Rik	1						0.12323	0.601098	0.018	0	1
2700081O15Rik	3						0.352052	-1.92666	0.014	0.024	1
2700081O15Rik	4						0.986034	-0.419592	0.018	0.018	1
2700081O15Rik	5						0.00936397	2.15829	0.041	0.009	1
2700081O15Rik	6	0.00897751	-2.37701	0.002	0.016	1
2700081O15Rik	8	1.46387e-16	2.02392	0.079	0.012	4.54577e-12	0.732088	-0.149334	0.082	0.065	1
2700081O15Rik	9						0.103888	1.916	0.011	0	1
2700081O15Rik	10						0.409392	0.733079	0.013	0.005	1
2700081O15Rik	11	1.17582e-05	2.56415	0.082	0.014	0.365127	0.27859	1.06418	0.118	0.037	1
2700097O09Rik	1						0.697372	-0.431389	0.046	0.055	1
2700097O09Rik	2						0.518613	0.123574	0.057	0.04	1
2700097O09Rik	3						0.694031	-1.43473	0.028	0.032	1
2700097O09Rik	4						0.559933	-0.418014	0.056	0.045	1
2700097O09Rik	5						0.965347	0.961339	0.041	0.042	1
2700097O09Rik	6						0.467027	-0.336441	0.02	0.03	1
2700097O09Rik	7						0.516443	0.820098	0.03	0.022	1
2700097O09Rik	8	0.000119139	0.706291	0.093	0.039	1	0.219938	0.399148	0.102	0.032	1
2700097O09Rik	9						0.21085	0.485168	0.041	0.021	1
2700097O09Rik	10						0.26057	-0.921088	0.045	0.069	1
2700097O09Rik	11						0.243589	-1.10555	0.059	0.148	1
2700097O09Rik	12						0.944209	0.231009	0.028	0.026	1
2810001G20Rik	1						0.959954	-1.00002	0.049	0.047	1
2810001G20Rik	2						0.0855562	1.57132	0.036	0.007	1
2810001G20Rik	3						0.453454	-1.08817	0.018	0.028	1
2810001G20Rik	4						0.0226646	0.654739	0.048	0.013	1
2810001G20Rik	5						0.569135	-0.511163	0.02	0.029	1
2810001G20Rik	6						0.0755022	0.710615	0.052	0.023	1
2810001G20Rik	7						0.548535	-0.402685	0.045	0.035	1
2810001G20Rik	8	0.000172783	1.34535	0.079	0.032	1	0.0802151	1.38097	0.092	0	1
2810001G20Rik	9						0.0514225	1.34749	0.026	0.004	1
2810001G20Rik	10						0.784871	-0.390298	0.023	0.026	1
2810001G20Rik	11	3.93136e-05	1.48326	0.131	0.033	1	0.701243	-0.507033	0.118	0.148	1
2810001G20Rik	12						0.056655	1.73661	0.042	0.009	1
2810004N23Rik	1	2.81432e-08	0.428172	0.326	0.202	0.000873931	0.319267	-0.380521	0.316	0.352	1
2810004N23Rik	2						0.100427	-1.08011	0.136	0.195	1
2810004N23Rik	3						0.0304835	-0.1702	0.23	0.147	1
2810004N23Rik	4	5.83586e-05	0.340965	0.264	0.202	1	0.676107	-0.38449	0.274	0.232	1
2810004N23Rik	5	0.000134607	0.150127	0.284	0.204	1	0.662853	-0.277306	0.277	0.286	1
2810004N23Rik	6						0.230445	0.380804	0.189	0.15	1
2810004N23Rik	7						0.936738	-0.214778	0.213	0.208	1
2810004N23Rik	8	6.00172e-06	0.574108	0.344	0.206	0.186371	0.613098	-0.756514	0.347	0.323	1
2810004N23Rik	9	1.88071e-07	-1.11624	0.121	0.22	0.00584016	0.654586	0.250263	0.127	0.114	1
2810004N23Rik	10	0.00151784	-0.229577	0.149	0.217	1	0.772308	0.414561	0.152	0.143	1
2810004N23Rik	11	8.05978e-06	0.497308	0.492	0.209	0.25028	0.478461	0.325105	0.529	0.444	1
2810004N23Rik	12	8.73335e-10	-1.51837	0.066	0.219	2.71197e-05
2810006K23Rik	1	0.000296258	0.733507	0.101	0.057	1	0.519757	0.297313	0.107	0.086	1
2810006K23Rik	2						0.261534	-0.464302	0.064	0.101	1
2810006K23Rik	3	0.000641681	-0.295677	0.034	0.065	1	0.482439	-0.252825	0.041	0.031	1
2810006K23Rik	4						0.517154	-0.654291	0.079	0.062	1
2810006K23Rik	5						0.0333648	-0.511105	0.041	0.098	1
2810006K23Rik	6	0.00858732	-0.652277	0.035	0.063	1	0.447056	-0.306094	0.028	0.04	1
2810006K23Rik	7						0.0130909	-1.67984	0.035	0.074	1
2810006K23Rik	8						0.37346	-1.49836	0.087	0.129	1
2810006K23Rik	9						0.0137781	-1.19524	0.022	0.068	1
2810006K23Rik	10						0.880374	-0.395707	0.045	0.042	1
2810006K23Rik	11	2.64987e-19	1.86367	0.344	0.058	8.22863e-15	0.0381477	-1.57602	0.265	0.444	1
2810021J22Rik	1	0.00894342	0.508982	0.026	0.012	1	0.385229	-1.02774	0.031	0.016	1
2810021J22Rik	3						0.123591	0.246172	0.018	0.006	1
2810021J22Rik	4						0.976405	-0.761806	0.018	0.018	1
2810021J22Rik	5						0.515769	-0.271166	0.007	0.013	1
2810021J22Rik	7						0.169294	-0.196861	0.017	0.004	1
2810021J22Rik	8	0.000311189	1.59093	0.04	0.012	1	0.851524	-2.47373	0.041	0.032	1
2810021J22Rik	10						0.284779	-1.13041	0.016	0.005	1
2810021J22Rik	11						0.390822	-0.168134	0.029	0	1
2810402E24Rik	1						0.252557	-0.111474	0.129	0.086	1
2810402E24Rik	2						0.269813	0.340567	0.107	0.067	1
2810402E24Rik	3						0.983306	-0.589869	0.092	0.088	1
2810402E24Rik	4						0.262324	-0.41344	0.124	0.089	1
2810402E24Rik	5						0.844165	-0.395673	0.108	0.113	1
2810402E24Rik	6						0.29888	-0.68733	0.08	0.103	1
2810402E24Rik	7						0.160614	-0.133473	0.116	0.082	1
2810402E24Rik	8	1.51057e-06	0.924109	0.198	0.097	0.0469076	0.825991	-1.11923	0.199	0.194	1
2810402E24Rik	9						0.0497176	0.911601	0.119	0.068	1
2810402E24Rik	10	0.000746703	-0.547722	0.056	0.105	1	0.162702	-0.55916	0.045	0.074	1
2810402E24Rik	11						0.647027	-0.800033	0.118	0.148	1
2810402E24Rik	12	0.00631997	-0.783148	0.053	0.103	1
2810403A07Rik	1						0.0754123	-0.551538	0.169	0.242	1
2810403A07Rik	2						0.910746	-0.182798	0.243	0.235	1
2810403A07Rik	3						0.00509815	0.515916	0.221	0.135	1
2810403A07Rik	4						0.902533	-0.638593	0.207	0.192	1
2810403A07Rik	5						0.76505	0.135996	0.25	0.231	1
2810403A07Rik	6						0.0119264	-0.938952	0.153	0.23	1
2810403A07Rik	7						0.0742811	0.38474	0.21	0.156	1
2810403A07Rik	9						0.425516	-0.340254	0.198	0.157	1
2810403A07Rik	10						0.114264	0.466738	0.223	0.164	1
2810403A07Rik	11	0.000285873	0.544795	0.426	0.202	1	0.0649044	-1.32453	0.353	0.519	1
2810403A07Rik	12						0.975175	-0.120936	0.254	0.239	1
2810405F17Rik	2						0.528839	0.641296	0.014	0.007	1
2810405F17Rik	3	0.00476637	-1.17935	0.007	0.022	1	0.145419	-1.37016	0	0.01	1
2810405F17Rik	4						0.410602	-1.50555	0.026	0.036	1
2810405F17Rik	5	1.85124e-05	1.26786	0.043	0.017	0.574866	0.478122	0.275572	0.054	0.04	1
2810405F17Rik	6						0.2984	0.463909	0.016	0.007	1
2810405F17Rik	7						0.6108	0.331035	0.023	0.017	1
2810405F17Rik	8	0.000335469	1.25326	0.053	0.019	1	0.209051	-2.06336	0.046	0.097	1
2810405F17Rik	9						0.0309531	1.73308	0.03	0.004	1
2810405F17Rik	10	0.00805645	-1.68226	0.004	0.021	1
2810405F17Rik	11						0.466909	-0.203945	0.088	0.037	1
2810405F17Rik	12						0.693303	0.891494	0.014	0.009	1
2810408A11Rik	5	0.000500492	2.38118	0.012	0.003	1	0.812873	0.882696	0.014	0.011	1
2810408A11Rik	9						0.0647302	-1.679	0	0.013	1
2810408A11Rik	11	0.000137156	3.73034	0.033	0.003	1	0.212332	0.436239	0.059	0	1
2810414N06Rik	1	2.54628e-05	2.78003	0.015	0.003	0.790695	0.0862649	-0.825741	0.009	0.031	1
2810414N06Rik	4						0.474372	-1.44566	0.008	0.013	1
2810429I04Rik	5	4.23061e-26	4.4598	0.027	0.001	1.31373e-21
2810454H06Rik	1						0.537648	-0.975684	0.021	0.031	1
2810454H06Rik	2						0.00186157	-3.75913	0	0.067	1
2810454H06Rik	3						0.861642	-1.10595	0.032	0.034	1
2810454H06Rik	4	0.00150346	-1.17574	0.02	0.041	1	0.0117193	-2.30449	0.014	0.04	1
2810454H06Rik	5	8.90042e-11	0.814886	0.087	0.032	2.76385e-06	0.00764862	-0.837562	0.034	0.104	1
2810454H06Rik	6						0.00560925	-2.09492	0.016	0.063	1
2810454H06Rik	7						2.54655e-06	-1.93803	0.02	0.091	0.079078
2810454H06Rik	8						0.811644	-1.91853	0.026	0.032	1
2810454H06Rik	9						0.208973	-1.6758	0.026	0.047	1
2810454H06Rik	10						0.983318	0.286341	0.026	0.026	1
2810454H06Rik	11						0.825912	-0.547221	0.059	0.074	1
2810454H06Rik	12						0.0337954	-2.58046	0	0.061	1
2810455O05Rik	1						0.690621	-0.948571	0.012	0.008	1
2810455O05Rik	8						0.493696	-1.0138	0.015	0	1
2810455O05Rik	11	5.06296e-13	3.56505	0.066	0.004	1.5722e-08	0.825912	-0.344151	0.059	0.074	1
2810457G06Rik	8	6.73714e-32	5.92917	0.031	0	2.09208e-27	0.941244	-1.8042	0.031	0.032	1
2810474O19Rik	1						0.0338476	-0.908682	0.518	0.586	1
2810474O19Rik	2	7.36715e-12	0.672174	0.699	0.525	2.28772e-07	0.0359869	-0.765933	0.7	0.698	1
2810474O19Rik	3	4.68713e-10	-0.478188	0.41	0.553	1.45549e-05	0.776624	-0.228567	0.465	0.391	1
2810474O19Rik	4	2.79696e-06	-0.729721	0.502	0.539	0.0868541	0.870959	-0.446422	0.52	0.442	1
2810474O19Rik	5						0.0755989	-0.513196	0.554	0.612	1
2810474O19Rik	6						0.106184	-0.338695	0.522	0.537	1
2810474O19Rik	7	0.000111172	-0.392635	0.464	0.544	1	0.0195776	-0.696024	0.446	0.511	1
2810474O19Rik	8						0.833558	-0.393725	0.633	0.581	1
2810474O19Rik	9						0.954085	0.18839	0.597	0.53	1
2810474O19Rik	10	2.96373e-05	0.792616	0.542	0.532	0.920327	0.275286	-0.16827	0.524	0.571	1
2810474O19Rik	11						0.0951395	-0.599727	0.706	0.926	1
2810474O19Rik	12	2.42932e-20	1.20742	0.684	0.525	7.54378e-16	0.0522782	-0.470185	0.662	0.691	1
2900009J06Rik	10						0.0707374	-3.35357	0	0.011	1
2900026A02Rik	1						0.458246	0.165873	0.028	0.016	1
2900026A02Rik	3	0.00858994	-0.440876	0.01	0.024	1	0.378298	-1.73755	0.005	0.011	1
2900026A02Rik	4						0.217116	0.500889	0.022	0.009	1
2900026A02Rik	5	1.58875e-25	2.00428	0.082	0.016	4.93356e-21	0.728836	0.299594	0.088	0.08	1
2900026A02Rik	7	0.00376168	-1.33792	0.008	0.024	1
2900026A02Rik	8						0.427061	-1.11327	0.02	0	1
2900026A02Rik	9						5.38616e-05	-4.66695	0	0.059	1
2900026A02Rik	11	2.78781e-17	3.73345	0.18	0.021	8.65698e-13	0.939568	0.466317	0.176	0.185	1
2900060B14Rik	1						0.593529	-0.86791	0.074	0.086	1
2900060B14Rik	2						0.00579332	-2.22028	0.079	0.181	1
2900060B14Rik	3						0.926472	-1.15305	0.078	0.076	1
2900060B14Rik	4	0.000632594	-1.02472	0.068	0.102	1	0.0715023	0.313081	0.076	0.04	1
2900060B14Rik	5	5.29285e-08	0.209728	0.164	0.089	0.00164359	0.257117	-0.309655	0.135	0.173	1
2900060B14Rik	6	0.00358938	0.837141	0.131	0.093	1	0.0031256	-1.75603	0.084	0.17	1
2900060B14Rik	7						0.165565	-0.997107	0.093	0.121	1
2900060B14Rik	8						0.283544	-1.8907	0.077	0.129	1
2900060B14Rik	9						0.232327	-1.30451	0.071	0.097	1
2900060B14Rik	10	0.000215522	-0.374846	0.048	0.101	1	0.000670923	-2.06031	0.023	0.09	1
2900060B14Rik	11						0.773635	-0.961409	0.059	0.074	1
2900060B14Rik	12	0.000724014	0.944605	0.15	0.094	1	0.163204	-0.494577	0.099	0.165	1
2900076A07Rik	1	0.000247893	0.412389	0.048	0.021	1	0.273502	0.58187	0.055	0.031	1
2900076A07Rik	2						0.342098	-2.32601	0.007	0.02	1
2900076A07Rik	3	0.00547256	-1.13058	0.01	0.025	1	0.938899	-0.261177	0.009	0.01	1
2900076A07Rik	4						0.0563802	1.15116	0.033	0.009	1
2900076A07Rik	5						0.344775	-1.69999	0.02	0.035	1
2900076A07Rik	6						0.225365	-0.801661	0.012	0.027	1
2900076A07Rik	7						0.94887	-0.708581	0.017	0.017	1
2900076A07Rik	8	0.00960559	0.923086	0.048	0.022	1	0.178724	0.455855	0.056	0	1
2900076A07Rik	9						0.843	-0.239538	0.015	0.013	1
2900076A07Rik	10						0.13865	-1.4991	0.016	0.037	1
2900076A07Rik	11						0.426501	1.26301	0.088	0.037	1
2900076A07Rik	12						0.700007	0.934589	0.014	0.009	1
2900089D17Rik	1	0.00725101	0.373694	0.075	0.046	1	0.327131	-0.642777	0.067	0.094	1
2900089D17Rik	2						0.280647	0.390427	0.043	0.02	1
2900089D17Rik	3						0.000399847	0.867051	0.115	0.045	1
2900089D17Rik	4	2.07431e-07	0.616283	0.082	0.042	0.00644135
2900089D17Rik	5	0.000139944	-2.06039	0.017	0.051	1	0.27835	-0.400418	0.007	0.02	1
2900089D17Rik	6						0.134507	-1.37338	0.016	0.037	1
2900089D17Rik	7	8.76081e-09	-2.48867	0.008	0.054	0.000272049	0.431054	0.10602	0.01	0.004	1
2900089D17Rik	8	0.00056904	0.703231	0.097	0.046	1	0.568335	-0.472532	0.102	0.065	1
2900089D17Rik	9						0.561289	-0.443866	0.063	0.051	1
2900089D17Rik	10						0.905891	0.183227	0.045	0.048	1
2900089D17Rik	11						0.212332	0.504491	0.059	0	1
2900089D17Rik	12						0.778932	0.131536	0.042	0.035	1
2900093K20Rik	1						0.228183	-0.710799	0.071	0.039	1
2900093K20Rik	2						0.259874	-1.84619	0.029	0.054	1
2900093K20Rik	3	0.00891512	-0.172892	0.044	0.069	1
2900093K20Rik	4						0.846498	-0.264904	0.068	0.062	1
2900093K20Rik	5						0.676066	0.640465	0.068	0.06	1
2900093K20Rik	6						0.105165	0.402183	0.08	0.047	1
2900093K20Rik	7	0.000286941	0.811195	0.093	0.061	1	0.00526892	-0.976285	0.076	0.139	1
2900093K20Rik	8	2.15214e-10	0.900285	0.172	0.062	6.68305e-06	0.58176	-0.481339	0.179	0.129	1
2900093K20Rik	9						0.207094	-0.548021	0.06	0.034	1
2900093K20Rik	10						0.772247	0.462487	0.052	0.058	1
2900093K20Rik	11						0.487476	0.23775	0.176	0.111	1
2900093K20Rik	12						0.955851	-0.169303	0.042	0.043	1
2900097C17Rik	1	1.91639e-06	0.390781	0.643	0.502	0.0595098
2900097C17Rik	3	2.35342e-07	0.575026	0.535	0.509	0.00730806
2900097C17Rik	4	2.55114e-24	0.547973	0.657	0.486	7.92204e-20
2900097C17Rik	6	1.01646e-10	-0.725732	0.397	0.524	3.15642e-06	0.0836456	0.225	0.442	0.36	1
2900097C17Rik	7	4.84049e-15	-0.54912	0.388	0.533	1.50312e-10	0.675921	-0.240379	0.397	0.364	1
2900097C17Rik	8	2.32774e-12	0.520561	0.767	0.503	7.22833e-08	0.180136	0.340426	0.796	0.581	1
2900097C17Rik	9	3.94085e-06	-0.483895	0.409	0.522	0.122375	0.0179826	0.144721	0.474	0.335	1
2900097C17Rik	10						0.341262	0.211468	0.479	0.439	1
2900097C17Rik	11						0.79639	-0.218369	0.765	0.593	1
2900097C17Rik	12	4.22527e-07	-0.656687	0.362	0.52	0.0131207	0.431964	0.324148	0.408	0.348	1
3010003L21Rik	1						0.0108591	1.84577	0.049	0	1
3010003L21Rik	2						0.288515	0.95034	0.021	0.007	1
3010003L21Rik	3						0.624981	-0.412208	0.014	0.01	1
3010003L21Rik	4						0.650819	-0.664776	0.026	0.031	1
3010003L21Rik	5						0.279004	0.6808	0.047	0.029	1
3010003L21Rik	6						0.544731	0.173578	0.02	0.013	1
3010003L21Rik	7						0.140822	0.667476	0.031	0.013	1
3010003L21Rik	8						0.762553	-1.21799	0.046	0.032	1
3010003L21Rik	9	0.00666258	-1.94789	0.004	0.022	1
3010003L21Rik	10	0.00717324	-1.89215	0.004	0.022	1	0.0707374	-2.02888	0	0.011	1
3010003L21Rik	11						0.446445	0.188948	0.088	0.037	1
3110001I22Rik	1						0.282668	-1.14941	0.046	0.07	1
3110001I22Rik	2						0.802271	-0.229482	0.029	0.034	1
3110001I22Rik	3						0.942743	-0.565204	0.032	0.031	1
3110001I22Rik	4						0.0437399	0.805109	0.049	0.018	1
3110001I22Rik	5						0.278953	0.805897	0.061	0.04	1
3110001I22Rik	6						0.722186	0.370015	0.056	0.05	1
3110001I22Rik	7						0.0395498	1.62522	0.035	0.009	1
3110001I22Rik	8						0.937579	-0.935332	0.036	0.032	1
3110001I22Rik	9						0.890121	-0.541792	0.045	0.047	1
3110001I22Rik	10						0.0554914	2.12329	0.049	0.016	1
3110001I22Rik	11						0.436402	-1.05116	0.059	0.111	1
3110001I22Rik	12						0.791956	0.400467	0.028	0.035	1
3110002H16Rik	1	9.52748e-05	0.459168	0.256	0.173	1	0.870218	-0.666528	0.258	0.25	1
3110002H16Rik	3						0.611866	-0.845632	0.147	0.149	1
3110002H16Rik	5						0.0777922	0.551687	0.23	0.164	1
3110002H16Rik	6						0.237621	-0.431268	0.177	0.21	1
3110002H16Rik	7						0.130004	0.386214	0.177	0.13	1
3110002H16Rik	8						0.073045	0.940171	0.204	0.065	1
3110002H16Rik	9						0.753805	-0.210608	0.146	0.136	1
3110002H16Rik	10						0.923711	0.137147	0.197	0.201	1
3110002H16Rik	11						0.0550664	1.3005	0.382	0.185	1
3110002H16Rik	12						0.66554	-0.280519	0.141	0.157	1
3110006O06Rik	11	0.00701406	3.08087	0.016	0.002	1	0.390822	-0.168134	0.029	0	1
3110009E18Rik	1						0.334528	1.17537	0.071	0.047	1
3110009E18Rik	2						0.4143	0.243795	0.079	0.054	1
3110009E18Rik	3	1.50457e-05	-1.20067	0.022	0.058	0.467214	0.879991	-0.177018	0.023	0.021	1
3110009E18Rik	4						0.162699	0.394038	0.06	0.036	1
3110009E18Rik	5	6.75701e-05	0.496255	0.088	0.049	1	0.0861062	-0.701213	0.054	0.1	1
3110009E18Rik	6						0.880764	-0.450888	0.048	0.05	1
3110009E18Rik	7	0.000689252	0.963083	0.077	0.049	1	0.190209	-1.04737	0.069	0.095	1
3110009E18Rik	8	9.64092e-06	1.02277	0.119	0.05	0.299379	0.124419	0.464579	0.133	0.032	1
3110009E18Rik	9	0.001315	-0.388885	0.022	0.056	1	0.933413	0.578226	0.022	0.021	1
3110009E18Rik	10	0.00011643	-1.85836	0.016	0.056	1	0.985894	-0.598429	0.016	0.016	1
3110009E18Rik	11	0.000210146	0.99479	0.164	0.052	1	0.237044	-1.01996	0.118	0.222	1
3110009E18Rik	12	0.00956588	-0.966601	0.02	0.055	1	0.124383	1.77954	0.042	0.013	1
3110021N24Rik	6						0.805421	-0.41302	0.008	0.01	1
3110021N24Rik	7	1.73298e-07	3.54331	0.016	0.003	0.00538142	0.378713	-0.117418	0.013	0.022	1
3110021N24Rik	12						0.336547	-0.672804	0	0.013	1
3110035E14Rik	8	2.3662e-24	6.81051	0.018	0	7.34777e-20	0.427061	-0.545545	0.02	0	1
3110040N11Rik	1	0.00130855	0.113378	0.176	0.117	1
3110040N11Rik	2						0.239668	0.438261	0.114	0.074	1
3110040N11Rik	3	4.60207e-06	-0.618023	0.071	0.129	0.142908	0.0101642	0.554522	0.111	0.057	1
3110040N11Rik	4	0.00366608	0.627833	0.149	0.116	1	0.00829378	0.724144	0.168	0.089	1
3110040N11Rik	5	1.3533e-07	0.383153	0.192	0.113	0.00420241	0.25762	-0.293269	0.162	0.202	1
3110040N11Rik	6	0.0034608	-0.354222	0.08	0.125	1	0.756187	-0.293662	0.084	0.077	1
3110040N11Rik	7						0.0612356	-0.978964	0.093	0.134	1
3110040N11Rik	8	1.92621e-14	0.904532	0.295	0.114	5.98145e-10	0.0730295	-0.124325	0.321	0.129	1
3110040N11Rik	9	0.000887891	-0.39655	0.071	0.125	1	0.64608	-0.495729	0.067	0.076	1
3110040N11Rik	10						0.867141	-0.180222	0.084	0.09	1
3110040N11Rik	11	3.31714e-05	0.824489	0.311	0.119	1	0.400738	0.68952	0.353	0.259	1
3110040N11Rik	12	0.0023337	-0.898095	0.063	0.124	1	0.161294	-0.98075	0.028	0.074	1
3110043O21Rik	1						0.0115736	-1.04663	0.273	0.367	1
3110043O21Rik	2	2.07275e-05	-1.3426	0.145	0.251	0.643651	0.139235	0.472166	0.179	0.114	1
3110043O21Rik	3	1.57415e-06	0.775696	0.296	0.238	0.0488821	0.0216606	0.142484	0.378	0.267	1
3110043O21Rik	5	3.98992e-06	-1.1071	0.184	0.253	0.123899	0.241597	0.338506	0.216	0.173	1
3110043O21Rik	6						0.597067	-0.154873	0.225	0.233	1
3110043O21Rik	7	2.80175e-26	-1.6452	0.097	0.27	8.70029e-22	0.825644	-0.352844	0.096	0.1	1
3110043O21Rik	8						0.0690776	0.629936	0.291	0.129	1
3110043O21Rik	9	1.32414e-12	0.88004	0.361	0.236	4.11186e-08	0.62455	-0.133214	0.381	0.339	1
3110043O21Rik	10	1.17532e-05	0.777414	0.313	0.24	0.364971	0.357931	-0.21996	0.301	0.333	1
3110043O21Rik	11						0.553425	-0.152783	0.353	0.259	1
3110043O21Rik	12	3.09934e-09	0.995047	0.365	0.24	9.62439e-05	0.383052	-0.486926	0.338	0.374	1
3110062M04Rik	1						0.173125	0.139638	0.202	0.141	1
3110062M04Rik	2	0.000287865	-1.2112	0.069	0.146	1	0.370935	-0.977287	0.057	0.081	1
3110062M04Rik	3						0.0115425	0.429361	0.203	0.128	1
3110062M04Rik	4	0.00626704	0.284413	0.172	0.137	1
3110062M04Rik	6						0.0502262	0.465632	0.133	0.08	1
3110062M04Rik	7	0.00237692	-0.385242	0.105	0.148	1	0.0381687	0.632382	0.119	0.069	1
3110062M04Rik	8	2.49466e-22	1.10495	0.374	0.133	7.74668e-18	0.8456	-0.391233	0.388	0.29	1
3110062M04Rik	9						0.568318	-0.47075	0.112	0.127	1
3110062M04Rik	10						0.721542	-0.116337	0.142	0.127	1
3110062M04Rik	11						0.418937	0.330557	0.324	0.222	1
3110062M04Rik	12	0.000617056	-1.01663	0.073	0.146	1	0.622304	0.586429	0.085	0.07	1
3110070M22Rik	1						0.0240733	-2.28898	0	0.016	1
3110070M22Rik	11	0.00686896	4.3987	0.016	0.002	1	0.276082	-1.40412	0	0.037	1
3110082I17Rik	1						0.640136	0.694042	0.178	0.164	1
3110082I17Rik	2						0.425929	-0.525077	0.171	0.195	1
3110082I17Rik	3	0.0002688	0.10815	0.094	0.144	1	0.258264	0.319846	0.115	0.086	1
3110082I17Rik	4						9.88303e-05	0.702659	0.191	0.076	1
3110082I17Rik	5	0.000295535	0.278764	0.19	0.132	1	0.0103102	0.309124	0.27	0.164	1
3110082I17Rik	6						0.245889	-0.796938	0.108	0.14	1
3110082I17Rik	7	0.00339072	0.533098	0.164	0.133	1	0.0857388	-0.692245	0.152	0.195	1
3110082I17Rik	8	0.00761894	0.344193	0.203	0.135	1	0.73265	-0.520076	0.209	0.161	1
3110082I17Rik	9	0.000253428	-0.739049	0.081	0.142	1	9.30653e-05	1.57428	0.127	0.03	1
3110082I17Rik	10	7.34378e-08	-1.12222	0.056	0.145	0.00228046	0.863443	-0.397454	0.055	0.058	1
3110082I17Rik	11	1.32944e-05	0.558194	0.361	0.135	0.412831	0.0961094	1.24001	0.441	0.259	1
3110082I17Rik	12	1.06273e-05	-1.27489	0.05	0.142	0.330009	0.705036	-0.498759	0.042	0.052	1
3222401L13Rik	2						0.534102	0.383331	0.014	0.007	1
3222401L13Rik	3						0.145419	-2.21395	0	0.01	1
3222401L13Rik	4	2.18212e-07	2.03955	0.026	0.008	0.00677615	0.121266	-1.8346	0.022	0.04	1
3222401L13Rik	8	2.00869e-12	2.63401	0.057	0.009	6.23758e-08	0.79246	-3.05952	0.056	0.065	1
3222401L13Rik	11						0.114882	-1.80973	0	0.074	1
3300002I08Rik	4	0.00564872	2.04913	0.015	0.006	1	0.42282	0.786381	0.016	0.009	1
3300002I08Rik	5						0.238923	1.76975	0.014	0.004	1
3300002I08Rik	6						0.512301	0.64751	0.012	0.007	1
3300002I08Rik	7						0.712034	0.288964	0.012	0.009	1
3300002I08Rik	8						0.493696	-1.42857	0.015	0	1
3300002I08Rik	9						0.103888	1.48699	0.011	0	1
3300005D01Rik	1						0.0990117	1.26307	0.049	0.016	1
3300005D01Rik	2						0.596462	-0.743241	0.007	0.013	1
3300005D01Rik	3	0.0014526	-1.293	0.007	0.025	1	0.0234448	1.71526	0.018	0.003	1
3300005D01Rik	4						0.0979868	0.222954	0.035	0.013	1
3300005D01Rik	6						0.0842203	0.749866	0.036	0.013	1
3300005D01Rik	7	0.00386932	1.17626	0.036	0.02	1	0.334731	0.679245	0.04	0.026	1
3300005D01Rik	8	0.00779958	0.870814	0.048	0.021	1	0.178724	0.242559	0.056	0	1
3300005D01Rik	9						0.0865194	1.41117	0.03	0.008	1
3300005D01Rik	10	0.00380805	-2.01242	0.004	0.024	1
3300005D01Rik	12	0.00705023	-2.54321	0	0.024	1
3632451O06Rik	8	1.16806e-18	5.95692	0.013	0	3.62717e-14	0.493696	-1.39914	0.015	0	1
3830403N18Rik	1						0.15998	2.23815	0.015	0	1
3830403N18Rik	2						0.602037	-0.352535	0.007	0.013	1
3830403N18Rik	3						0.430974	0.847928	0.018	0.011	1
3830403N18Rik	4						0.7534	-0.848041	0.011	0.013	1
3830403N18Rik	5	0.000115463	0.948212	0.033	0.013	1	0.306421	-0.792577	0.02	0.038	1
3830403N18Rik	6						0.597239	-1.32086	0.02	0.027	1
3830403N18Rik	7						0.593912	1.18632	0.018	0.013	1
[truncated: 128,798 more rows]
