# Supplementary material for: Transcriptional regulators predicted to drive macrophage dysregulation during impaired wound healing in diabetic mice
Source: bioRxiv. 2026 Apr 24:2026.04.21.719960. Preprint. [Version 1] doi: 10.64898/2026.04.21.719960 (PMC13131626; doi:10.64898/2026.04.21.719960)
Supplement: Supplement 4 — Supplementary Data 3. Temporally dynamic genes along pseudotime branches. [file media-4.xlsx]

## Sheet: TDE
gene	fdr.overall	pval.overall	z.overall	log.pval.overall	branch_name	peak_time	peak_time_group
Mmp12	0	0	144.997	-77823.5	backbone 12,6,9,3,4,1,11	955	Middle
Saa3	7.96245e-292	1.31221e-291	15.6155	-702.017	backbone 12,6,9,3,4,1,11	634	Middle
Ppbp	6.14963e-07	1.95804e-07	5.06118	-10.8411	backbone 12,6,9,3,4,1,11	703	Middle
Ctsk	0	0	45.2671	-10733.6	backbone 12,6,9,3,4,1,11	924	Middle
Cxcl5	0.536029	0.312612	-0.156137	0	backbone 12,6,9,3,4,1,11	699	Middle
Stmn1	0	0	200.029	-163216	backbone 12,6,9,3,4,1,11	1000	Late
Fabp4	0	0	22.9834	-1637.38	backbone 12,6,9,3,4,1,11	1000	Late
Areg	0	0	20.2545	-1355.72	backbone 12,6,9,3,4,1,11	178	Middle
Ccl8	0.048447	0.020063	4.33215	-1.13294e-144	backbone 12,6,9,3,4,1,11	701	Middle
Pclaf	0	0	96.7174	-377053	backbone 12,6,9,3,4,1,11	1000	Late
Retnla	0.0691076	0.03	1.43083	0	backbone 12,6,9,3,4,1,11	1000	Late
Ear2	3.26091e-293	5.34137e-295	14.204	-709.843	backbone 12,6,9,3,4,1,11	1000	Late
Hist1h2ae	0	0	139.65	-177802	backbone 12,6,9,3,4,1,11	1000	Late
Slpi	0	0	53.6578	-15113.6	backbone 12,6,9,3,4,1,11	1	Early
Cxcl3	0	0	48.4786	-9969.52	backbone 12,6,9,3,4,1,11	1	Early
Serpinb2	0	0	20.5193	-1122.65	backbone 12,6,9,3,4,1,11	1	Early
Cxcl10	0	0	36.1293	-4128.18	backbone 12,6,9,3,4,1,11	1	Early
Inhba	0	0	28.2232	-3895.16	backbone 12,6,9,3,4,1,11	1	Early
Rsad2	0	0	83.7134	-42452.2	backbone 12,6,9,3,4,1,11	1	Early
Hist1h2ap	0	0	131.194	-152879	backbone 12,6,9,3,4,1,11	1000	Late
Birc5	0	0	75.5988	-501644	backbone 12,6,9,3,4,1,11	1000	Late
Gdf15	0.233549	0.117989	0.495199	0	backbone 12,6,9,3,4,1,11	467	Middle
Top2a	0	0	73.1944	-282911	backbone 12,6,9,3,4,1,11	1000	Late
Marco	0.0833377	0.0369853	1.77415	-5.49808e-26	backbone 12,6,9,3,4,1,11	654	Middle
Lyz1	0.148494	0.0710096	0.908376	-4.42979e-292	backbone 12,6,9,3,4,1,11	982	Middle
Gpnmb	0	0	53.4897	-9905.84	backbone 12,6,9,3,4,1,11	909	Middle
Ube2c	0	0	38.0475	-139478	backbone 12,6,9,3,4,1,11	1000	Late
Hspb1	0.0484302	0.02	1.8223	0	backbone 12,6,9,3,4,1,11	1000	Late
Ctla2a	1.60744e-291	2.67799e-292	15.4095	-669.067	backbone 12,6,9,3,4,1,11	614	Middle
Ccl24	6.95126e-13	2.07843e-13	5.34037	-24.5985	backbone 12,6,9,3,4,1,11	989	Middle
Ccl12	3.23437e-293	5.3367e-292	17.6452	-693.706	backbone 12,6,9,3,4,1,11	1	Early
Wfdc21	0.219497	0.109836	0.78146	-6.52131e-292	backbone 12,6,9,3,4,1,11	640	Middle
Mmp13	1.95979e-45	4.97394e-46	8.79358	-99.7095	backbone 12,6,9,3,4,1,11	1000	Late
Clec10a	0	0	25.7116	-2003.53	backbone 12,6,9,3,4,1,11	912	Middle
AA467197	0	0	49.002	-8080.42	backbone 12,6,9,3,4,1,11	1	Early
Spp1	9.14011e-266	1.57758e-266	14.1664	-607.427	backbone 12,6,9,3,4,1,11	871	Middle
Il10	0.0261648	0.01	3.34112	0	backbone 12,6,9,3,4,1,11	283	Middle
S100a8	0.0261648	0.00998735	4.37425	-0.00126563	backbone 12,6,9,3,4,1,11	1	Early
Mki67	0	0	93.5535	-119131	backbone 12,6,9,3,4,1,11	1000	Late
Hist1h1b	0	0	62.2781	-78346.2	backbone 12,6,9,3,4,1,11	1000	Late
Cd163	0	0	24.2473	-4015.41	backbone 12,6,9,3,4,1,11	641	Middle
Mfge8	0.0261648	0.01	4.85838	-1.65603e-19	backbone 12,6,9,3,4,1,11	1000	Late
Aqp1	0.101254	0.0461718	0.774217	0	backbone 12,6,9,3,4,1,11	1000	Late
Nusap1	0	0	37.8859	-54207.8	backbone 12,6,9,3,4,1,11	1000	Late
Rrm2	0	0	39.0134	-73439	backbone 12,6,9,3,4,1,11	1000	Late
Cxcl14	0	0	17.2869	-1025.38	backbone 12,6,9,3,4,1,11	1000	Late
H2-Eb1	0	0	60.2639	-14051.8	backbone 12,6,9,3,4,1,11	1000	Late
Ifitm1	0	0	74.4262	-21238.7	backbone 12,6,9,3,4,1,11	1	Early
Lpl	0	0	158.306	-93161.1	backbone 12,6,9,3,4,1,11	938	Middle
Ly6c2	0	0	32.0791	-3378.72	backbone 12,6,9,3,4,1,11	1	Early
Atp6v0d2	0	0	39.6979	-6016.88	backbone 12,6,9,3,4,1,11	1000	Late
Ccl7	9.73841e-249	1.71396e-249	14.5722	-568.2	backbone 12,6,9,3,4,1,11	1	Early
Mmp8	0.0410363	0.0163325	3.42377	-6.4579e-09	backbone 12,6,9,3,4,1,11	1	Early
Slc40a1	0.000130649	4.30097e-05	4.34447	-5.44893	backbone 12,6,9,3,4,1,11	722	Middle
Mmp9	0.0691076	0.03	1.23751	0	backbone 12,6,9,3,4,1,11	737	Middle
Ccl4	0	0	60.4807	-12950.1	backbone 12,6,9,3,4,1,11	1	Early
2010005H15Rik	0.866633	0.675281	-0.38602	0	backbone 12,6,9,3,4,1,11	1	Early
Sparc	0.103158	0.0471434	1.80062	-5.02213e-103	backbone 12,6,9,3,4,1,11	1000	Late
Ccl5	0.0929687	0.0421706	0.59293	0	backbone 12,6,9,3,4,1,11	1	Early
Mt3	0.0844272	0.0375363	1.75854	-2.61223e-276	backbone 12,6,9,3,4,1,11	1000	Late
Cdk1	0	0	92.3048	-264429	backbone 12,6,9,3,4,1,11	1000	Late
Ccnd1	0.0261648	0.01	7.30669	-2.44007e-19	backbone 12,6,9,3,4,1,11	1000	Late
Il6	0.0261648	0.01	4.55932	-2.13288e-109	backbone 12,6,9,3,4,1,11	1	Early
H2-Ab1	0	0	62.248	-13507.5	backbone 12,6,9,3,4,1,11	1000	Late
Cenpf	0	0	24.1437	-32935.9	backbone 12,6,9,3,4,1,11	1000	Late
H2-Aa	0	0	62.7731	-13986.9	backbone 12,6,9,3,4,1,11	1000	Late
Cxcl1	0	0	63.166	-16603.3	backbone 12,6,9,3,4,1,11	1	Early
Plvap	0.186414	0.0915295	0.0282743	0	backbone 12,6,9,3,4,1,11	1000	Late
Prc1	0	0	41.5303	-31601.3	backbone 12,6,9,3,4,1,11	1000	Late
Qpct	0.0484302	0.02	5.57683	-5.2679e-210	backbone 12,6,9,3,4,1,11	1000	Late
Ccnb2	0	0	53.2739	-74896.2	backbone 12,6,9,3,4,1,11	1000	Late
Il1a	0	0	61.4359	-17937.2	backbone 12,6,9,3,4,1,11	1	Early
Ccl2	5.56825e-292	9.19874e-292	15.1099	-690.859	backbone 12,6,9,3,4,1,11	1	Early
Npy	0.0261648	0.01	4.1193	0	backbone 12,6,9,3,4,1,11	1000	Late
Mgl2	0.0311251	0.0121699	1.22579	0	backbone 12,6,9,3,4,1,11	1000	Late
Cd209a	0.0261648	0.01	4.18795	0	backbone 12,6,9,3,4,1,11	1000	Late
Lcn2	0.0713207	0.0312124	2.67908	-1.48228e-56	backbone 12,6,9,3,4,1,11	1	Early
Csf3	0.0170024	0.00596104	3.0064	-0.555173	backbone 12,6,9,3,4,1,11	76	Middle
Igfbp7	0.153817	0.0739858	0.105548	0	backbone 12,6,9,3,4,1,11	1000	Late
Fxyd2	8.3875e-303	1.3554e-303	14.4924	-729.615	backbone 12,6,9,3,4,1,11	709	Middle
Ifit2	0	0	42.1795	-9162.21	backbone 12,6,9,3,4,1,11	1	Early
Ly6a	0	0	16.4075	-851.748	backbone 12,6,9,3,4,1,11	1	Early
Ifit1	0	0	23.9744	-3390.89	backbone 12,6,9,3,4,1,11	1	Early
Vsig8	0.147349	0.0704034	1.23846	0	backbone 12,6,9,3,4,1,11	1000	Late
Ckb	0	0	35.6523	-5249.2	backbone 12,6,9,3,4,1,11	1000	Late
Ccna2	0	0	63.4774	-143206	backbone 12,6,9,3,4,1,11	1000	Late
Ptprb	0.162167	0.0783914	0.593755	0	backbone 12,6,9,3,4,1,11	1000	Late
Fcrls	7.84543e-270	1.34784e-270	13.1164	-616.794	backbone 12,6,9,3,4,1,11	1000	Late
Hmox1	0	0	33.2099	-3551.89	backbone 12,6,9,3,4,1,11	588	Middle
Lif	0.00131242	0.000441759	7.58689	-3.11958	backbone 12,6,9,3,4,1,11	1	Early
Flt1	0.0691076	0.03	1.12044	0	backbone 12,6,9,3,4,1,11	1000	Late
Clec4b1	0	0	34.8388	-10169.7	backbone 12,6,9,3,4,1,11	1000	Late
Fabp5	0	0	57.296	-15166.1	backbone 12,6,9,3,4,1,11	716	Middle
Tnf	0	0	115.055	-52612.8	backbone 12,6,9,3,4,1,11	1	Early
Hmgb2	0	0	39.4038	-5080.34	backbone 12,6,9,3,4,1,11	1000	Late
Cdca3	0	0	64.8487	-273997	backbone 12,6,9,3,4,1,11	1000	Late
H2-DMb1	0	0	33.244	-3626.54	backbone 12,6,9,3,4,1,11	1000	Late
Tk1	0	0	60.6442	-95449.1	backbone 12,6,9,3,4,1,11	1000	Late
Adgrf5	0.0888776	0.04	0.402258	0	backbone 12,6,9,3,4,1,11	1000	Late
Hmmr	0	0	57.5435	-73230.2	backbone 12,6,9,3,4,1,11	1000	Late
Ccnb1	0	0	21.4164	-16906.2	backbone 12,6,9,3,4,1,11	1000	Late
Egfl7	0.0691406	0.0300623	0.336351	0	backbone 12,6,9,3,4,1,11	1000	Late
Tnfrsf9	9.88629e-71	2.31735e-71	9.43505	-158.038	backbone 12,6,9,3,4,1,11	261	Middle
Cmpk2	0	0	37.6032	-11719.3	backbone 12,6,9,3,4,1,11	1	Early
Cavin2	0.184896	0.0907471	1.1594	-1.16821e-88	backbone 12,6,9,3,4,1,11	1000	Late
Bambi	0.00897334	0.0030976	4.61756	-1.17196	backbone 12,6,9,3,4,1,11	48	Middle
Cd74	0	0	71.8825	-25250.8	backbone 12,6,9,3,4,1,11	259	Middle
Isg15	0	0	86.9061	-27698.9	backbone 12,6,9,3,4,1,11	1	Early
Acod1	0	0	48.6953	-9653.64	backbone 12,6,9,3,4,1,11	1	Early
Cdc20	0	0	28.3476	-33949.4	backbone 12,6,9,3,4,1,11	1000	Late
Ifnb1	0.305488	0.159648	-0.00644099	0	backbone 12,6,9,3,4,1,11	1	Early
Wfdc17	0	0	51.0079	-12129.8	backbone 12,6,9,3,4,1,11	701	Middle
Timp1	1.44607e-79	3.28258e-80	10.1703	-178.413	backbone 12,6,9,3,4,1,11	1	Early
Ly6c1	0.0888776	0.0399975	0.110303	0	backbone 12,6,9,3,4,1,11	1000	Late
Ramp3	2.69568e-146	5.41292e-147	11.1012	-332.186	backbone 12,6,9,3,4,1,11	122	Middle
Folr2	0	0	69.3245	-17345.1	backbone 12,6,9,3,4,1,11	718	Middle
Gdf3	0.513555	0.29591	0.0576995	0	backbone 12,6,9,3,4,1,11	875	Middle
Racgap1	0.0261648	0.01	4.84606	0	backbone 12,6,9,3,4,1,11	1000	Late
Tpx2	0	0	183.033	-223073	backbone 12,6,9,3,4,1,11	1000	Late
Cd5l	0.174653	0.0850209	0.136283	0	backbone 12,6,9,3,4,1,11	745	Middle
Cdh5	0.130564	0.061548	0.773953	0	backbone 12,6,9,3,4,1,11	1000	Late
Cks2	0	0	21.2408	-1562.1	backbone 12,6,9,3,4,1,11	1000	Late
Nfib	0.49018	0.280089	0.0371739	0	backbone 12,6,9,3,4,1,11	1000	Late
Ereg	0.228238	0.114941	0.1268	0	backbone 12,6,9,3,4,1,11	1000	Late
Plac8	0	0	119.66	-52370.6	backbone 12,6,9,3,4,1,11	1	Early
Cenpe	0	0	13.9857	-1398.04	backbone 12,6,9,3,4,1,11	1000	Late
Smc2	0	0	99.5009	-45038.6	backbone 12,6,9,3,4,1,11	1000	Late
Acp5	0	0	18.2395	-1503.54	backbone 12,6,9,3,4,1,11	1000	Late
Ifit3	0	0	53.8498	-13270.9	backbone 12,6,9,3,4,1,11	1	Early
Mmp19	3.39478e-294	5.55386e-295	15.7866	-712.087	backbone 12,6,9,3,4,1,11	1000	Late
Vwf	0.0261648	0.01	2.79004	0	backbone 12,6,9,3,4,1,11	1000	Late
Hsph1	6.74636e-76	1.55571e-76	8.71041	-169.949	backbone 12,6,9,3,4,1,11	1000	Late
Gm26870	0.796527	0.553544	-0.346422	-3.75559e-133	backbone 12,6,9,3,4,1,11	1	Early
Cdca8	0	0	138.749	-150411	backbone 12,6,9,3,4,1,11	1000	Late
Ccl3	0	0	62.1483	-13868	backbone 12,6,9,3,4,1,11	63	Middle
S100a9	0.0607772	0.025806	2.64494	-1.14406e-25	backbone 12,6,9,3,4,1,11	1	Early
Esam	0.119316	0.0556251	0.0499016	0	backbone 12,6,9,3,4,1,11	1000	Late
Serpinb6a	0	0	68.3361	-18691.2	backbone 12,6,9,3,4,1,11	756	Middle
Sox4	0.0293881	0.011432	3.22677	-1.6328e-59	backbone 12,6,9,3,4,1,11	568	Middle
Hspb7	0.0827935	0.0367272	1.07136	0	backbone 12,6,9,3,4,1,11	1000	Late
Lrg1	0.0592099	0.0250695	2.83344	-0.0513094	backbone 12,6,9,3,4,1,11	386	Middle
Il1r2	0	0	36.3722	-4737.82	backbone 12,6,9,3,4,1,11	44	Middle
Ramp2	0.0484302	0.02	0.0963063	0	backbone 12,6,9,3,4,1,11	1000	Late
Nos2	0.0484302	0.02	3.59364	0	backbone 12,6,9,3,4,1,11	1	Early
Hbb-bs	0.881607	0.725887	-0.416179	0	backbone 12,6,9,3,4,1,11	680	Middle
Dut	0	0	50.2534	-13578.6	backbone 12,6,9,3,4,1,11	1000	Late
Hes1	0.111493	0.0516438	1.83358	-5.57476e-12	backbone 12,6,9,3,4,1,11	226	Middle
Prdx1	0	0	81.3343	-23628.9	backbone 12,6,9,3,4,1,11	1000	Late
Cx3cr1	3.72997e-45	9.51142e-46	8.27937	-99.0616	backbone 12,6,9,3,4,1,11	676	Middle
Cdkn3	0	0	14.2864	-2604.13	backbone 12,6,9,3,4,1,11	1000	Late
Col4a1	0.0261648	0.01	0.944652	0	backbone 12,6,9,3,4,1,11	1000	Late
Sparcl1	0.184214	0.0903388	0.164662	0	backbone 12,6,9,3,4,1,11	1000	Late
Csf1	0.0294748	0.0114716	3.62396	-2.54814e-23	backbone 12,6,9,3,4,1,11	1000	Late
Itgax	0	0	26.3444	-4734.91	backbone 12,6,9,3,4,1,11	1000	Late
Pecam1	0.0261648	0.00947642	3.30948	-0.131932	backbone 12,6,9,3,4,1,11	1000	Late
F3	0.00629717	0.00216119	5.61932	-1.53193	backbone 12,6,9,3,4,1,11	142	Middle
Vcam1	0.460615	0.25905	0.0755793	-6.97607e-273	backbone 12,6,9,3,4,1,11	709	Middle
Ebf1	0.328518	0.173443	0.198715	0	backbone 12,6,9,3,4,1,11	1000	Late
Emcn	0.437221	0.243881	-0.0771553	0	backbone 12,6,9,3,4,1,11	1000	Late
Pcp4l1	0.0484302	0.02	1.79462	0	backbone 12,6,9,3,4,1,11	1000	Late
Mmrn2	0.220575	0.110508	0.0162354	0	backbone 12,6,9,3,4,1,11	1000	Late
Dmkn	0	0	35.6206	-4967.7	backbone 12,6,9,3,4,1,11	1	Early
Cd72	0.0393614	0.0156186	3.24104	-0.00279819	backbone 12,6,9,3,4,1,11	1000	Late
Ccl22	0.56908	0.337351	-0.138976	0	backbone 12,6,9,3,4,1,11	1000	Late
Hbb-bt	0.921977	0.889155	-0.978097	-4.79675e-99	backbone 12,6,9,3,4,1,11	875	Middle
Hspa1a	0	0	16.8953	-794.581	backbone 12,6,9,3,4,1,11	1	Early
Col4a2	0.145437	0.0691685	0.241141	0	backbone 12,6,9,3,4,1,11	1000	Late
Dcstamp	0	0	18.3091	-1793.55	backbone 12,6,9,3,4,1,11	1000	Late
Gpihbp1	0.169791	0.0823489	0.27214	0	backbone 12,6,9,3,4,1,11	1000	Late
Egr1	0	0	71.6263	-18628.5	backbone 12,6,9,3,4,1,11	376	Middle
Spc24	0	0	55.4963	-425086	backbone 12,6,9,3,4,1,11	1000	Late
Selenop	0	0	172.469	-115718	backbone 12,6,9,3,4,1,11	686	Middle
Hba-a1	0.890797	0.817739	-0.627951	-5.73996e-187	backbone 12,6,9,3,4,1,11	673	Middle
Id3	0	0	75.5196	-24816.3	backbone 12,6,9,3,4,1,11	209	Middle
Hba-a2	0.897613	0.838729	-0.334487	0	backbone 12,6,9,3,4,1,11	674	Middle
H2afx	0	0	62.1378	-15841.8	backbone 12,6,9,3,4,1,11	1000	Late
Ccnd2	0.0261648	0.01	3.01983	-2.18686e-238	backbone 12,6,9,3,4,1,11	1000	Late
Sdc1	0	0	59.9185	-17622.8	backbone 12,6,9,3,4,1,11	1000	Late
Ndufa4l2	0.870924	0.688191	-0.368818	0	backbone 12,6,9,3,4,1,11	667	Middle
Tm4sf1	0.233445	0.11789	0.743138	0	backbone 12,6,9,3,4,1,11	1000	Late
Kif23	0	0	47.5016	-106800	backbone 12,6,9,3,4,1,11	1000	Late
Hspa1b	1.37463e-172	2.65853e-173	12.4968	-392.764	backbone 12,6,9,3,4,1,11	1	Early
Tyms	0	0	134.215	-118811	backbone 12,6,9,3,4,1,11	1000	Late
C4b	0.0554046	0.0233475	2.47433	-4.56826e-85	backbone 12,6,9,3,4,1,11	699	Middle
Alas1	0	0	28.5698	-2619.56	backbone 12,6,9,3,4,1,11	1000	Late
Tubb4b	0	0	26.1	-2307	backbone 12,6,9,3,4,1,11	1000	Late
Chil3	0	0	54.0082	-14041.7	backbone 12,6,9,3,4,1,11	32	Middle
Lyve1	0.0484302	0.0200076	1.57807	0	backbone 12,6,9,3,4,1,11	1000	Late
Tppp3	3.40757e-14	1.0066e-14	6.13988	-27.6244	backbone 12,6,9,3,4,1,11	1000	Late
Odc1	3.17031e-08	9.9421e-09	7.28491	-13.8213	backbone 12,6,9,3,4,1,11	207	Middle
Slfn4	0	0	46.2729	-15321.4	backbone 12,6,9,3,4,1,11	1	Early
Serpinb6b	0.128992	0.0607035	0.387606	0	backbone 12,6,9,3,4,1,11	1000	Late
Tspan7	0.184361	0.0904477	0.0557921	0	backbone 12,6,9,3,4,1,11	1000	Late
Gm12840	0.398988	0.218406	0.556409	-1.7286e-46	backbone 12,6,9,3,4,1,11	1000	Late
Cadm1	0.198416	0.0982161	1.12024	-5.60622e-45	backbone 12,6,9,3,4,1,11	1000	Late
Hist1h4d	0	0	43.5054	-8270.32	backbone 12,6,9,3,4,1,11	1000	Late
Slco2a1	0.594496	0.355152	-0.141383	0	backbone 12,6,9,3,4,1,11	1000	Late
Cbr2	0	0	77.0705	-32884.9	backbone 12,6,9,3,4,1,11	696	Middle
Pgf	0.0762683	0.0335428	0.167735	0	backbone 12,6,9,3,4,1,11	280	Middle
Ifit1bl1	0.0709224	0.0309789	2.26015	-2.56388e-176	backbone 12,6,9,3,4,1,11	1000	Late
Cks1b	0	0	110.71	-65959.6	backbone 12,6,9,3,4,1,11	1000	Late
Tnfsf9	0	0	78.0501	-22350.3	backbone 12,6,9,3,4,1,11	244	Middle
Fbln2	0.108108	0.0500005	1.02047	0	backbone 12,6,9,3,4,1,11	1000	Late
Spc25	0	0	21.2559	-77452.8	backbone 12,6,9,3,4,1,11	1000	Late
Ednrb	1.14417e-248	2.01602e-249	14.3163	-568.037	backbone 12,6,9,3,4,1,11	696	Middle
Mt2	0	0	22.7004	-1508.46	backbone 12,6,9,3,4,1,11	508	Middle
Hp	0	0	27.4201	-2962.76	backbone 12,6,9,3,4,1,11	1	Early
Crip2	0.0184164	0.00646784	7.08048	-0.435743	backbone 12,6,9,3,4,1,11	1000	Late
Igf1	0	0	30.6871	-5259.01	backbone 12,6,9,3,4,1,11	835	Middle
Hist1h2ab	0	0	35.7247	-160064	backbone 12,6,9,3,4,1,11	1000	Late
Nnmt	1.08085e-05	3.49548e-06	5.18691	-7.95887	backbone 12,6,9,3,4,1,11	728	Middle
Aurkb	0	0	174.199	-118450	backbone 12,6,9,3,4,1,11	1000	Late
Lepr	0.197063	0.0973886	1.03036	-2.43467e-34	backbone 12,6,9,3,4,1,11	16	Middle
Cd36	0	0	85.5254	-26931.1	backbone 12,6,9,3,4,1,11	909	Middle
Dppa3	0.098274	0.0446754	1.36749	-2.40937e-221	backbone 12,6,9,3,4,1,11	826	Middle
Cd200	0	0	30.187	-10457.1	backbone 12,6,9,3,4,1,11	1000	Late
Nr4a3	0	0	95.3263	-41129.6	backbone 12,6,9,3,4,1,11	220	Middle
Gem	0.0484302	0.020004	1.33237	0	backbone 12,6,9,3,4,1,11	1000	Late
Tinagl1	0.423817	0.234685	-0.0843202	0	backbone 12,6,9,3,4,1,11	1000	Late
Ptges	0.0261648	0.00999806	7.41868	-0.000193979	backbone 12,6,9,3,4,1,11	1	Early
Cenpa	3.41995e-48	8.59775e-49	9.79975	-106.07	backbone 12,6,9,3,4,1,11	1000	Late
Mx1	0	0	36.9824	-11316.6	backbone 12,6,9,3,4,1,11	1	Early
Cd9	0	0	176.478	-122646	backbone 12,6,9,3,4,1,11	938	Middle
Flrt3	0	0	37.624	-5143.65	backbone 12,6,9,3,4,1,11	114	Middle
Hdc	5.34222e-86	1.19345e-86	11.3129	-193.24	backbone 12,6,9,3,4,1,11	1	Early
Ocstamp	0.0629714	0.026851	3.89219	-1.00191e-23	backbone 12,6,9,3,4,1,11	1000	Late
AW112010	0.084513	0.037625	2.05487	-1.26478e-49	backbone 12,6,9,3,4,1,11	720	Middle
Rgs1	0	0	35.1639	-4018.55	backbone 12,6,9,3,4,1,11	368	Middle
Pmp22	0	0	26.2523	-2052.04	backbone 12,6,9,3,4,1,11	839	Middle
Cd34	0.09049	0.0408834	1.33388	0	backbone 12,6,9,3,4,1,11	1000	Late
Pbk	0	0	24.9776	-103778	backbone 12,6,9,3,4,1,11	1000	Late
Fgfr1	1.4067e-253	2.46454e-254	13.7038	-579.349	backbone 12,6,9,3,4,1,11	1000	Late
Slamf9	0	0	17.7931	-1652.77	backbone 12,6,9,3,4,1,11	1000	Late
Clspn	0.0261648	0.01	8.94582	-3.93889e-84	backbone 12,6,9,3,4,1,11	1000	Late
Dusp2	0	0	45.4632	-7144.51	backbone 12,6,9,3,4,1,11	202	Middle
Tnip3	0	0	21.1978	-1656.09	backbone 12,6,9,3,4,1,11	1000	Late
Anln	0	0	17.8611	-8558.53	backbone 12,6,9,3,4,1,11	1000	Late
Plau	4.45958e-06	1.43331e-06	4.42066	-8.8953	backbone 12,6,9,3,4,1,11	1000	Late
Cd81	1.82167e-07	5.75282e-08	7.22503	-12.0658	backbone 12,6,9,3,4,1,11	1000	Late
Il23a	0.321122	0.168782	0.410837	0	backbone 12,6,9,3,4,1,11	1	Early
Ifi205	0	0	81.9697	-33685.5	backbone 12,6,9,3,4,1,11	1	Early
Ctsl	0	0	73.0426	-20604.6	backbone 12,6,9,3,4,1,11	514	Middle
Slc9b2	0.487595	0.278124	0.134426	-1.0223e-303	backbone 12,6,9,3,4,1,11	1000	Late
Tmpo	0	0	40.3635	-5620.33	backbone 12,6,9,3,4,1,11	1000	Late
Uchl1	0.0896641	0.0404385	2.00293	-3.25587e-270	backbone 12,6,9,3,4,1,11	1000	Late
Gclm	2.05635e-110	4.34713e-111	10.4987	-249.512	backbone 12,6,9,3,4,1,11	971	Middle
Aspm	0	0	11.6978	-8913.28	backbone 12,6,9,3,4,1,11	1000	Late
Chka	0.0187355	0.00658366	3.61749	-0.48025	backbone 12,6,9,3,4,1,11	220	Middle
Col18a1	8.75908e-39	2.27736e-39	7.71527	-84.3726	backbone 12,6,9,3,4,1,11	1000	Late
Serpinh1	0.789437	0.544396	-0.36476	-3.81396e-175	backbone 12,6,9,3,4,1,11	1000	Late
Hmga2	0.0484302	0.0200072	0.744269	0	backbone 12,6,9,3,4,1,11	1000	Late
Kif11	0	0	321.753	-567464	backbone 12,6,9,3,4,1,11	1000	Late
Hist1h3c	0	0	13.8815	-758.558	backbone 12,6,9,3,4,1,11	1000	Late
Ltc4s	9.74804e-48	2.45456e-48	8.82819	-105.021	backbone 12,6,9,3,4,1,11	741	Middle
Oasl1	0	0	15.3642	-1223.47	backbone 12,6,9,3,4,1,11	1	Early
Caprin2	0.789426	0.54423	-0.295004	0	backbone 12,6,9,3,4,1,11	1	Early
Tacc3	0	0	35.8087	-46940.4	backbone 12,6,9,3,4,1,11	1000	Late
Hist1h1c	3.35475e-93	7.41401e-94	11.4165	-209.834	backbone 12,6,9,3,4,1,11	812	Middle
Klrd1	0.216964	0.108395	0.650241	-2.56381e-117	backbone 12,6,9,3,4,1,11	1000	Late
Slc7a2	0.0318441	0.0124701	3.03943	-5.08851e-41	backbone 12,6,9,3,4,1,11	1000	Late
Phlda1	0	0	73.232	-22778.4	backbone 12,6,9,3,4,1,11	209	Middle
H2-DMb2	0.0261648	0.01	7.85199	-3.00683e-11	backbone 12,6,9,3,4,1,11	1000	Late
Hmgn1	0	0	30.4624	-3699.59	backbone 12,6,9,3,4,1,11	1000	Late
Mgll	0.252035	0.128538	1.2234	-3.18879e-77	backbone 12,6,9,3,4,1,11	1000	Late
Ablim1	0.219717	0.10999	0.514892	0	backbone 12,6,9,3,4,1,11	1000	Late
Hbegf	1.63192e-54	4.03085e-55	8.15226	-120.643	backbone 12,6,9,3,4,1,11	272	Middle
Procr	1.8778e-09	5.82495e-10	9.68302	-16.6585	backbone 12,6,9,3,4,1,11	1000	Late
Tnfaip6	4.58929e-24	1.27123e-24	7.66266	-50.4169	backbone 12,6,9,3,4,1,11	1	Early
Cd24a	0	0	23.2798	-1759.3	backbone 12,6,9,3,4,1,11	1000	Late
Mcm5	0	0	23.9716	-1686.61	backbone 12,6,9,3,4,1,11	1000	Late
Gmnn	0	0	15.6974	-752.885	backbone 12,6,9,3,4,1,11	1000	Late
Nedd4	0.0484302	0.02	3.08578	-2.0205e-65	backbone 12,6,9,3,4,1,11	1000	Late
Mcm7	0	0	43.3483	-6670.89	backbone 12,6,9,3,4,1,11	1000	Late
Chchd10	8.23332e-12	2.48482e-12	4.97871	-22.1187	backbone 12,6,9,3,4,1,11	1000	Late
Plet1	0.881607	0.739131	-0.221635	0	backbone 12,6,9,3,4,1,11	1000	Late
Tnfrsf23	0.0195147	0.00686525	5.67746	-0.376112	backbone 12,6,9,3,4,1,11	1	Early
Ccr7	0.783502	0.535565	-0.287465	0	backbone 12,6,9,3,4,1,11	1	Early
Selp	0.605958	0.363454	-0.162933	0	backbone 12,6,9,3,4,1,11	1000	Late
Kif15	0	0	43.0312	-355531	backbone 12,6,9,3,4,1,11	1000	Late
Pf4	0	0	157.247	-92341.3	backbone 12,6,9,3,4,1,11	612	Middle
Cep55	0.0261648	0.01	5.79031	0	backbone 12,6,9,3,4,1,11	1000	Late
Ifitm6	0	0	47.7691	-11302	backbone 12,6,9,3,4,1,11	80	Middle
Ckap2l	0	0	37.2215	-13515	backbone 12,6,9,3,4,1,11	1000	Late
Serpine1	0.0261648	0.00944451	4.05899	-0.0578962	backbone 12,6,9,3,4,1,11	1000	Late
Rhoc	0	0	86.6096	-27233	backbone 12,6,9,3,4,1,11	1000	Late
Ltb	0.464048	0.261352	0.195985	0	backbone 12,6,9,3,4,1,11	137	Middle
Smc4	0	0	18.9188	-992.828	backbone 12,6,9,3,4,1,11	1000	Late
Uhrf1	0	0	31.6933	-103756	backbone 12,6,9,3,4,1,11	1000	Late
Grrp1	0.0586466	0.0248192	0.57534	0	backbone 12,6,9,3,4,1,11	1000	Late
Slc5a3	1.37528e-60	3.31992e-61	8.20016	-134.965	backbone 12,6,9,3,4,1,11	276	Middle
Timp3	0.388023	0.21124	0.208443	0	backbone 12,6,9,3,4,1,11	1000	Late
Jdp2	0	0	27.423	-2365.97	backbone 12,6,9,3,4,1,11	148	Middle
Upb1	0.631394	0.383189	0.0224273	-1.38046e-46	backbone 12,6,9,3,4,1,11	1000	Late
Aplnr	0.410961	0.226111	-0.0999219	0	backbone 12,6,9,3,4,1,11	1000	Late
Fcna	0.0355689	0.0140497	1.13642	0	backbone 12,6,9,3,4,1,11	805	Middle
Cd7	0.406714	0.223286	0.258555	-3.50206e-271	backbone 12,6,9,3,4,1,11	1000	Late
Mcm6	1.21888e-55	2.99845e-56	11.1813	-123.241	backbone 12,6,9,3,4,1,11	1000	Late
Thbd	0.0131472	0.00457522	3.07317	-1.26619	backbone 12,6,9,3,4,1,11	1	Early
Ccl17	0.787105	0.540111	-0.230978	0	backbone 12,6,9,3,4,1,11	1000	Late
Knl1	0	0	33.6944	-48610.8	backbone 12,6,9,3,4,1,11	1000	Late
Timp2	0	0	106.652	-66300.5	backbone 12,6,9,3,4,1,11	674	Middle
Cd207	0.879315	0.71448	-0.443899	0	backbone 12,6,9,3,4,1,11	1000	Late
Tubb5	0	0	42.8518	-5962.53	backbone 12,6,9,3,4,1,11	1000	Late
Cav1	0	0	29.2444	-2701.38	backbone 12,6,9,3,4,1,11	1000	Late
Wnt11	9.40371e-06	3.03928e-06	6.25135	-8.09872	backbone 12,6,9,3,4,1,11	207	Middle
F7	0	0	40.8475	-12573.5	backbone 12,6,9,3,4,1,11	910	Middle
Rnf128	0	0	56.2204	-19888.5	backbone 12,6,9,3,4,1,11	930	Middle
Nr2f2	0.568983	0.336952	-0.0960116	0	backbone 12,6,9,3,4,1,11	1000	Late
Tmem8	0	0	35.3821	-7658.44	backbone 12,6,9,3,4,1,11	652	Middle
Spic	0.211474	0.105314	1.21824	-5.15242e-34	backbone 12,6,9,3,4,1,11	664	Middle
Clu	0.783502	0.535602	-0.19684	0	backbone 12,6,9,3,4,1,11	1000	Late
Hist2h2ac	0	0	15.6087	-1611.69	backbone 12,6,9,3,4,1,11	1000	Late
Cxcl12	0.519826	0.300148	-0.166612	0	backbone 12,6,9,3,4,1,11	1000	Late
Gng11	0.0809652	0.0357542	1.96164	-3.78115e-205	backbone 12,6,9,3,4,1,11	1000	Late
Dnajb1	6.50094e-180	1.24428e-180	12.5357	-409.642	backbone 12,6,9,3,4,1,11	202	Middle
Lipa	0	0	72.6347	-23921.4	backbone 12,6,9,3,4,1,11	1000	Late
Ms4a4c	0	0	131.892	-65006.7	backbone 12,6,9,3,4,1,11	1	Early
Stfa3	0.890797	0.811728	-0.244907	0	backbone 12,6,9,3,4,1,11	320	Middle
Sgk1	0	0	41.6177	-6937.25	backbone 12,6,9,3,4,1,11	373	Middle
Mir155hg	0	0	70.421	-24722.2	backbone 12,6,9,3,4,1,11	1	Early
Asf1b	0	0	120.751	-70349.4	backbone 12,6,9,3,4,1,11	1000	Late
Tmem252	0.464916	0.261934	-0.109907	0	backbone 12,6,9,3,4,1,11	1000	Late
Alas2	0.834984	0.613547	-0.233255	-1.06169e-279	backbone 12,6,9,3,4,1,11	677	Middle
Tfrc	0.0810174	0.0357935	1.39328	0	backbone 12,6,9,3,4,1,11	1000	Late
Ptgs2	0	0	153.953	-97163.8	backbone 12,6,9,3,4,1,11	1	Early
Pdlim1	0	0	18.595	-929.081	backbone 12,6,9,3,4,1,11	1000	Late
Ptgr1	0	0	18.4887	-1290.37	backbone 12,6,9,3,4,1,11	1000	Late
Tmem176b	0	0	30.1585	-3013.72	backbone 12,6,9,3,4,1,11	1000	Late
Eng	1.19865e-07	3.77815e-08	5.08567	-12.4863	backbone 12,6,9,3,4,1,11	1000	Late
Rrm1	4.08342e-157	8.09334e-158	12.8498	-357.113	backbone 12,6,9,3,4,1,11	1000	Late
Olr1	0	0	28.4905	-3133.24	backbone 12,6,9,3,4,1,11	1000	Late
Selenoh	0	0	41.7034	-5923.9	backbone 12,6,9,3,4,1,11	1000	Late
Hspg2	0.07731	0.0340319	0.860116	0	backbone 12,6,9,3,4,1,11	1000	Late
Ciita	1.27408e-15	3.72032e-16	8.34987	-30.9224	backbone 12,6,9,3,4,1,11	1000	Late
Eln	0.344935	0.183505	0.0769971	0	backbone 12,6,9,3,4,1,11	1000	Late
Ch25h	0.88664	0.760181	-0.394047	0	backbone 12,6,9,3,4,1,11	712	Middle
Adamts9	0.0551117	0.023191	-0.0118003	0	backbone 12,6,9,3,4,1,11	1000	Late
Ltbp4	0.397679	0.217504	-0.0529853	0	backbone 12,6,9,3,4,1,11	1000	Late
Sorbs2	0.783502	0.535099	-0.209313	0	backbone 12,6,9,3,4,1,11	1000	Late
Ncapd2	0	0	145.118	-102633	backbone 12,6,9,3,4,1,11	1000	Late
Gas6	0	0	33.0708	-16873.7	backbone 12,6,9,3,4,1,11	695	Middle
Hist1h1e	0.000176241	5.81947e-05	4.71905	-5.14656	backbone 12,6,9,3,4,1,11	1000	Late
Acta1	0.933743	0.910212	-0.798043	-1.69673e-278	backbone 12,6,9,3,4,1,11	659	Middle
Tmem176a	0	0	20.5989	-1401.59	backbone 12,6,9,3,4,1,11	1000	Late
H2afz	0	0	17.7246	-1332.92	backbone 12,6,9,3,4,1,11	1000	Late
Fbxo32	0.155291	0.0748505	0.696427	0	backbone 12,6,9,3,4,1,11	429	Middle
Zranb3	0.0261648	0.01	4.36895	0	backbone 12,6,9,3,4,1,11	1000	Late
Wfs1	1.51932e-34	4.03532e-35	10.1814	-74.5902	backbone 12,6,9,3,4,1,11	1000	Late
Slc9a3r2	0.117732	0.0547691	1.1967	0	backbone 12,6,9,3,4,1,11	1000	Late
Gpx3	0.064927	0.0277758	2.90535	-3.14798e-09	backbone 12,6,9,3,4,1,11	680	Middle
Hcar2	0	0	24.7294	-2179.56	backbone 12,6,9,3,4,1,11	1	Early
Tagln	0.481552	0.273746	-0.0821028	0	backbone 12,6,9,3,4,1,11	1000	Late
Spint1	0	0	15.5799	-903.277	backbone 12,6,9,3,4,1,11	1	Early
Hpgd	0.878411	0.709053	-0.343888	0	backbone 12,6,9,3,4,1,11	700	Middle
Esco2	0	0	26.3	-48938.3	backbone 12,6,9,3,4,1,11	1000	Late
Clec14a	0.484798	0.276238	-0.0717699	0	backbone 12,6,9,3,4,1,11	1000	Late
Plpp3	2.50089e-291	4.14148e-291	14.8812	-684.749	backbone 12,6,9,3,4,1,11	1000	Late
Gclc	0.0446905	0.0178762	3.25915	-0.00518761	backbone 12,6,9,3,4,1,11	1000	Late
Gm4610	0.263318	0.135082	0.378932	0	backbone 12,6,9,3,4,1,11	1000	Late
Tshz2	0.452782	0.254011	0.0840796	0	backbone 12,6,9,3,4,1,11	1000	Late
Pxdc1	0.0488092	0.0202754	1.33302	0	backbone 12,6,9,3,4,1,11	1000	Late
Nfatc1	0.0233256	0.00826658	3.19088	-0.288917	backbone 12,6,9,3,4,1,11	1000	Late
Syngr1	0	0	44.1451	-8368.81	backbone 12,6,9,3,4,1,11	720	Middle
Fst	0.859905	0.659165	-0.60646	-3.7965e-50	backbone 12,6,9,3,4,1,11	223	Middle
Plk1	0	0	20.0792	-35261.7	backbone 12,6,9,3,4,1,11	1000	Late
Cd209d	0.22612	0.113738	0.0350465	0	backbone 12,6,9,3,4,1,11	1000	Late
Il1b	0	0	270.222	-368182	backbone 12,6,9,3,4,1,11	1	Early
Bok	0.149685	0.0716992	-0.0549992	0	backbone 12,6,9,3,4,1,11	1000	Late
Il7r	0	0	60.5607	-13100.9	backbone 12,6,9,3,4,1,11	1	Early
Pcdh7	0	0	20.8729	-1756.27	backbone 12,6,9,3,4,1,11	1000	Late
Kbtbd11	0.09255	0.0419251	0.662948	0	backbone 12,6,9,3,4,1,11	1000	Late
Cavin3	0.227334	0.114394	0.026989	0	backbone 12,6,9,3,4,1,11	1000	Late
Fmo2	0.325944	0.171903	0.0735044	0	backbone 12,6,9,3,4,1,11	1000	Late
Mt1	0	0	31.2791	-3117.97	backbone 12,6,9,3,4,1,11	580	Middle
Knstrn	0	0	36.5653	-43956.6	backbone 12,6,9,3,4,1,11	1000	Late
Edn1	0.643427	0.393777	-0.166868	0	backbone 12,6,9,3,4,1,11	1000	Late
Tcf15	0.315149	0.165516	0.0202205	0	backbone 12,6,9,3,4,1,11	1000	Late
Hsp90aa1	0	0	19.3451	-926.002	backbone 12,6,9,3,4,1,11	1000	Late
Chst11	0	0	28.7274	-2689.48	backbone 12,6,9,3,4,1,11	1000	Late
Plk2	0	0	17.8147	-1171.84	backbone 12,6,9,3,4,1,11	1	Early
Tsc22d1	2.864e-08	8.97005e-09	4.8631	-13.9245	backbone 12,6,9,3,4,1,11	1000	Late
Gm43936	0.325214	0.171453	0.0788371	0	backbone 12,6,9,3,4,1,11	352	Middle
Ass1	0	0	83.4102	-28246.2	backbone 12,6,9,3,4,1,11	1	Early
Errfi1	0	0	41.2572	-5720.77	backbone 12,6,9,3,4,1,11	118	Middle
Sox18	0.253902	0.129693	-0.0394491	0	backbone 12,6,9,3,4,1,11	1000	Late
Dnmt3aos	7.24381e-18	2.07897e-18	9.31096	-36.1095	backbone 12,6,9,3,4,1,11	1000	Late
H2-DMa	0	0	25.4235	-2023.34	backbone 12,6,9,3,4,1,11	1000	Late
Matn4	0.000553401	0.000185057	4.66124	-3.98967	backbone 12,6,9,3,4,1,11	300	Middle
Lig1	7.12154e-60	1.72341e-60	10.2274	-133.006	backbone 12,6,9,3,4,1,11	1000	Late
Mamdc2	0.257196	0.131633	0.433508	0	backbone 12,6,9,3,4,1,11	1000	Late
Col15a1	0.0533578	0.0223569	0.227692	0	backbone 12,6,9,3,4,1,11	1000	Late
Efr3b	7.0781e-35	1.87711e-35	7.04379	-75.3556	backbone 12,6,9,3,4,1,11	1000	Late
Ifi27l2a	0	0	24.5609	-1826.32	backbone 12,6,9,3,4,1,11	1	Early
Il1rn	0	0	108.73	-43913.8	backbone 12,6,9,3,4,1,11	1	Early
Bgn	0.881607	0.735191	-0.540784	-1.17019e-291	backbone 12,6,9,3,4,1,11	1000	Late
Adgrl4	0.111969	0.0519088	1.00241	0	backbone 12,6,9,3,4,1,11	1000	Late
Gsta3	0.890797	0.794295	-0.730368	-4.09616e-178	backbone 12,6,9,3,4,1,11	1000	Late
Cited2	0	0	69.0391	-19183.8	backbone 12,6,9,3,4,1,11	373	Middle
Slc7a11	0	0	127.924	-60762.7	backbone 12,6,9,3,4,1,11	1	Early
Anxa1	0	0	74.2926	-19455.1	backbone 12,6,9,3,4,1,11	1000	Late
Cavin1	0.0261648	0.01	3.51582	0	backbone 12,6,9,3,4,1,11	1000	Late
Sell	0	0	58.4465	-26796.4	backbone 12,6,9,3,4,1,11	105	Middle
Hvcn1	0	0	24.0876	-1978.3	backbone 12,6,9,3,4,1,11	1000	Late
Tie1	0.402322	0.220714	-0.0475376	0	backbone 12,6,9,3,4,1,11	1000	Late
Nes	0.237254	0.120003	0.0960489	0	backbone 12,6,9,3,4,1,11	1000	Late
S100a16	0.59152	0.352901	-0.0137646	-4.30242e-222	backbone 12,6,9,3,4,1,11	1000	Late
Spint2	0.218598	0.109299	-0.060549	0	backbone 12,6,9,3,4,1,11	1000	Late
Ndc80	0	0	59.9257	-116678	backbone 12,6,9,3,4,1,11	1000	Late
Klrb1b	0.0261648	0.01	1.13983	0	backbone 12,6,9,3,4,1,11	1000	Late
Klk8	0.0932535	0.0423371	0.348769	0	backbone 12,6,9,3,4,1,11	1000	Late
C130074G19Rik	0.139737	0.0662631	0.2526	0	backbone 12,6,9,3,4,1,11	1000	Late
Tpm2	0.309516	0.162063	0.168423	0	backbone 12,6,9,3,4,1,11	1000	Late
Ccl6	0	0	28.842	-2945.29	backbone 12,6,9,3,4,1,11	1	Early
Des	0.849983	0.639401	-0.318959	0	backbone 12,6,9,3,4,1,11	714	Middle
Dhfr	0.0261648	0.01	0.919857	0	backbone 12,6,9,3,4,1,11	1000	Late
Cspg4	0.694251	0.439322	-0.112008	0	backbone 12,6,9,3,4,1,11	1000	Late
Pltp	0	0	69.9605	-23061.5	backbone 12,6,9,3,4,1,11	708	Middle
Sbsn	0.0909764	0.0411395	1.49139	-1.77333e-222	backbone 12,6,9,3,4,1,11	1000	Late
Gadd45g	1.44914e-32	3.89239e-33	6.40113	-70.0211	backbone 12,6,9,3,4,1,11	253	Middle
Cdkn2c	0.0261648	0.01	3.01772	0	backbone 12,6,9,3,4,1,11	1000	Late
Ighm	0.0270606	0.0104238	3.26582	-3.58722e-27	backbone 12,6,9,3,4,1,11	1	Early
3830403N18Rik	0.892426	0.826699	-0.288744	0	backbone 12,6,9,3,4,1,11	213	Middle
Dnm3	0.449691	0.25179	0.275204	-6.82525e-87	backbone 12,6,9,3,4,1,11	1000	Late
Slco2b1	0	0	23.356	-1634.57	backbone 12,6,9,3,4,1,11	778	Middle
Yae1d1	0.372572	0.201373	0.55876	-5.92089e-51	backbone 12,6,9,3,4,1,11	1000	Late
Npl	0	0	33.3283	-4470.28	backbone 12,6,9,3,4,1,11	706	Middle
Fbln5	0.534733	0.311535	-0.0469703	0	backbone 12,6,9,3,4,1,11	1000	Late
Cd69	1.39006e-06	4.45097e-07	5.79288	-10.0198	backbone 12,6,9,3,4,1,11	126	Middle
Slc6a12	0.0288061	0.0111883	3.68939	-0.658641	backbone 12,6,9,3,4,1,11	1000	Late
Rasa1	9.13436e-24	2.53387e-24	6.44699	-49.7281	backbone 12,6,9,3,4,1,11	1000	Late
Bub1	0	0	74.1315	-80425.6	backbone 12,6,9,3,4,1,11	1000	Late
Atad2	3.38038e-05	1.10538e-05	7.90537	-6.80756	backbone 12,6,9,3,4,1,11	1000	Late
Chp2	0.0500705	0.0208494	1.89735	0	backbone 12,6,9,3,4,1,11	1000	Late
Id1	0.0261648	0.00997617	4.62804	-0.00238557	backbone 12,6,9,3,4,1,11	1000	Late
Hgsnat	0	0	15.9667	-754.535	backbone 12,6,9,3,4,1,11	751	Middle
Upp1	0	0	21.5697	-1320.93	backbone 12,6,9,3,4,1,11	1	Early
Rgs16	0.710226	0.454185	-0.208906	-8.14116e-278	backbone 12,6,9,3,4,1,11	1000	Late
Lrrc32	0.0691076	0.03	3.21721	0	backbone 12,6,9,3,4,1,11	1000	Late
Wwtr1	0.0674326	0.0289555	0.587135	0	backbone 12,6,9,3,4,1,11	1000	Late
Plxdc2	0.00864093	0.00297767	4.60203	-1.21145	backbone 12,6,9,3,4,1,11	1000	Late
Penk	0.798472	0.557913	-0.217925	0	backbone 12,6,9,3,4,1,11	1000	Late
Ifi206	0	0	58.3569	-12132	backbone 12,6,9,3,4,1,11	1	Early
Il1rl1	0.218598	0.10929	1.33127	0	backbone 12,6,9,3,4,1,11	1000	Late
Gpr84	7.39945e-199	1.3763e-199	15.2867	-453.29	backbone 12,6,9,3,4,1,11	1	Early
Gm5483	0.879664	0.715871	-0.343831	0	backbone 12,6,9,3,4,1,11	126	Middle
Diaph3	0	0	11.9586	-3259.64	backbone 12,6,9,3,4,1,11	1000	Late
Gm20186	0.0562412	0.0237338	2.15928	-9.53463e-25	backbone 12,6,9,3,4,1,11	201	Middle
Bdh2	0.446694	0.249881	0.419273	-1.4055e-41	backbone 12,6,9,3,4,1,11	1000	Late
Pld3	0	0	59.4531	-13017	backbone 12,6,9,3,4,1,11	943	Middle
Irf7	0	0	34.2135	-3993.33	backbone 12,6,9,3,4,1,11	1	Early
Axl	3.69446e-222	6.64264e-223	11.9148	-506.978	backbone 12,6,9,3,4,1,11	970	Middle
Tek	0.204762	0.101603	0.548901	0	backbone 12,6,9,3,4,1,11	1000	Late
Srxn1	6.67157e-138	1.35566e-138	11.2445	-312.847	backbone 12,6,9,3,4,1,11	1000	Late
Smpd3	0.306651	0.160379	0.266381	0	backbone 12,6,9,3,4,1,11	1000	Late
Malt1	0	0	127.456	-61101.5	backbone 12,6,9,3,4,1,11	1	Early
Nid1	0.821233	0.592227	-0.34402	0	backbone 12,6,9,3,4,1,11	1000	Late
Gm15056	0.0261648	0.01	5.44425	-5.41536e-52	backbone 12,6,9,3,4,1,11	1	Early
Hist1h2bc	0	0	18.2025	-1034.98	backbone 12,6,9,3,4,1,11	898	Middle
Shcbp1	0	0	45.5422	-151910	backbone 12,6,9,3,4,1,11	1000	Late
Sema6a	0.116834	0.054328	-0.00237718	0	backbone 12,6,9,3,4,1,11	1000	Late
Oaf	6.43971e-109	1.36651e-109	10.3155	-246.064	backbone 12,6,9,3,4,1,11	1000	Late
P2ry10	0.0484302	0.02	1.8012	0	backbone 12,6,9,3,4,1,11	1000	Late
Aurka	0	0	31.8871	-25903.5	backbone 12,6,9,3,4,1,11	1000	Late
Fam110c	0.896801	0.83575	-0.888746	-9.09941e-51	backbone 12,6,9,3,4,1,11	526	Middle
Kdr	0.0888776	0.0400127	0.471658	0	backbone 12,6,9,3,4,1,11	1000	Late
Hells	0.0261648	0.01	3.86287	-8.10445e-217	backbone 12,6,9,3,4,1,11	1000	Late
Tgfbr3	0.378396	0.204939	0.307569	0	backbone 12,6,9,3,4,1,11	1000	Late
Fcgrt	0	0	55.1358	-14616	backbone 12,6,9,3,4,1,11	688	Middle
H2afv	1.19156e-214	2.1734e-215	13.1891	-489.674	backbone 12,6,9,3,4,1,11	1000	Late
Serpinb1a	0.0497156	0.0206817	1.60022	0	backbone 12,6,9,3,4,1,11	1000	Late
Hilpda	0	0	101.772	-38351.8	backbone 12,6,9,3,4,1,11	1	Early
Kif20b	0	0	20.2684	-11023.4	backbone 12,6,9,3,4,1,11	1000	Late
Cdkn1c	0.85933	0.65351	-0.148229	0	backbone 12,6,9,3,4,1,11	1000	Late
Osm	0	0	122.196	-54872.7	backbone 12,6,9,3,4,1,11	74	Middle
Bcl2a1d	0	0	83.5039	-39623.4	backbone 12,6,9,3,4,1,11	1	Early
Klf2	8.87532e-54	2.19753e-54	7.94995	-118.947	backbone 12,6,9,3,4,1,11	1000	Late
Sept3	0.78928	0.543814	-0.394412	-2.55225e-206	backbone 12,6,9,3,4,1,11	1000	Late
Podxl	0.0703543	0.0306463	0.0545653	0	backbone 12,6,9,3,4,1,11	1000	Late
Clic5	0.890797	0.791661	-0.61353	-5.69155e-139	backbone 12,6,9,3,4,1,11	1000	Late
Bcl2a1a	0	0	25.638	-2280.99	backbone 12,6,9,3,4,1,11	1000	Late
Cldn5	0.859807	0.657817	-0.450848	-1.57436e-233	backbone 12,6,9,3,4,1,11	1000	Late
Fstl1	0.738326	0.481336	-0.247219	-4.54817e-121	backbone 12,6,9,3,4,1,11	1000	Late
Lsmem1	0	0	42.4004	-6990.47	backbone 12,6,9,3,4,1,11	175	Middle
Irf1	0	0	41.6553	-6081.21	backbone 12,6,9,3,4,1,11	1	Early
Clec1a	0.0666486	0.0285789	3.31538	-1.28542e-61	backbone 12,6,9,3,4,1,11	111	Middle
Phlda3	0.119311	0.0555933	2.02334	-7.7465e-24	backbone 12,6,9,3,4,1,11	1000	Late
Timp4	0.680033	0.426653	-0.114509	0	backbone 12,6,9,3,4,1,11	1000	Late
Ackr1	0.839734	0.621671	-0.275405	0	backbone 12,6,9,3,4,1,11	1000	Late
Crip1	0	0	55.7521	-10831.8	backbone 12,6,9,3,4,1,11	1000	Late
Ahnak2	0	0	32.7418	-4872.83	backbone 12,6,9,3,4,1,11	1000	Late
Gadd45a	1.48463e-258	2.58029e-259	13.9005	-590.816	backbone 12,6,9,3,4,1,11	214	Middle
Clmp	2.30237e-125	4.75669e-126	10.5803	-283.961	backbone 12,6,9,3,4,1,11	1000	Late
Apoc4	2.92741e-17	8.45437e-18	6.84714	-34.7067	backbone 12,6,9,3,4,1,11	674	Middle
Dusp9	0.709973	0.453551	-0.175781	0	backbone 12,6,9,3,4,1,11	1000	Late
Cd226	0.0484302	0.02	2.50492	0	backbone 12,6,9,3,4,1,11	1000	Late
Batf3	9.92207e-177	1.90702e-177	15.528	-402.307	backbone 12,6,9,3,4,1,11	1000	Late
Acpp	0.757924	0.502744	-0.328969	0	backbone 12,6,9,3,4,1,11	1000	Late
Colec12	0.360026	0.192614	0.149848	0	backbone 12,6,9,3,4,1,11	1000	Late
Nr4a2	0	0	153.044	-103706	backbone 12,6,9,3,4,1,11	209	Middle
Pdpn	0	0	34.7626	-6220.63	backbone 12,6,9,3,4,1,11	1	Early
Ptgs1	0.0470498	0.0188764	2.59071	-3.03495e-107	backbone 12,6,9,3,4,1,11	1000	Late
Kif20a	0.0261648	0.01	6.12927	-4.29091e-271	backbone 12,6,9,3,4,1,11	1000	Late
H2-M2	0.783502	0.533626	-0.324762	-1.25437e-39	backbone 12,6,9,3,4,1,11	1000	Late
Plcb4	0.475434	0.269856	0.141259	-1.1307e-166	backbone 12,6,9,3,4,1,11	1000	Late
Cebpd	0.42808	0.237499	0.647185	-6.16798e-12	backbone 12,6,9,3,4,1,11	1	Early
Ace	0.459876	0.258543	-0.0117583	0	backbone 12,6,9,3,4,1,11	1000	Late
Fgl2	4.18427e-20	1.18415e-20	6.70679	-41.2775	backbone 12,6,9,3,4,1,11	1	Early
Tuba1a	0	0	16.5618	-762.585	backbone 12,6,9,3,4,1,11	1000	Late
Anpep	0	0	37.2083	-5307.91	backbone 12,6,9,3,4,1,11	1000	Late
Gm26522	0.528007	0.306086	0.148355	-2.32626e-54	backbone 12,6,9,3,4,1,11	1	Early
Fxyd7	0.753968	0.497063	-0.310114	0	backbone 12,6,9,3,4,1,11	1000	Late
Tspan13	5.32731e-193	9.98338e-194	13.8471	-439.795	backbone 12,6,9,3,4,1,11	1000	Late
Gm9733	0	0	54.4302	-10366.3	backbone 12,6,9,3,4,1,11	142	Middle
Hmgn2	0	0	22.4996	-1941.02	backbone 12,6,9,3,4,1,11	1000	Late
Clec4n	1.1325e-24	3.1325e-25	6.83552	-51.8176	backbone 12,6,9,3,4,1,11	1	Early
Med21	2.24324e-23	6.23171e-24	6.03926	-48.8273	backbone 12,6,9,3,4,1,11	56	Middle
Kif22	0	0	43.0152	-106557	backbone 12,6,9,3,4,1,11	1000	Late
Fbxo5	3.95987e-57	9.68584e-58	10.1387	-126.674	backbone 12,6,9,3,4,1,11	1000	Late
Ccne2	0	0	9.53399	-3468.65	backbone 12,6,9,3,4,1,11	1000	Late
Rgcc	0	0	68.106	-16595.4	backbone 12,6,9,3,4,1,11	1	Early
Tubb2a	0	0	52.3938	-12904.3	backbone 12,6,9,3,4,1,11	1000	Late
Pde10a	0.822603	0.594722	-0.353044	0	backbone 12,6,9,3,4,1,11	452	Middle
Olfr1369-ps1	0.911298	0.871748	-0.547935	0	backbone 12,6,9,3,4,1,11	1000	Late
Akr1b8	0	0	23.1619	-2465.14	backbone 12,6,9,3,4,1,11	872	Middle
Il12a	0.0637883	0.0272504	2.04176	-1.36898e-81	backbone 12,6,9,3,4,1,11	1	Early
Npr1	0.345606	0.18407	0.639143	-9.23677e-28	backbone 12,6,9,3,4,1,11	1000	Late
Ranbp1	0	0	33.4289	-4808.22	backbone 12,6,9,3,4,1,11	1000	Late
Ptprg	0.401442	0.21999	-0.0225706	0	backbone 12,6,9,3,4,1,11	1000	Late
Tpm1	0	0	31.402	-4524.05	backbone 12,6,9,3,4,1,11	1000	Late
Ifi203	0	0	69.1206	-17085.9	backbone 12,6,9,3,4,1,11	1	Early
Tuba1b	0	0	32.6444	-4276.66	backbone 12,6,9,3,4,1,11	1000	Late
St3gal5	1.10145e-108	2.34169e-109	11.361	-245.526	backbone 12,6,9,3,4,1,11	1000	Late
Pmepa1	1.41522e-20	3.99375e-21	6.27561	-42.3644	backbone 12,6,9,3,4,1,11	519	Middle
Klrk1	0.0261648	0.01	5.07794	-7.86171e-168	backbone 12,6,9,3,4,1,11	1	Early
Cd2	0.0319984	0.012537	3.50424	-0.0250072	backbone 12,6,9,3,4,1,11	1000	Late
Mylpf	0.890797	0.80914	-0.322827	0	backbone 12,6,9,3,4,1,11	1	Early
Nrg1	0	0	22.1412	-1784.47	backbone 12,6,9,3,4,1,11	91	Middle
Ecscr	0.130639	0.0616616	0.269501	0	backbone 12,6,9,3,4,1,11	1000	Late
Tjp1	0.355797	0.190138	0.175594	0	backbone 12,6,9,3,4,1,11	1000	Late
Hist1h1d	0.0691076	0.0299014	1.41895	0	backbone 12,6,9,3,4,1,11	1000	Late
Gja1	0.0692926	0.0301423	2.47894	-3.72737e-28	backbone 12,6,9,3,4,1,11	700	Middle
Lhx6	0.809776	0.572026	-0.362001	0	backbone 12,6,9,3,4,1,11	1000	Late
Ska1	0	0	13.9822	-10912.3	backbone 12,6,9,3,4,1,11	1000	Late
Melk	0	0	65.1653	-132835	backbone 12,6,9,3,4,1,11	1000	Late
Cd83	0	0	109.615	-43962.9	backbone 12,6,9,3,4,1,11	309	Middle
Gatm	0.0261648	0.01	5.53748	-1.28224e-16	backbone 12,6,9,3,4,1,11	715	Middle
Rcan1	0	0	26.9045	-2224.49	backbone 12,6,9,3,4,1,11	1	Early
Gpr183	0.135873	0.0643221	1.98102	-1.49644e-05	backbone 12,6,9,3,4,1,11	1000	Late
Ctsd	0	0	106.536	-57732.5	backbone 12,6,9,3,4,1,11	744	Middle
Ece1	0.0558826	0.0235601	2.5295	-5.41833e-05	backbone 12,6,9,3,4,1,11	1000	Late
Kcnq1ot1	0.0656741	0.0281348	2.31371	-0.00137431	backbone 12,6,9,3,4,1,11	1000	Late
Fpr1	0	0	34.6914	-3972.29	backbone 12,6,9,3,4,1,11	1	Early
Hpgds	0	0	23.731	-2115.5	backbone 12,6,9,3,4,1,11	697	Middle
Lgals3	0	0	76.5932	-21190.5	backbone 12,6,9,3,4,1,11	911	Middle
Cenpp	0	0	18.8353	-1675.13	backbone 12,6,9,3,4,1,11	1000	Late
Pdgfb	4.69813e-127	9.65936e-128	11.0949	-287.858	backbone 12,6,9,3,4,1,11	1000	Late
Car6	0.120879	0.0564019	1.49922	-5.27893e-37	backbone 12,6,9,3,4,1,11	1000	Late
Pacrg	0.394881	0.215605	0.211609	0	backbone 12,6,9,3,4,1,11	1000	Late
Plat	0.57823	0.3437	-0.0291487	0	backbone 12,6,9,3,4,1,11	1000	Late
Fam167b	0.807212	0.5686	-0.238117	0	backbone 12,6,9,3,4,1,11	1000	Late
Mgp	0.873196	0.694274	-0.481801	0	backbone 12,6,9,3,4,1,11	1000	Late
Aldh1a2	0.128876	0.0606233	1.10506	0	backbone 12,6,9,3,4,1,11	1000	Late
Cbfa2t3	0	0	15.6722	-823.618	backbone 12,6,9,3,4,1,11	1000	Late
Gpc1	0	0	16.7632	-953.812	backbone 12,6,9,3,4,1,11	1000	Late
Cyyr1	0.05366	0.022505	1.80701	-6.91591e-238	backbone 12,6,9,3,4,1,11	1000	Late
Ly6i	0.0261648	0.01	1.95383	0	backbone 12,6,9,3,4,1,11	1	Early
Car2	0.697643	0.443343	-0.105035	-6.39275e-197	backbone 12,6,9,3,4,1,11	1000	Late
Vsig4	0.879942	0.716279	-0.682853	-7.36258e-64	backbone 12,6,9,3,4,1,11	1	Early
Ube2s	0	0	23.5366	-1902.02	backbone 12,6,9,3,4,1,11	1000	Late
Dhrs9	0	0	19.3382	-1415.07	backbone 12,6,9,3,4,1,11	1000	Late
Ddit4	0	0	48.5511	-8074.99	backbone 12,6,9,3,4,1,11	264	Middle
Ctnnd2	0.614972	0.370336	0.160328	-1.27e-31	backbone 12,6,9,3,4,1,11	1000	Late
AC160336.1	0	0	18.6701	-1028.24	backbone 12,6,9,3,4,1,11	179	Middle
Ifi209	0	0	74.6152	-24525.4	backbone 12,6,9,3,4,1,11	1	Early
Ccrl2	0	0	172.917	-133480	backbone 12,6,9,3,4,1,11	308	Middle
Prss23	0.876596	0.70303	-0.347278	0	backbone 12,6,9,3,4,1,11	1000	Late
Cenpm	0	0	9.75017	-1891.62	backbone 12,6,9,3,4,1,11	1000	Late
Cit	0	0	14.9841	-8015.57	backbone 12,6,9,3,4,1,11	1000	Late
Rad51	0	0	17.4713	-17444.1	backbone 12,6,9,3,4,1,11	1000	Late
Il4i1	0.796591	0.55379	-0.38903	-2.90298e-215	backbone 12,6,9,3,4,1,11	1000	Late
Creg1	0	0	39.5126	-5745.63	backbone 12,6,9,3,4,1,11	781	Middle
Slc25a4	1.3529e-54	3.33895e-55	8.38568	-120.832	backbone 12,6,9,3,4,1,11	1000	Late
Dnajc9	3.29931e-08	1.03532e-08	6.18165	-13.7808	backbone 12,6,9,3,4,1,11	1000	Late
Cenpw	0	0	36.929	-13033.1	backbone 12,6,9,3,4,1,11	1000	Late
Igfbp6	2.18838e-11	6.65268e-12	5.80283	-21.1312	backbone 12,6,9,3,4,1,11	34	Middle
Prr11	0	0	36.9204	-130818	backbone 12,6,9,3,4,1,11	1000	Late
Trf	0	0	30.8451	-4354.02	backbone 12,6,9,3,4,1,11	630	Middle
Ncapg	0	0	15.7211	-45344.7	backbone 12,6,9,3,4,1,11	1000	Late
Lhfpl2	0	0	47.353	-8578.22	backbone 12,6,9,3,4,1,11	501	Middle
Lsp1	0	0	15.8209	-851.981	backbone 12,6,9,3,4,1,11	1000	Late
Cdh1	0.425022	0.235693	0.318326	-2.07499e-34	backbone 12,6,9,3,4,1,11	1000	Late
Fabp3	0.0781002	0.0344109	1.26481	0	backbone 12,6,9,3,4,1,11	802	Middle
Sphk1	2.93863e-25	8.09886e-26	7.89079	-53.1703	backbone 12,6,9,3,4,1,11	1000	Late
Dst	0.179829	0.0879722	1.2431	-7.86624e-41	backbone 12,6,9,3,4,1,11	795	Middle
Ran	0	0	30.8454	-3615.69	backbone 12,6,9,3,4,1,11	1000	Late
Arc	0.88664	0.758947	-0.39072	0	backbone 12,6,9,3,4,1,11	1000	Late
Bag3	0.0707834	0.030904	2.48311	-4.10264e-13	backbone 12,6,9,3,4,1,11	1000	Late
C330027C09Rik	0	0	14.3801	-11038	backbone 12,6,9,3,4,1,11	1000	Late
Samd5	0.881607	0.733464	-0.311538	0	backbone 12,6,9,3,4,1,11	1000	Late
Crim1	0.15483	0.0745659	0.833598	0	backbone 12,6,9,3,4,1,11	1000	Late
Heg1	0.0888776	0.04	1.12142	0	backbone 12,6,9,3,4,1,11	1000	Late
Kitl	0.160701	0.0776187	1.1458	0	backbone 12,6,9,3,4,1,11	1000	Late
Arg1	0	0	101.668	-37952.6	backbone 12,6,9,3,4,1,11	1	Early
Irs2	0	0	55.413	-10838.6	backbone 12,6,9,3,4,1,11	1	Early
Ppp1r14a	0.707128	0.451431	-0.134537	0	backbone 12,6,9,3,4,1,11	1000	Late
Ckap2	0	0	73.3852	-153209	backbone 12,6,9,3,4,1,11	1000	Late
Mxd1	0	0	90.8981	-34419.5	backbone 12,6,9,3,4,1,11	1	Early
Rpl39l	0.817256	0.5847	-0.289317	-6.73023e-300	backbone 12,6,9,3,4,1,11	1	Early
Cdk18	0.100945	0.0460109	1.87345	-4.7134e-08	backbone 12,6,9,3,4,1,11	1000	Late
Car3	0.890318	0.774399	-0.595279	-6.60742e-257	backbone 12,6,9,3,4,1,11	787	Middle
Traf1	0	0	86.3468	-32143.3	backbone 12,6,9,3,4,1,11	110	Middle
Dlc1	0.846053	0.632312	-0.518645	-5.86441e-62	backbone 12,6,9,3,4,1,11	1000	Late
Ly75	0.713286	0.456789	-0.240393	-1.25915e-140	backbone 12,6,9,3,4,1,11	1000	Late
Egr2	0	0	33.5933	-6335.85	backbone 12,6,9,3,4,1,11	1	Early
Mustn1	0.421877	0.233045	0.00623611	0	backbone 12,6,9,3,4,1,11	1000	Late
Isg20	0	0	21.2735	-3851.66	backbone 12,6,9,3,4,1,11	1	Early
Slc27a3	0.108108	0.0499746	1.80386	0	backbone 12,6,9,3,4,1,11	1000	Late
Nucks1	0	0	25.5748	-1841.53	backbone 12,6,9,3,4,1,11	1000	Late
C1qtnf9	0.44535	0.24895	-0.0752431	0	backbone 12,6,9,3,4,1,11	1000	Late
Arl5c	0	0	41.0738	-5833.99	backbone 12,6,9,3,4,1,11	1	Early
Gpr34	5.51275e-140	1.11578e-140	10.9649	-317.647	backbone 12,6,9,3,4,1,11	685	Middle
Gimap5	0.229314	0.115574	-0.0289968	0	backbone 12,6,9,3,4,1,11	1000	Late
Cpe	0.675684	0.423038	-0.0435062	0	backbone 12,6,9,3,4,1,11	1000	Late
Akr1c18	0.742115	0.486085	-0.210015	0	backbone 12,6,9,3,4,1,11	1000	Late
Clec4e	0	0	140.024	-72996.1	backbone 12,6,9,3,4,1,11	1	Early
Hmgb1	6.71766e-256	1.17156e-256	12.8773	-584.698	backbone 12,6,9,3,4,1,11	1000	Late
Bhlhe40	0	0	88.8373	-29214.9	backbone 12,6,9,3,4,1,11	337	Middle
Plp2	0	0	35.5356	-6542.2	backbone 12,6,9,3,4,1,11	1000	Late
Mastl	0	0	40.8629	-97811.9	backbone 12,6,9,3,4,1,11	1000	Late
Gbp5	0.0261648	0.009964	9.08381	-0.00360699	backbone 12,6,9,3,4,1,11	1	Early
Plpp1	0.253508	0.129441	0.469827	0	backbone 12,6,9,3,4,1,11	1000	Late
Bdkrb2	0.507947	0.291969	-0.175563	0	backbone 12,6,9,3,4,1,11	250	Middle
Fgd5	0.651364	0.400307	-0.158895	0	backbone 12,6,9,3,4,1,11	1000	Late
Trem2	0	0	73.0141	-19433.8	backbone 12,6,9,3,4,1,11	746	Middle
Fosb	0	0	70.6111	-17716.4	backbone 12,6,9,3,4,1,11	292	Middle
Kcnn4	0	0	32.9122	-3514.06	backbone 12,6,9,3,4,1,11	1000	Late
Mcm3	4.6625e-59	1.13392e-59	9.18847	-131.122	backbone 12,6,9,3,4,1,11	1000	Late
Ddhd1	7.79108e-05	2.55859e-05	3.57822	-6.11641	backbone 12,6,9,3,4,1,11	607	Middle
Lrrc39	0.785023	0.537718	-0.375133	-2.34629e-16	backbone 12,6,9,3,4,1,11	1000	Late
Cacnb3	0.783502	0.535043	-0.274993	0	backbone 12,6,9,3,4,1,11	298	Middle
Stmn2	0.879245	0.712364	-0.406635	0	backbone 12,6,9,3,4,1,11	1000	Late
Incenp	2.35549e-220	4.25401e-221	11.8937	-502.818	backbone 12,6,9,3,4,1,11	1000	Late
F10	0	0	83.2103	-45348.9	backbone 12,6,9,3,4,1,11	7	Early
Gm17056	0	0	47.3746	-9050.89	backbone 12,6,9,3,4,1,11	1	Early
Tcf19	0	0	12.8327	-5629.62	backbone 12,6,9,3,4,1,11	1000	Late
Bhlhe41	0.0484302	0.02	3.57901	0	backbone 12,6,9,3,4,1,11	1000	Late
2810474O19Rik	1.42398e-15	4.16087e-16	4.91596	-31.5061	backbone 12,6,9,3,4,1,11	1	Early
Dctpp1	8.2629e-183	1.5716e-183	14.4721	-416.316	backbone 12,6,9,3,4,1,11	1000	Late
Egr3	0.676525	0.423911	-0.192219	0	backbone 12,6,9,3,4,1,11	249	Middle
Thrsp	0.872979	0.692796	-0.207465	0	backbone 12,6,9,3,4,1,11	1000	Late
Cd274	0	0	51.0023	-12561.2	backbone 12,6,9,3,4,1,11	1	Early
Pdgfa	0.0261648	0.00949833	3.22886	-0.687056	backbone 12,6,9,3,4,1,11	709	Middle
Gbp2	0	0	16.3167	-787.651	backbone 12,6,9,3,4,1,11	1	Early
Scd2	0.0567334	0.0239642	2.77102	-0.00662563	backbone 12,6,9,3,4,1,11	1000	Late
Hspa12b	0.85416	0.644549	-0.263415	0	backbone 12,6,9,3,4,1,11	1000	Late
Syt15	0.557016	0.327414	-0.140324	0	backbone 12,6,9,3,4,1,11	1000	Late
Il6st	0.213971	0.106772	1.46124	-0.000878418	backbone 12,6,9,3,4,1,11	1000	Late
Etv3	0.656037	0.404381	0.0572385	-1.26672e-94	backbone 12,6,9,3,4,1,11	289	Middle
Pcdh1	0.357517	0.191129	-0.109268	0	backbone 12,6,9,3,4,1,11	1000	Late
Gimap6	0.0713207	0.0312242	0.0586127	0	backbone 12,6,9,3,4,1,11	1000	Late
G0s2	0.881607	0.736254	-0.288057	0	backbone 12,6,9,3,4,1,11	347	Middle
Ackr3	0.0883357	0.0395037	1.92177	-4.37663e-223	backbone 12,6,9,3,4,1,11	352	Middle
Grasp	5.46671e-249	9.61047e-250	15.903	-568.778	backbone 12,6,9,3,4,1,11	232	Middle
Prex2	0.625108	0.37794	-0.104971	0	backbone 12,6,9,3,4,1,11	1000	Late
Gm26917	7.61735e-10	2.34462e-10	5.59833	-17.5686	backbone 12,6,9,3,4,1,11	748	Middle
D10Wsu102e	0.168981	0.0819221	1.59382	-3.09328e-10	backbone 12,6,9,3,4,1,11	1000	Late
Gpr141	0	0	24.4584	-2069.85	backbone 12,6,9,3,4,1,11	1	Early
Vcan	0	0	93.4694	-37308.9	backbone 12,6,9,3,4,1,11	38	Middle
Sult1a1	0.0888776	0.04	0.928149	0	backbone 12,6,9,3,4,1,11	1000	Late
Cfh	5.78238e-61	1.39355e-61	7.25174	-135.521	backbone 12,6,9,3,4,1,11	656	Middle
Plin2	0	0	60.0463	-14087.9	backbone 12,6,9,3,4,1,11	890	Middle
Dtymk	0	0	19.9493	-990.069	backbone 12,6,9,3,4,1,11	1000	Late
Pa2g4	0	0	20.9972	-1557.78	backbone 12,6,9,3,4,1,11	1000	Late
Slc15a2	0.0484302	0.02	2.5287	-5.75623e-234	backbone 12,6,9,3,4,1,11	132	Middle
Ramp1	1.6062e-78	3.67499e-79	9.53391	-175.998	backbone 12,6,9,3,4,1,11	1000	Late
Hoxb9	0.467805	0.263936	-0.10267	0	backbone 12,6,9,3,4,1,11	1000	Late
Rasgef1b	0	0	58.1078	-12321.3	backbone 12,6,9,3,4,1,11	354	Middle
Pmaip1	0	0	35.675	-4405.72	backbone 12,6,9,3,4,1,11	192	Middle
Wwp1	0	0	67.4751	-16947	backbone 12,6,9,3,4,1,11	701	Middle
Pglyrp1	0.288853	0.150146	0.323787	0	backbone 12,6,9,3,4,1,11	1	Early
Rflnb	0.0210071	0.00741552	3.96603	-0.468964	backbone 12,6,9,3,4,1,11	1000	Late
Sstr2	0.742115	0.485794	-0.23527	-2.62967e-53	backbone 12,6,9,3,4,1,11	1000	Late
Fpr2	0	0	30.9368	-3196.67	backbone 12,6,9,3,4,1,11	1	Early
Ndrg1	0	0	29.7045	-2867.51	backbone 12,6,9,3,4,1,11	1	Early
Clec12a	0	0	14.3517	-774.763	backbone 12,6,9,3,4,1,11	796	Middle
C1qa	0	0	127.767	-61012.5	backbone 12,6,9,3,4,1,11	676	Middle
Shank3	0.366633	0.197512	-0.0820153	0	backbone 12,6,9,3,4,1,11	1000	Late
Ndnf	0.143917	0.0683604	1.15324	0	backbone 12,6,9,3,4,1,11	1000	Late
AU021092	0.787803	0.542166	-0.226999	0	backbone 12,6,9,3,4,1,11	1000	Late
Wwc1	0.105436	0.0483529	1.84867	-5.25496e-68	backbone 12,6,9,3,4,1,11	1000	Late
Efna1	0.251098	0.12801	0.707383	-2.23617e-228	backbone 12,6,9,3,4,1,11	1000	Late
Rgs2	2.01135e-81	4.54564e-82	9.93556	-182.693	backbone 12,6,9,3,4,1,11	311	Middle
Phf11b	0	0	20.0182	-1348.8	backbone 12,6,9,3,4,1,11	1	Early
Nrcam	0.084513	0.0376133	2.43361	-1.96629e-05	backbone 12,6,9,3,4,1,11	854	Middle
Jam2	0.287273	0.149152	0.022826	0	backbone 12,6,9,3,4,1,11	1000	Late
Gadd45b	0	0	138.303	-92821.9	backbone 12,6,9,3,4,1,11	267	Middle
Robo4	0.148303	0.070889	-0.0166379	0	backbone 12,6,9,3,4,1,11	1000	Late
Itgb4	0.402322	0.220675	-0.097337	0	backbone 12,6,9,3,4,1,11	1000	Late
Slc6a8	0	0	17.0619	-884.918	backbone 12,6,9,3,4,1,11	946	Middle
Klrb1a	0.475234	0.269648	0.146403	0	backbone 12,6,9,3,4,1,11	1000	Late
Lamb1	0.562081	0.331178	-0.0808367	0	backbone 12,6,9,3,4,1,11	1000	Late
Tagap	0.0261648	0.00999956	4.82104	-4.37747e-05	backbone 12,6,9,3,4,1,11	243	Middle
Mgst2	0.16101	0.0778002	0.648352	0	backbone 12,6,9,3,4,1,11	1000	Late
Lgals1	0	0	51.3136	-9177.7	backbone 12,6,9,3,4,1,11	810	Middle
Gm10260	0.026858	0.0103403	1.50868	0	backbone 12,6,9,3,4,1,11	1000	Late
Trp53i11	0.265657	0.136495	-0.0541226	0	backbone 12,6,9,3,4,1,11	1000	Late
Nlrp3	0	0	188.161	-133813	backbone 12,6,9,3,4,1,11	325	Middle
Aunip	0.0261648	0.0100014	3.75101	-3.2936e-11	backbone 12,6,9,3,4,1,11	1000	Late
Fam198b	0.000242375	8.02747e-05	9.23676	-4.82489	backbone 12,6,9,3,4,1,11	1000	Late
Actn1	0	0	45.8652	-8677.27	backbone 12,6,9,3,4,1,11	1000	Late
Ifit3b	0.196264	0.096876	0.106879	0	backbone 12,6,9,3,4,1,11	1	Early
Hspd1	0	0	18.5604	-946.184	backbone 12,6,9,3,4,1,11	1000	Late
Syce2	0.000442678	0.000147766	4.38979	-4.21472	backbone 12,6,9,3,4,1,11	1000	Late
Steap4	0.868047	0.679751	-0.412734	0	backbone 12,6,9,3,4,1,11	1000	Late
Adm	0.862891	0.66745	-0.545821	-2.06149e-79	backbone 12,6,9,3,4,1,11	519	Middle
Spag5	0	0	18.2327	-25896.1	backbone 12,6,9,3,4,1,11	1000	Late
Cd63	0	0	113.126	-56350.8	backbone 12,6,9,3,4,1,11	675	Middle
Calcrl	1.63942e-15	4.79365e-16	5.94702	-30.727	backbone 12,6,9,3,4,1,11	1000	Late
Gm45188	0.879266	0.71258	-0.500553	0	backbone 12,6,9,3,4,1,11	254	Middle
Ms4a7	0	0	98.8832	-38598.5	backbone 12,6,9,3,4,1,11	681	Middle
Thbs1	0	0	136.792	-89764.9	backbone 12,6,9,3,4,1,11	1	Early
Fjx1	0.834984	0.613541	-0.325907	-5.43781e-292	backbone 12,6,9,3,4,1,11	1000	Late
Rrad	0.0515928	0.0215142	2.95247	-0.100881	backbone 12,6,9,3,4,1,11	176	Middle
Esd	0	0	50.8771	-10501	backbone 12,6,9,3,4,1,11	1000	Late
Arhgap29	0.656472	0.404912	-0.127119	-2.7393e-96	backbone 12,6,9,3,4,1,11	1000	Late
Fdps	0.0510514	0.0212782	2.37702	-0.00966696	backbone 12,6,9,3,4,1,11	1	Early
Hr	0.252109	0.128626	0.405449	0	backbone 12,6,9,3,4,1,11	1000	Late
Ier2	0	0	24.7279	-1901.31	backbone 12,6,9,3,4,1,11	226	Middle
Etl4	0.815404	0.582665	-0.298326	0	backbone 12,6,9,3,4,1,11	1000	Late
H1fx	0.615338	0.370803	-0.180225	-1.53492e-291	backbone 12,6,9,3,4,1,11	1000	Late
Cd59a	0.246424	0.125282	0.872503	-2.76916e-291	backbone 12,6,9,3,4,1,11	1000	Late
Ctnnal1	0.206387	0.102533	0.000281561	0	backbone 12,6,9,3,4,1,11	1000	Late
Slc20a1	2.7659e-41	7.11943e-42	8.83833	-90.1406	backbone 12,6,9,3,4,1,11	221	Middle
Lbp	0.276439	0.143029	0.558511	0	backbone 12,6,9,3,4,1,11	707	Middle
Ifi211	0	0	60.3372	-15800	backbone 12,6,9,3,4,1,11	1	Early
Spink2	0.126561	0.0594077	1.78717	-1.40138e-123	backbone 12,6,9,3,4,1,11	1000	Late
Il2ra	0.884681	0.74844	-0.206507	0	backbone 12,6,9,3,4,1,11	147	Middle
Cyb5a	0	0	18.4044	-951.179	backbone 12,6,9,3,4,1,11	939	Middle
Ncaph	0.0484302	0.02	4.10247	0	backbone 12,6,9,3,4,1,11	1000	Late
Ephb4	0.348044	0.185438	0.141157	0	backbone 12,6,9,3,4,1,11	1000	Late
Met	0	0	40.3311	-6850.79	backbone 12,6,9,3,4,1,11	1	Early
Rhob	0.12191	0.0569322	1.78836	-1.6714e-07	backbone 12,6,9,3,4,1,11	1000	Late
Kif4	6.03773e-12	1.81856e-12	7.42381	-22.4278	backbone 12,6,9,3,4,1,11	1000	Late
Kcnq1	0.333286	0.176508	0.169443	0	backbone 12,6,9,3,4,1,11	1000	Late
Prdm1	0	0	25.4117	-2037.65	backbone 12,6,9,3,4,1,11	222	Middle
Cish	2.66731e-131	5.44665e-132	10.8575	-297.641	backbone 12,6,9,3,4,1,11	39	Middle
Cald1	0.023206	0.00821493	3.89954	-0.411583	backbone 12,6,9,3,4,1,11	1000	Late
Myh15	0.929838	0.900409	-0.438046	0	backbone 12,6,9,3,4,1,11	754	Middle
Tmem178	0.38529	0.209213	-0.0994983	0	backbone 12,6,9,3,4,1,11	1000	Late
Cenph	0	0	14.6394	-3668.39	backbone 12,6,9,3,4,1,11	1000	Late
Blnk	0	0	36.8922	-4364.19	backbone 12,6,9,3,4,1,11	1000	Late
Arl5b	0	0	23.8613	-1659.78	backbone 12,6,9,3,4,1,11	224	Middle
Atf3	0	0	59.6578	-18790.7	backbone 12,6,9,3,4,1,11	214	Middle
Tns1	0	0	44.9328	-7219.98	backbone 12,6,9,3,4,1,11	722	Middle
Mcam	0.577367	0.343018	0.061452	-3.49867e-35	backbone 12,6,9,3,4,1,11	1000	Late
Ect2	0	0	8.36433	-4397.06	backbone 12,6,9,3,4,1,11	1000	Late
Ifi47	0	0	28.5893	-2708.31	backbone 12,6,9,3,4,1,11	1	Early
Cyp2s1	0.529273	0.30719	-0.115588	0	backbone 12,6,9,3,4,1,11	1000	Late
Jaml	1.79687e-05	5.85061e-06	6.24807	-7.44379	backbone 12,6,9,3,4,1,11	1	Early
Bmp4	0.642568	0.393123	-0.128704	0	backbone 12,6,9,3,4,1,11	1000	Late
Hamp	0.881607	0.729287	-0.354424	0	backbone 12,6,9,3,4,1,11	1000	Late
Ung	0.423253	0.234002	0.482122	-1.17561e-120	backbone 12,6,9,3,4,1,11	1000	Late
Timm8a1	0	0	23.13	-1552.32	backbone 12,6,9,3,4,1,11	1000	Late
Mylk	0.832609	0.610623	-0.189566	0	backbone 12,6,9,3,4,1,11	1000	Late
Dnaja1	4.1741e-282	7.00413e-283	15.3298	-645.08	backbone 12,6,9,3,4,1,11	1000	Late
Ms4a8a	1.14226e-41	2.93561e-42	7.70412	-91.0265	backbone 12,6,9,3,4,1,11	1	Early
Abcb4	0.37305	0.20182	-0.0660672	0	backbone 12,6,9,3,4,1,11	1000	Late
Nptx1	0.704771	0.449503	-0.0964061	0	backbone 12,6,9,3,4,1,11	1000	Late
Ptprk	0.761278	0.507468	-0.121448	0	backbone 12,6,9,3,4,1,11	358	Middle
Hist1h2bb	0	0	31.8831	-26368.2	backbone 12,6,9,3,4,1,11	1000	Late
Ifi213	0	0	34.7185	-4026.25	backbone 12,6,9,3,4,1,11	1	Early
Sgo2a	6.0934e-14	1.80852e-14	8.23274	-27.0385	backbone 12,6,9,3,4,1,11	1000	Late
Serpina3g	0.0354818	0.0140011	3.26033	-2.60007e-94	backbone 12,6,9,3,4,1,11	1	Early
C1qb	0	0	101.367	-46400.9	backbone 12,6,9,3,4,1,11	685	Middle
Htr2b	0.611646	0.367722	6.09916e-05	-1.59033e-195	backbone 12,6,9,3,4,1,11	766	Middle
Syne1	0.0261648	0.01	2.98444	0	backbone 12,6,9,3,4,1,11	1000	Late
Igfbp4	0	0	61.2622	-19348.1	backbone 12,6,9,3,4,1,11	636	Middle
Cd109	1.25903e-18	3.58825e-19	6.26425	-37.8663	backbone 12,6,9,3,4,1,11	1000	Late
Cnrip1	0.472275	0.267402	0.545131	-3.28042e-57	backbone 12,6,9,3,4,1,11	785	Middle
Id2	0	0	80.6078	-23535.1	backbone 12,6,9,3,4,1,11	362	Middle
Spn	0.0261648	0.01	5.91914	-3.373e-237	backbone 12,6,9,3,4,1,11	1000	Late
Myo1e	0	0	19.572	-1353.98	backbone 12,6,9,3,4,1,11	1000	Late
Zbp1	0	0	45.3899	-7548.07	backbone 12,6,9,3,4,1,11	1	Early
Car4	0.890797	0.813699	-0.419915	0	backbone 12,6,9,3,4,1,11	1000	Late
Myct1	0.132061	0.0624366	0.0284354	0	backbone 12,6,9,3,4,1,11	1000	Late
Timd4	0.501844	0.287858	0.0539236	0	backbone 12,6,9,3,4,1,11	1000	Late
Mndal	0	0	23.5899	-1655.8	backbone 12,6,9,3,4,1,11	1	Early
Unc119	2.13719e-46	5.4071e-47	7.85317	-101.929	backbone 12,6,9,3,4,1,11	1000	Late
Klf4	0	0	42.6385	-6134.73	backbone 12,6,9,3,4,1,11	288	Middle
Igf2bp2	0	0	20.8139	-2808.74	backbone 12,6,9,3,4,1,11	1000	Late
Tipin	3.50582e-45	8.93282e-46	7.78794	-99.124	backbone 12,6,9,3,4,1,11	1000	Late
Pkmyt1	0	0	16.1314	-38062.5	backbone 12,6,9,3,4,1,11	1000	Late
Slfn5	0	0	35.1923	-4096.74	backbone 12,6,9,3,4,1,11	1	Early
Prdx4	0	0	19.025	-1154.49	backbone 12,6,9,3,4,1,11	1000	Late
Slamf7	2.80432e-48	7.04445e-49	8.23521	-106.269	backbone 12,6,9,3,4,1,11	1000	Late
Ppic	0.697191	0.442298	-0.199763	0	backbone 12,6,9,3,4,1,11	1000	Late
Ms4a4b	0.0261648	0.01	2.34378	0	backbone 12,6,9,3,4,1,11	1	Early
Gfra2	0.108108	0.05	1.54682	0	backbone 12,6,9,3,4,1,11	1000	Late
Fignl1	0.0691076	0.03	2.52782	0	backbone 12,6,9,3,4,1,11	1000	Late
Rnd3	0.651946	0.401207	0.119424	-9.19927e-19	backbone 12,6,9,3,4,1,11	345	Middle
Rad51ap1	0	0	54.5263	-47572	backbone 12,6,9,3,4,1,11	1000	Late
C1qbp	0	0	24.8277	-1824.81	backbone 12,6,9,3,4,1,11	1000	Late
Rasip1	0.242113	0.122848	0.135367	0	backbone 12,6,9,3,4,1,11	1000	Late
Ccdc34	5.44869e-166	1.06685e-166	11.9992	-377.559	backbone 12,6,9,3,4,1,11	1000	Late
Htra1	0.890797	0.811896	-0.211776	0	backbone 12,6,9,3,4,1,11	1000	Late
Ccne1	0.0691076	0.0297779	2.27547	-8.75909e-292	backbone 12,6,9,3,4,1,11	1000	Late
Socs2	0.0261648	0.01	4.11194	0	backbone 12,6,9,3,4,1,11	1000	Late
Vwa1	0.795804	0.552765	-0.311722	-1.03978e-182	backbone 12,6,9,3,4,1,11	1000	Late
Gstm1	8.03194e-79	1.8345e-79	11.0259	-176.692	backbone 12,6,9,3,4,1,11	764	Middle
Gpr171	0.0261648	0.01	0.889183	0	backbone 12,6,9,3,4,1,11	245	Middle
Bcl11b	0.890797	0.809536	-0.562842	0	backbone 12,6,9,3,4,1,11	745	Middle
Ifitm10	0.857113	0.650004	-0.279832	0	backbone 12,6,9,3,4,1,11	1	Early
Selenbp1	2.08793e-07	6.60202e-08	4.66292	-12.0239	backbone 12,6,9,3,4,1,11	579	Middle
Angpt2	0.183652	0.0900261	1.1188	0	backbone 12,6,9,3,4,1,11	1000	Late
Apoc1	0.246159	0.125098	1.00142	-4.29037e-125	backbone 12,6,9,3,4,1,11	1	Early
Fam26f	0.0484302	0.02	1.82231	0	backbone 12,6,9,3,4,1,11	1	Early
Ezh2	2.60966e-34	6.93649e-35	7.1353	-74.0485	backbone 12,6,9,3,4,1,11	1000	Late
Iglon5	0.580207	0.345107	-0.0219219	-5.30071e-270	backbone 12,6,9,3,4,1,11	1000	Late
Phf11d	0	0	23.0361	-1653.58	backbone 12,6,9,3,4,1,11	1	Early
Tnfaip2	0	0	27.0971	-2618.89	backbone 12,6,9,3,4,1,11	455	Middle
Adcy3	0.060105	0.0255086	3.55167	-0.00233807	backbone 12,6,9,3,4,1,11	1000	Late
Gm3336	0.916944	0.88155	-0.741662	-8.39929e-292	backbone 12,6,9,3,4,1,11	391	Middle
Vat1	0	0	57.9451	-19377	backbone 12,6,9,3,4,1,11	1000	Late
Mgst1	6e-307	1e-307	16.4329	-739.064	backbone 12,6,9,3,4,1,11	668	Middle
Stap1	0	0	24.1443	-1805.42	backbone 12,6,9,3,4,1,11	1000	Late
Cytip	0	0	115.449	-49822.1	backbone 12,6,9,3,4,1,11	162	Middle
Mecom	0.204867	0.101696	0.684333	-6.41794e-236	backbone 12,6,9,3,4,1,11	1000	Late
Pxdn	0.270196	0.139259	-0.0682345	0	backbone 12,6,9,3,4,1,11	1000	Late
Nop58	0	0	16.2018	-788.383	backbone 12,6,9,3,4,1,11	1000	Late
Lck	0.884156	0.746866	-0.658871	-8.81242e-56	backbone 12,6,9,3,4,1,11	1000	Late
Lrrc10b	0.890797	0.784061	-0.455692	0	backbone 12,6,9,3,4,1,11	615	Middle
Cd55	0.881607	0.73903	-0.677661	-4.84339e-69	backbone 12,6,9,3,4,1,11	1000	Late
Ffar2	0.405987	0.222806	-0.0774349	0	backbone 12,6,9,3,4,1,11	1000	Late
Adrb2	0.269645	0.138921	1.03884	-7.06621e-18	backbone 12,6,9,3,4,1,11	563	Middle
Mybl2	0	0	11.4486	-4099.44	backbone 12,6,9,3,4,1,11	1000	Late
Arhgap5	0.0261648	0.00949425	4.42639	-0.0518985	backbone 12,6,9,3,4,1,11	1000	Late
Hmgb3	0	0	15.2552	-2880	backbone 12,6,9,3,4,1,11	1000	Late
Fcor	0.030285	0.0117997	3.20997	-0.000933116	backbone 12,6,9,3,4,1,11	417	Middle
Vrk1	1.07348e-09	3.31706e-10	5.08251	-17.4007	backbone 12,6,9,3,4,1,11	1000	Late
Mxd3	0	0	18.6237	-116228	backbone 12,6,9,3,4,1,11	1000	Late
Prtn3	0.19642	0.0970316	1.06051	-2.09086e-206	backbone 12,6,9,3,4,1,11	380	Middle
Btnl9	0.88664	0.760603	-0.144769	0	backbone 12,6,9,3,4,1,11	1	Early
Olfm1	1.23764e-68	2.91093e-69	8.30282	-153.205	backbone 12,6,9,3,4,1,11	1000	Late
Hist1h3b	0.0477484	0.0191948	4.1637	-9.73512e-41	backbone 12,6,9,3,4,1,11	1000	Late
Epas1	0.0484302	0.0200001	0.534922	0	backbone 12,6,9,3,4,1,11	1000	Late
Fam46c	1.15257e-64	2.75464e-65	8.75159	-144.416	backbone 12,6,9,3,4,1,11	293	Middle
Zap70	0.933585	0.909685	-0.677241	0	backbone 12,6,9,3,4,1,11	1000	Late
Amigo2	0.896801	0.835712	-0.43771	0	backbone 12,6,9,3,4,1,11	1000	Late
C1qc	0	0	137.73	-73281.7	backbone 12,6,9,3,4,1,11	683	Middle
Nt5e	0	0	22.814	-1493.35	backbone 12,6,9,3,4,1,11	158	Middle
Serpinb9b	0.881607	0.728737	-0.510794	-2.22298e-164	backbone 12,6,9,3,4,1,11	1000	Late
Sema7a	0.81687	0.584062	-0.316596	0	backbone 12,6,9,3,4,1,11	1000	Late
Apoe	0	0	155.951	-93099.2	backbone 12,6,9,3,4,1,11	644	Middle
Nhp2	0	0	26.124	-2040.5	backbone 12,6,9,3,4,1,11	1000	Late
Cst3	0	0	32.6756	-3835.92	backbone 12,6,9,3,4,1,11	860	Middle
Zfp366	0.277124	0.143495	-0.0243023	0	backbone 12,6,9,3,4,1,11	1000	Late
Ube2t	0.0888776	0.0400008	0.201151	0	backbone 12,6,9,3,4,1,11	1000	Late
Angptl4	4.38373e-34	1.16695e-34	6.6672	-73.5283	backbone 12,6,9,3,4,1,11	1000	Late
Ffar4	0.132061	0.0624386	0.483997	0	backbone 12,6,9,3,4,1,11	1000	Late
Tmem26	0.274755	0.142046	0.452361	0	backbone 12,6,9,3,4,1,11	1000	Late
U90926	0.952275	0.9378	-1.10255	-4.65382e-133	backbone 12,6,9,3,4,1,11	1	Early
Hepacam2	0.87559	0.700822	-0.394956	0	backbone 12,6,9,3,4,1,11	1000	Late
Rnase6	4.54649e-80	1.03115e-80	9.13065	-179.571	backbone 12,6,9,3,4,1,11	1000	Late
Gnb4	0.0888776	0.04	1.8819	0	backbone 12,6,9,3,4,1,11	1000	Late
Stab1	0	0	84.5593	-26073.2	backbone 12,6,9,3,4,1,11	679	Middle
Bmp6	0.618148	0.372905	-0.232321	0	backbone 12,6,9,3,4,1,11	1	Early
Bace2	0.525499	0.304369	-0.0974629	0	backbone 12,6,9,3,4,1,11	1000	Late
Tcap	0.881607	0.734997	-0.441622	0	backbone 12,6,9,3,4,1,11	353	Middle
Dek	1.65844e-38	4.3219e-39	7.52612	-83.732	backbone 12,6,9,3,4,1,11	823	Middle
B930036N10Rik	0.87829	0.708077	-0.667115	-2.47817e-21	backbone 12,6,9,3,4,1,11	1	Early
Tgm3	0.78715	0.540457	-0.405572	0	backbone 12,6,9,3,4,1,11	1	Early
Calcb	0.877412	0.706196	-0.471732	-5.80656e-131	backbone 12,6,9,3,4,1,11	1000	Late
Tll1	0.236553	0.119601	-0.0488574	0	backbone 12,6,9,3,4,1,11	1000	Late
Dkc1	3.40598e-145	6.85284e-146	11.2379	-329.648	backbone 12,6,9,3,4,1,11	1000	Late
Fabp7	0.210583	0.104828	1.37843	-5.60755e-10	backbone 12,6,9,3,4,1,11	1000	Late
Cyr61	0.881607	0.737316	-0.44908	0	backbone 12,6,9,3,4,1,11	1000	Late
Lama5	0.498944	0.285795	0.0499172	0	backbone 12,6,9,3,4,1,11	1000	Late
Usp18	0	0	12.7523	-1231.5	backbone 12,6,9,3,4,1,11	1	Early
Adcy4	0.183173	0.0896815	-0.0162959	0	backbone 12,6,9,3,4,1,11	1000	Late
Il11ra1	0	0	19.8168	-1104.68	backbone 12,6,9,3,4,1,11	1000	Late
Nuf2	0	0	58.0981	-130687	backbone 12,6,9,3,4,1,11	1000	Late
Cdca2	3.44339e-58	8.39499e-59	10.3206	-129.12	backbone 12,6,9,3,4,1,11	1000	Late
Pgm5	0.742115	0.486078	-0.180775	0	backbone 12,6,9,3,4,1,11	1000	Late
Scarb1	0.0323316	0.0126869	3.0348	-1.8647e-08	backbone 12,6,9,3,4,1,11	1000	Late
Mis18bp1	0.0261648	0.01	6.37253	-2.01326e-91	backbone 12,6,9,3,4,1,11	1000	Late
Ank	6.8341e-191	1.28618e-191	13.8235	-434.937	backbone 12,6,9,3,4,1,11	1000	Late
Dqx1	0.86668	0.675796	-0.36913	0	backbone 12,6,9,3,4,1,11	1000	Late
Itgb7	9.51882e-195	1.78002e-195	13.1607	-443.822	backbone 12,6,9,3,4,1,11	1000	Late
Bub1b	0	0	25.9994	-18038.6	backbone 12,6,9,3,4,1,11	1000	Late
Cd300lg	0.0261648	0.01	3.79349	0	backbone 12,6,9,3,4,1,11	1000	Late
Kif26a	0.815404	0.58259	-0.212077	0	backbone 12,6,9,3,4,1,11	1000	Late
Gimap1	0.126786	0.0595388	0.185293	0	backbone 12,6,9,3,4,1,11	1000	Late
Mad2l1	0.0484302	0.02	6.25053	0	backbone 12,6,9,3,4,1,11	1000	Late
Sod2	0	0	40.5215	-6403.64	backbone 12,6,9,3,4,1,11	1	Early
Ushbp1	0.106721	0.0490705	0.284538	0	backbone 12,6,9,3,4,1,11	1000	Late
Mxra8	0.83756	0.617617	-0.410984	-6.3332e-166	backbone 12,6,9,3,4,1,11	1000	Late
Hist1h2bm	0.108108	0.05	0.644556	0	backbone 12,6,9,3,4,1,11	1000	Late
Kazald1	0.108108	0.0500011	1.14645	0	backbone 12,6,9,3,4,1,11	1000	Late
Jag1	8.80805e-29	2.40988e-29	7.16804	-61.2902	backbone 12,6,9,3,4,1,11	1000	Late
Srm	1.36078e-77	3.12707e-78	10.8914	-173.856	backbone 12,6,9,3,4,1,11	1000	Late
Irf4	0.0261648	0.01	3.21326	0	backbone 12,6,9,3,4,1,11	1000	Late
Cdh13	0.269501	0.138638	0.45772	-2.07797e-179	backbone 12,6,9,3,4,1,11	1000	Late
Tnni2	0.146139	0.0695623	0.628259	0	backbone 12,6,9,3,4,1,11	1000	Late
Samsn1	0	0	53.2716	-10430.7	backbone 12,6,9,3,4,1,11	84	Middle
Zmynd15	0.0261656	0.0100292	4.76085	-2.04532e-05	backbone 12,6,9,3,4,1,11	619	Middle
Cenpq	2.5592e-29	6.9815e-30	7.31793	-62.5291	backbone 12,6,9,3,4,1,11	1000	Late
Cenpk	0.0261648	0.01	6.06352	0	backbone 12,6,9,3,4,1,11	1000	Late
Hopx	1.2123e-172	2.34216e-173	12.7706	-392.891	backbone 12,6,9,3,4,1,11	1000	Late
Treml4	0.136232	0.0645197	1.37682	-1.61722e-130	backbone 12,6,9,3,4,1,11	61	Middle
Tbc1d4	0.509559	0.293302	-0.0487986	0	backbone 12,6,9,3,4,1,11	501	Middle
Itih5	0.818252	0.587505	-0.184144	0	backbone 12,6,9,3,4,1,11	1000	Late
Asprv1	0.874361	0.698331	-0.187503	0	backbone 12,6,9,3,4,1,11	94	Middle
Epha2	0.499381	0.286245	0.0692357	-2.2161e-255	backbone 12,6,9,3,4,1,11	299	Middle
Vegfa	0	0	110.098	-68911.9	backbone 12,6,9,3,4,1,11	1	Early
Pianp	0.00173774	0.000586315	7.66357	-2.83648	backbone 12,6,9,3,4,1,11	715	Middle
Lockd	0	0	14.3374	-9284.24	backbone 12,6,9,3,4,1,11	1000	Late
Anp32b	0	0	25.9138	-2030.49	backbone 12,6,9,3,4,1,11	1000	Late
Daglb	0	0	25.4301	-2000.94	backbone 12,6,9,3,4,1,11	1000	Late
Hmgn5	0.215064	0.10736	1.03973	-1.50155e-60	backbone 12,6,9,3,4,1,11	1000	Late
Plaur	0	0	70.7415	-18072.5	backbone 12,6,9,3,4,1,11	17	Middle
Slfn1	0	0	28.1792	-3303.58	backbone 12,6,9,3,4,1,11	1	Early
Glipr1	0.0261656	0.010036	3.58694	-0.000148225	backbone 12,6,9,3,4,1,11	1000	Late
Thap1	0.668728	0.416216	0.0291008	-1.12195e-21	backbone 12,6,9,3,4,1,11	1000	Late
Marcksl1	0	0	63.3737	-14354.6	backbone 12,6,9,3,4,1,11	189	Middle
Npm1	1.34754e-285	2.25848e-286	16.0303	-653.119	backbone 12,6,9,3,4,1,11	1000	Late
Kctd14	0.372572	0.201412	0.621007	-7.74135e-113	backbone 12,6,9,3,4,1,11	1000	Late
Mcf2l	0.0826069	0.0366279	0.69064	0	backbone 12,6,9,3,4,1,11	1000	Late
Scimp	0.103701	0.0474327	2.21199	-5.76303e-20	backbone 12,6,9,3,4,1,11	1	Early
Ctgf	0.75454	0.497997	-0.212261	-2.63571e-110	backbone 12,6,9,3,4,1,11	1000	Late
Neat1	0	0	20.3781	-1283.21	backbone 12,6,9,3,4,1,11	150	Middle
Bcl2a1b	0	0	24.1601	-1823.75	backbone 12,6,9,3,4,1,11	1	Early
Ppp1r14b	0	0	22.5886	-1590.63	backbone 12,6,9,3,4,1,11	1000	Late
Cbx5	3.51672e-73	8.15879e-74	10.1915	-163.687	backbone 12,6,9,3,4,1,11	1000	Late
Pdcd1	0.849903	0.639127	-0.247138	0	backbone 12,6,9,3,4,1,11	1000	Late
Masp1	0.862554	0.666237	-0.249612	0	backbone 12,6,9,3,4,1,11	1000	Late
Ifrd1	0	0	272.603	-284600	backbone 12,6,9,3,4,1,11	1	Early
Hivep3	0.0836628	0.037163	2.1234	-2.17468e-14	backbone 12,6,9,3,4,1,11	1000	Late
Cyfip2	0.0527267	0.0220503	1.2035	0	backbone 12,6,9,3,4,1,11	1000	Late
Pcdh17	0.727278	0.470113	-0.227189	0	backbone 12,6,9,3,4,1,11	1000	Late
Olfr655	0.856129	0.648636	-0.444635	-8.14787e-246	backbone 12,6,9,3,4,1,11	1000	Late
Lrrc14b	0.897089	0.837031	-0.65231	-6.42735e-211	backbone 12,6,9,3,4,1,11	631	Middle
Spdl1	0.0002151	7.11981e-05	4.92292	-4.94491	backbone 12,6,9,3,4,1,11	1000	Late
Rfc4	0	0	16.8118	-961.698	backbone 12,6,9,3,4,1,11	1000	Late
Slc48a1	0	0	31.9609	-4163.96	backbone 12,6,9,3,4,1,11	745	Middle
Dbi	0	0	25.1572	-1904.64	backbone 12,6,9,3,4,1,11	838	Middle
Cox6a2	0.672401	0.419982	-0.139241	0	backbone 12,6,9,3,4,1,11	734	Middle
Hist1h2an	0	0	10.953	-824.638	backbone 12,6,9,3,4,1,11	1000	Late
Cyc1	6.65314e-37	1.74445e-37	8.53115	-80.034	backbone 12,6,9,3,4,1,11	1000	Late
Cdc25c	0.142431	0.0675978	1.81211	0	backbone 12,6,9,3,4,1,11	1000	Late
Stfa2l1	0.890797	0.784684	-0.184803	0	backbone 12,6,9,3,4,1,11	272	Middle
Mrpl12	1.78997e-211	3.27564e-212	14.9167	-482.356	backbone 12,6,9,3,4,1,11	1000	Late
Rcn3	0.032516	0.0127658	0.700788	0	backbone 12,6,9,3,4,1,11	721	Middle
Arhgap25	1.43671e-20	4.05727e-21	6.14037	-42.3921	backbone 12,6,9,3,4,1,11	1000	Late
Dnmt3a	0	0	18.4499	-847.492	backbone 12,6,9,3,4,1,11	1000	Late
Mast4	0.269501	0.138739	0.228356	0	backbone 12,6,9,3,4,1,11	1000	Late
Adarb1	0.748285	0.492222	-0.379064	0	backbone 12,6,9,3,4,1,11	1000	Late
Mcm2	5.65031e-167	1.10407e-167	12.6039	-379.828	backbone 12,6,9,3,4,1,11	1000	Late
Tspan33	0.045639	0.0182739	0.334506	0	backbone 12,6,9,3,4,1,11	1000	Late
Dlgap5	0	0	22.1956	-6403.03	backbone 12,6,9,3,4,1,11	1000	Late
AY036118	2.55597e-159	5.0506e-160	12.4545	-362.189	backbone 12,6,9,3,4,1,11	1	Early
Jun	0	0	52.9915	-12636.5	backbone 12,6,9,3,4,1,11	96	Middle
Prg4	0.890797	0.784984	-0.246513	0	backbone 12,6,9,3,4,1,11	1000	Late
Vcl	0	0	19.5417	-1033.36	backbone 12,6,9,3,4,1,11	1000	Late
Itga1	1.36818e-114	2.85677e-115	10.5165	-259.142	backbone 12,6,9,3,4,1,11	1	Early
Orm1	0.288801	0.150061	-0.0835188	0	backbone 12,6,9,3,4,1,11	1000	Late
Ifih1	1.80122e-268	3.10169e-269	15.8774	-613.658	backbone 12,6,9,3,4,1,11	1	Early
S1pr3	0.53869	0.314612	-0.198987	0	backbone 12,6,9,3,4,1,11	170	Middle
P2rx5	0.881607	0.731936	-0.525508	0	backbone 12,6,9,3,4,1,11	1000	Late
Plekha7	0.379204	0.205453	0.480468	-2.19856e-50	backbone 12,6,9,3,4,1,11	1000	Late
Thy1	0.891815	0.822068	-0.725305	-3.6239e-165	backbone 12,6,9,3,4,1,11	1000	Late
Dab2ip	0.18883	0.0928288	-0.0293233	0	backbone 12,6,9,3,4,1,11	1000	Late
Tnnc2	0.890797	0.787053	-0.678253	-1.5909e-156	backbone 12,6,9,3,4,1,11	547	Middle
Lsm2	0	0	20.4806	-1132.14	backbone 12,6,9,3,4,1,11	1000	Late
Vamp5	0.328518	0.173458	0.834202	-2.08257e-11	backbone 12,6,9,3,4,1,11	820	Middle
Hist1h1a	0.0991778	0.0451259	0.249149	0	backbone 12,6,9,3,4,1,11	1000	Late
Hist1h2bn	0.0873753	0.0390218	2.03178	0	backbone 12,6,9,3,4,1,11	1000	Late
Mpp6	2.23952e-273	3.81614e-274	14.128	-624.992	backbone 12,6,9,3,4,1,11	1000	Late
Ckm	0.361674	0.193857	-0.0159264	0	backbone 12,6,9,3,4,1,11	832	Middle
Adam33	0.835254	0.61458	-0.465477	-4.25745e-140	backbone 12,6,9,3,4,1,11	1	Early
Nrp2	0	0	23.8138	-1674.51	backbone 12,6,9,3,4,1,11	842	Middle
Gm10522	0.799112	0.558739	-0.208932	0	backbone 12,6,9,3,4,1,11	295	Middle
Mall	0.736228	0.47899	-0.232414	0	backbone 12,6,9,3,4,1,11	1000	Late
Vps37b	0	0	23.9654	-2134.21	backbone 12,6,9,3,4,1,11	183	Middle
Psip1	1.04363e-85	2.33565e-86	10.0698	-192.569	backbone 12,6,9,3,4,1,11	1000	Late
H2-Q7	0	0	16.7982	-771.023	backbone 12,6,9,3,4,1,11	118	Middle
Sel1l3	1.92822e-242	3.4168e-243	14.5886	-553.694	backbone 12,6,9,3,4,1,11	787	Middle
Ehd2	0.335101	0.177671	0.324409	0	backbone 12,6,9,3,4,1,11	1000	Late
Nupr1	1.84677e-59	4.48766e-60	8.90437	-132.049	backbone 12,6,9,3,4,1,11	1	Early
Cdc45	0	0	22.5738	-27037.5	backbone 12,6,9,3,4,1,11	1000	Late
Rapgef5	0.280492	0.145407	0.464206	-2.81702e-291	backbone 12,6,9,3,4,1,11	1000	Late
1110002J07Rik	3.70661e-12	1.11421e-12	5.36304	-22.9178	backbone 12,6,9,3,4,1,11	1	Early
Lrr1	3.80335e-86	8.48908e-87	9.2342	-193.581	backbone 12,6,9,3,4,1,11	1000	Late
Xlr	0.580207	0.345043	-0.276128	-2.31607e-154	backbone 12,6,9,3,4,1,11	1000	Late
Fen1	0	0	18.4155	-962.345	backbone 12,6,9,3,4,1,11	1000	Late
Prelid2	0.0261648	0.0099505	4.49856	-0.00496238	backbone 12,6,9,3,4,1,11	1000	Late
Lmnb1	0	0	87.8649	-37874.1	backbone 12,6,9,3,4,1,11	50	Middle
Fnbp1l	1.31984e-119	2.73998e-120	11.3124	-270.697	backbone 12,6,9,3,4,1,11	1000	Late
Apobec2	0.890797	0.790329	-0.479153	0	backbone 12,6,9,3,4,1,11	1000	Late
Syt7	0.890318	0.769758	-0.29408	0	backbone 12,6,9,3,4,1,11	1000	Late
Fbxl5	0.0128337	0.00446098	3.18339	-1.05036	backbone 12,6,9,3,4,1,11	352	Middle
Apbb1	0.882886	0.741624	-0.382668	0	backbone 12,6,9,3,4,1,11	1000	Late
AC163354.1	0.386607	0.210005	-0.0422539	0	backbone 12,6,9,3,4,1,11	1000	Late
Ptpn14	0.890797	0.796559	-0.615697	-1.25931e-293	backbone 12,6,9,3,4,1,11	141	Middle
Tspan15	0.70488	0.449714	-0.0983393	0	backbone 12,6,9,3,4,1,11	1000	Late
Synm	0.901132	0.850231	-0.370341	0	backbone 12,6,9,3,4,1,11	1000	Late
Gins2	1.06236e-63	2.54542e-64	8.67769	-141.826	backbone 12,6,9,3,4,1,11	1000	Late
Rgs18	0.0896251	0.040403	2.23333	-2.46822e-11	backbone 12,6,9,3,4,1,11	805	Middle
Glipr2	5.10401e-271	8.74827e-272	15.649	-619.529	backbone 12,6,9,3,4,1,11	1	Early
Apold1	0.670011	0.417283	-0.131676	-1.30935e-132	backbone 12,6,9,3,4,1,11	1000	Late
Rnh1	0	0	27.0303	-2591.11	backbone 12,6,9,3,4,1,11	1000	Late
Slc32a1	0.881607	0.738338	-0.570645	-4.08324e-179	backbone 12,6,9,3,4,1,11	41	Middle
Pls3	5.99235e-09	1.86602e-09	5.83027	-15.4943	backbone 12,6,9,3,4,1,11	1000	Late
Bex3	0.469271	0.265136	0.483338	-4.5081e-18	backbone 12,6,9,3,4,1,11	1000	Late
Fam20c	3.32319e-79	7.55029e-80	10.2615	-177.58	backbone 12,6,9,3,4,1,11	1000	Late
Bst2	0	0	34.1845	-3849.69	backbone 12,6,9,3,4,1,11	1	Early
Kank1	0.858265	0.651767	-0.489713	-7.2185e-172	backbone 12,6,9,3,4,1,11	337	Middle
Chst1	0.724098	0.467622	-0.143873	-3.1448e-106	backbone 12,6,9,3,4,1,11	464	Middle
Txndc16	0.000690755	0.000231403	5.65877	-3.76783	backbone 12,6,9,3,4,1,11	706	Middle
Klrb1f	0.868679	0.683892	-0.421536	0	backbone 12,6,9,3,4,1,11	1000	Late
Tmsb10	0	0	41.9373	-5996.82	backbone 12,6,9,3,4,1,11	1	Early
Sept1	0.873196	0.695413	-0.335006	-1.83742e-257	backbone 12,6,9,3,4,1,11	821	Middle
Sgo1	0	0	27.4093	-148252	backbone 12,6,9,3,4,1,11	1000	Late
H2-Oa	0.796776	0.554078	-0.27274	-1.26808e-27	backbone 12,6,9,3,4,1,11	1000	Late
Myo10	5.52698e-85	1.23804e-85	10.3222	-190.901	backbone 12,6,9,3,4,1,11	1000	Late
Atp1a3	0	0	29.2783	-2724.77	backbone 12,6,9,3,4,1,11	1000	Late
Apbb2	0	0	19.8109	-1939.79	backbone 12,6,9,3,4,1,11	1000	Late
Egln3	1.61984e-203	2.98698e-204	12.2637	-464.117	backbone 12,6,9,3,4,1,11	368	Middle
Ddr1	0.0261648	0.0098705	5.53853	-0.0130351	backbone 12,6,9,3,4,1,11	1000	Late
Ttk	0	0	22.9148	-48296.5	backbone 12,6,9,3,4,1,11	1000	Late
Prim1	0.0484302	0.02	2.50438	0	backbone 12,6,9,3,4,1,11	1000	Late
Rem1	0.225097	0.113088	0.447259	0	backbone 12,6,9,3,4,1,11	1000	Late
Cxcl2	0	0	260.624	-269849	backbone 12,6,9,3,4,1,11	1	Early
Dmxl1	2.18146e-23	6.05574e-24	7.18298	-48.8559	backbone 12,6,9,3,4,1,11	736	Middle
Rilpl2	2.83797e-57	6.93032e-58	8.6686	-127.009	backbone 12,6,9,3,4,1,11	1000	Late
Unc45b	0.507395	0.291549	-0.0767117	0	backbone 12,6,9,3,4,1,11	1000	Late
Gstt1	0.825275	0.602208	-0.243121	0	backbone 12,6,9,3,4,1,11	1000	Late
Myo1d	0.703568	0.448042	-0.178227	0	backbone 12,6,9,3,4,1,11	1000	Late
Hjurp	1.53043e-56	3.75874e-57	8.54501	-125.318	backbone 12,6,9,3,4,1,11	1000	Late
Ankrd37	0.0146102	0.00510188	3.45825	-0.994242	backbone 12,6,9,3,4,1,11	1000	Late
Blvrb	0	0	34.3795	-3820.06	backbone 12,6,9,3,4,1,11	819	Middle
Ifi27	0	0	16.8564	-1088.29	backbone 12,6,9,3,4,1,11	1000	Late
Gm42047	0.108108	0.0500007	0.337898	0	backbone 12,6,9,3,4,1,11	1000	Late
Ngfr	0.890318	0.772327	-0.633692	-5.11103e-147	backbone 12,6,9,3,4,1,11	1000	Late
Phlpp1	0.118498	0.0551726	1.28513	0	backbone 12,6,9,3,4,1,11	1000	Late
Trbc1	0.890797	0.790729	-0.579254	-1.57716e-135	backbone 12,6,9,3,4,1,11	1000	Late
Adgre5	2.09396e-194	3.91989e-195	13.2638	-443.033	backbone 12,6,9,3,4,1,11	1000	Late
Tnfaip3	0	0	244.991	-229065	backbone 12,6,9,3,4,1,11	1	Early
Cycs	0	0	30.8616	-3210.49	backbone 12,6,9,3,4,1,11	1000	Late
Hexb	0	0	23.2203	-1604.05	backbone 12,6,9,3,4,1,11	776	Middle
Alox5	0.028045	0.0108646	2.86829	-1.33405e-98	backbone 12,6,9,3,4,1,11	612	Middle
Gngt2	6.86368e-16	2.00008e-16	5.70659	-31.6594	backbone 12,6,9,3,4,1,11	1000	Late
Selenom	2.27165e-08	7.10574e-09	5.06675	-14.1572	backbone 12,6,9,3,4,1,11	891	Middle
Sncg	0.482296	0.274427	-0.0957056	0	backbone 12,6,9,3,4,1,11	1000	Late
Nop56	6.61843e-06	2.13246e-06	5.57978	-8.45306	backbone 12,6,9,3,4,1,11	1000	Late
1200007C13Rik	0.664442	0.412488	-0.158024	0	backbone 12,6,9,3,4,1,11	1	Early
Ldb2	0.437221	0.243724	-0.111036	0	backbone 12,6,9,3,4,1,11	1000	Late
Osmr	0.559478	0.329085	-0.101938	0	backbone 12,6,9,3,4,1,11	1000	Late
Tspan3	0	0	22.7821	-1533.56	backbone 12,6,9,3,4,1,11	739	Middle
Kifc1	0	0	43.6405	-161776	backbone 12,6,9,3,4,1,11	1000	Late
Haus4	9.29171e-25	2.56637e-25	7.00724	-52.017	backbone 12,6,9,3,4,1,11	1000	Late
Lims2	0.397679	0.217531	-0.0458118	0	backbone 12,6,9,3,4,1,11	1000	Late
Ncl	0	0	18.6145	-1090.9	backbone 12,6,9,3,4,1,11	1000	Late
Ptger4	0.17577	0.085635	1.29118	-6.70784e-29	backbone 12,6,9,3,4,1,11	329	Middle
Oasl2	0	0	32.2765	-3383.85	backbone 12,6,9,3,4,1,11	1	Early
Frmd6	0.759508	0.505371	-0.150871	0	backbone 12,6,9,3,4,1,11	1000	Late
Cd38	0	0	19.2865	-930.714	backbone 12,6,9,3,4,1,11	668	Middle
Ifi44	0.778926	0.52763	-0.38682	-7.39465e-115	backbone 12,6,9,3,4,1,11	1000	Late
Ctnnb1	2.53049e-178	4.84842e-179	12.5218	-405.981	backbone 12,6,9,3,4,1,11	1000	Late
Pcna	0	0	16.3022	-840.865	backbone 12,6,9,3,4,1,11	1000	Late
Rtp4	0	0	32.0833	-3655.18	backbone 12,6,9,3,4,1,11	1	Early
Slco4a1	2.86567e-07	9.08417e-08	6.69565	-11.609	backbone 12,6,9,3,4,1,11	1000	Late
Pola1	0.0484302	0.02	3.96248	-9.64655e-16	backbone 12,6,9,3,4,1,11	1000	Late
Ech1	1.04607e-127	2.14654e-128	12.3417	-289.362	backbone 12,6,9,3,4,1,11	1000	Late
Lmcd1	0.721945	0.465077	-0.186617	0	backbone 12,6,9,3,4,1,11	1000	Late
Zc3h12a	0	0	48.109	-10505.9	backbone 12,6,9,3,4,1,11	175	Middle
Spry1	0.594496	0.355104	-0.168853	0	backbone 12,6,9,3,4,1,11	1000	Late
Fkbp11	0.358597	0.191778	0.0454874	0	backbone 12,6,9,3,4,1,11	1000	Late
Eif5a	0	0	37.4736	-7010.91	backbone 12,6,9,3,4,1,11	1000	Late
Pimreg	0	0	14.1682	-4350.1	backbone 12,6,9,3,4,1,11	1000	Late
Dok2	0	0	21.6754	-1319.62	backbone 12,6,9,3,4,1,11	1000	Late
Oas3	0	0	26.0291	-2132.68	backbone 12,6,9,3,4,1,11	1	Early
Hoxa7	0.709973	0.453673	-0.29648	0	backbone 12,6,9,3,4,1,11	1000	Late
Selenbp2	0.879976	0.716828	-0.590265	-1.05931e-52	backbone 12,6,9,3,4,1,11	1	Early
Pdzd2	0.648262	0.398033	-0.116664	0	backbone 12,6,9,3,4,1,11	1000	Late
Cdkn2b	0.441432	0.246584	0.0707512	0	backbone 12,6,9,3,4,1,11	1000	Late
Dusp5	0	0	95.7838	-41315.2	backbone 12,6,9,3,4,1,11	1	Early
Icos	0.898951	0.842292	-0.571214	0	backbone 12,6,9,3,4,1,11	1	Early
Fam107a	0.881302	0.720618	-0.515176	-1.48e-305	backbone 12,6,9,3,4,1,11	1000	Late
P3h4	0.887189	0.762757	-0.609271	-2.74032e-109	backbone 12,6,9,3,4,1,11	1000	Late
Gjc1	0.232363	0.117214	0.623084	-1.13166e-299	backbone 12,6,9,3,4,1,11	1000	Late
Btnl1	0.890797	0.803153	-0.734452	-7.31708e-38	backbone 12,6,9,3,4,1,11	1000	Late
Myot	0.892984	0.828199	-0.517996	0	backbone 12,6,9,3,4,1,11	1000	Late
Ybx3	0	0	37.5567	-5930.36	backbone 12,6,9,3,4,1,11	1000	Late
Sms	0	0	39.7695	-5302.82	backbone 12,6,9,3,4,1,11	1000	Late
Cav3	0.959856	0.950258	-0.58872	0	backbone 12,6,9,3,4,1,11	1000	Late
Hrc	0.91352	0.875152	-0.635883	0	backbone 12,6,9,3,4,1,11	1000	Late
Tacr1	0.0570223	0.0240976	-0.0042199	0	backbone 12,6,9,3,4,1,11	1000	Late
Tnfrsf13c	0.890596	0.778811	-0.587289	-5.30852e-292	backbone 12,6,9,3,4,1,11	931	Middle
Bcam	0.263541	0.135249	1.02425	-1.92686e-283	backbone 12,6,9,3,4,1,11	1000	Late
Hist1h3f	0.242113	0.122819	0.199435	0	backbone 12,6,9,3,4,1,11	1000	Late
Socs3	0	0	101.413	-43515.4	backbone 12,6,9,3,4,1,11	190	Middle
Pik3r1	1.03101e-59	2.49917e-60	8.45567	-132.634	backbone 12,6,9,3,4,1,11	304	Middle
Dusp14	0.890797	0.783346	-0.300826	0	backbone 12,6,9,3,4,1,11	192	Middle
Trim25	4.70422e-08	1.47901e-08	5.28322	-13.4241	backbone 12,6,9,3,4,1,11	1	Early
Bcl11a	0.423817	0.23471	0.495363	-2.05374e-29	backbone 12,6,9,3,4,1,11	1000	Late
Ifitm3	0	0	71.6821	-23478.1	backbone 12,6,9,3,4,1,11	57	Middle
Impdh2	5.76521e-35	1.52663e-35	7.11584	-75.5622	backbone 12,6,9,3,4,1,11	1000	Late
Aqp7	0.878411	0.708708	-0.276816	0	backbone 12,6,9,3,4,1,11	1000	Late
Cyp4b1	0.793118	0.549948	-0.299331	0	backbone 12,6,9,3,4,1,11	1000	Late
Kcnk12	0.854487	0.645992	-0.569334	-2.94688e-19	backbone 12,6,9,3,4,1,11	323	Middle
Sept11	0	0	19.4103	-1124.34	backbone 12,6,9,3,4,1,11	1000	Late
Ankrd2	0.890797	0.812697	-0.293847	0	backbone 12,6,9,3,4,1,11	777	Middle
C3	0	0	27.7434	-2841.74	backbone 12,6,9,3,4,1,11	1	Early
Smox	0	0	73.1576	-19148.4	backbone 12,6,9,3,4,1,11	1	Early
Rph3al	0.800908	0.560475	-0.144061	0	backbone 12,6,9,3,4,1,11	421	Middle
Mrc1	0	0	116.991	-91143	backbone 12,6,9,3,4,1,11	688	Middle
Hirip3	0.0261648	0.01	6.84819	-2.48323e-41	backbone 12,6,9,3,4,1,11	1000	Late
Lmna	0	0	36.5942	-4256.58	backbone 12,6,9,3,4,1,11	924	Middle
Cd4	0.890797	0.796951	-0.645467	-1.79309e-214	backbone 12,6,9,3,4,1,11	1	Early
Bnip3	0	0	60.5827	-12609.7	backbone 12,6,9,3,4,1,11	488	Middle
Arg2	0	0	38.2226	-6188.41	backbone 12,6,9,3,4,1,11	1	Early
Vdr	1.43331e-84	3.21921e-85	9.87899	-189.945	backbone 12,6,9,3,4,1,11	1000	Late
Slfn9	0.0261648	0.01	4.80901	-6.76363e-146	backbone 12,6,9,3,4,1,11	1	Early
Fn1	0	0	41.5237	-5735.48	backbone 12,6,9,3,4,1,11	275	Middle
Gm6377	0	0	79.1903	-31130.7	backbone 12,6,9,3,4,1,11	208	Middle
Avpi1	4.82416e-272	8.23002e-273	16.0427	-621.893	backbone 12,6,9,3,4,1,11	1000	Late
Btg2	0	0	92.8632	-37481.1	backbone 12,6,9,3,4,1,11	224	Middle
F2rl2	0.414896	0.228608	-0.118806	0	backbone 12,6,9,3,4,1,11	1000	Late
Ier3	0	0	222.743	-340810	backbone 12,6,9,3,4,1,11	1	Early
Akr1b3	0	0	25.0395	-2185.74	backbone 12,6,9,3,4,1,11	889	Middle
Ccr2	0	0	76.0544	-23774.3	backbone 12,6,9,3,4,1,11	164	Middle
Skint3	0.483184	0.275125	0.392321	-5.03335e-17	backbone 12,6,9,3,4,1,11	1000	Late
Tiparp	0	0	73.9755	-19305.2	backbone 12,6,9,3,4,1,11	179	Middle
Sdf2l1	1.12313e-161	2.20806e-162	12.0625	-368.025	backbone 12,6,9,3,4,1,11	1	Early
Ets1	0.0194361	0.00683374	3.06102	-0.497179	backbone 12,6,9,3,4,1,11	1000	Late
Trem1	0	0	67.6776	-22562.1	backbone 12,6,9,3,4,1,11	80	Middle
Ankrd33b	0.324574	0.17105	0.846004	-1.1572e-18	backbone 12,6,9,3,4,1,11	361	Middle
Gimap4	0.723571	0.467137	-0.160052	0	backbone 12,6,9,3,4,1,11	1000	Late
Fam46a	1.02941e-11	3.10881e-12	5.05147	-21.8918	backbone 12,6,9,3,4,1,11	1	Early
Matk	0	0	21.7944	-1418.95	backbone 12,6,9,3,4,1,11	1000	Late
1110008P14Rik	6.3651e-59	1.55054e-59	9.25067	-130.809	backbone 12,6,9,3,4,1,11	1000	Late
Tpbgl	0.372432	0.201039	0.109544	-5.22993e-273	backbone 12,6,9,3,4,1,11	764	Middle
Hist1h2bp	0.670637	0.417975	-0.2847	0	backbone 12,6,9,3,4,1,11	1000	Late
Slc37a2	0	0	15.8777	-1035.69	backbone 12,6,9,3,4,1,11	787	Middle
Cryab	0.881302	0.720458	-0.333429	0	backbone 12,6,9,3,4,1,11	1	Early
Nolc1	8.44243e-54	2.08866e-54	7.91376	-119.011	backbone 12,6,9,3,4,1,11	1000	Late
Icam1	4.0148e-252	7.04196e-253	15.928	-575.997	backbone 12,6,9,3,4,1,11	51	Middle
Nr4a1	0	0	159.431	-96406.1	backbone 12,6,9,3,4,1,11	230	Middle
Hspe1	0	0	20.7599	-1208.92	backbone 12,6,9,3,4,1,11	1000	Late
Neil3	0	0	13.5293	-4553.96	backbone 12,6,9,3,4,1,11	1000	Late
Pparg	0	0	23.5509	-2102.36	backbone 12,6,9,3,4,1,11	1000	Late
Trim59	0.0261648	0.01	6.46909	-1.45505e-07	backbone 12,6,9,3,4,1,11	1000	Late
Bcl2l11	0	0	61.2964	-14179.8	backbone 12,6,9,3,4,1,11	199	Middle
Rccd1	0.47251	0.267724	0.19201	-8.32595e-209	backbone 12,6,9,3,4,1,11	1	Early
Lmo7	0.160044	0.0772693	0.0211366	0	backbone 12,6,9,3,4,1,11	1000	Late
Cd200r1	0	0	17.4743	-751.885	backbone 12,6,9,3,4,1,11	1000	Late
Lifr	0	0	20.3038	-1126.83	backbone 12,6,9,3,4,1,11	1000	Late
Tmem47	0.83484	0.613106	-0.364478	0	backbone 12,6,9,3,4,1,11	1000	Late
Sema3f	0.817488	0.586303	-0.382829	-7.77335e-196	backbone 12,6,9,3,4,1,11	1000	Late
Dpp4	0.108108	0.0500108	2.03816	0	backbone 12,6,9,3,4,1,11	1000	Late
Amotl1	0.437221	0.24397	0.371929	-1.37741e-256	backbone 12,6,9,3,4,1,11	1000	Late
Troap	0.062837	0.0267811	3.55952	-1.17241e-30	backbone 12,6,9,3,4,1,11	1000	Late
Palmd	0.595353	0.355783	-0.138004	0	backbone 12,6,9,3,4,1,11	1000	Late
Hat1	5.091e-16	1.4825e-16	5.97947	-31.8425	backbone 12,6,9,3,4,1,11	1000	Late
Cbx3	4.75499e-32	1.2829e-32	7.94492	-68.8284	backbone 12,6,9,3,4,1,11	1000	Late
Gm34084	2.65352e-36	6.97344e-37	7.67046	-78.6484	backbone 12,6,9,3,4,1,11	1	Early
Sh2d1b1	3.28926e-127	6.75613e-128	13.0045	-288.215	backbone 12,6,9,3,4,1,11	1000	Late
Tmem119	2.66479e-10	8.15426e-11	6.34561	-18.6247	backbone 12,6,9,3,4,1,11	482	Middle
Neb	0.888433	0.767251	-0.165435	0	backbone 12,6,9,3,4,1,11	636	Middle
Lat	0.832609	0.610785	-0.368274	0	backbone 12,6,9,3,4,1,11	1000	Late
Cdc25b	0.0552532	0.0232616	1.76771	-3.80919e-223	backbone 12,6,9,3,4,1,11	1000	Late
Kif2c	0.0261648	0.01	5.66737	-5.21736e-27	backbone 12,6,9,3,4,1,11	1000	Late
Mylip	0.250022	0.127361	0.91707	-1.78304e-54	backbone 12,6,9,3,4,1,11	500	Middle
Gm20633	0.938418	0.917773	-0.301656	0	backbone 12,6,9,3,4,1,11	356	Middle
Mylk2	0.758787	0.503835	-0.267768	0	backbone 12,6,9,3,4,1,11	1000	Late
Il1f9	0.797636	0.556598	-0.366821	0	backbone 12,6,9,3,4,1,11	1	Early
Tnnt3	0.907514	0.865145	-0.313115	0	backbone 12,6,9,3,4,1,11	591	Middle
Ccno	0.150068	0.0719728	1.56162	-2.14228e-51	backbone 12,6,9,3,4,1,11	130	Middle
Plagl1	0.905734	0.858455	-0.46937	0	backbone 12,6,9,3,4,1,11	231	Middle
Rpa2	1.93858e-21	5.45905e-22	8.55666	-44.3544	backbone 12,6,9,3,4,1,11	1000	Late
Fam13c	0.14569	0.0693192	-0.0280428	0	backbone 12,6,9,3,4,1,11	1000	Late
Fzd4	0.130619	0.0616157	0.0785362	0	backbone 12,6,9,3,4,1,11	1000	Late
Xirp2	0.890797	0.787262	-0.456294	0	backbone 12,6,9,3,4,1,11	1000	Late
Pak1	0.235175	0.118857	1.37071	-1.27055e-07	backbone 12,6,9,3,4,1,11	1000	Late
S1pr1	0	0	17.135	-1477.9	backbone 12,6,9,3,4,1,11	540	Middle
Cd68	0	0	48.1054	-8135.35	backbone 12,6,9,3,4,1,11	832	Middle
Gm13889	0.890797	0.782628	-0.492982	0	backbone 12,6,9,3,4,1,11	1000	Late
Faah	0.890797	0.807605	-0.518027	0	backbone 12,6,9,3,4,1,11	1000	Late
Prss41	0.869128	0.684584	-0.195147	0	backbone 12,6,9,3,4,1,11	1	Early
Ablim3	0.702183	0.446729	-0.163874	0	backbone 12,6,9,3,4,1,11	1000	Late
Galnt15	0.108108	0.05	0.144935	0	backbone 12,6,9,3,4,1,11	1000	Late
Pou2f2	2.16415e-76	4.97754e-77	9.03213	-171.089	backbone 12,6,9,3,4,1,11	682	Middle
Uhrf2	0.664442	0.412105	0.135477	-6.07126e-11	backbone 12,6,9,3,4,1,11	1000	Late
Myl9	0.890797	0.785886	-0.393161	0	backbone 12,6,9,3,4,1,11	1000	Late
Peg3	0.876728	0.703511	-0.424011	0	backbone 12,6,9,3,4,1,11	1000	Late
Nova2	0.393364	0.214383	-0.0709238	0	backbone 12,6,9,3,4,1,11	1000	Late
Tnnc1	0.322482	0.16969	-0.0433979	0	backbone 12,6,9,3,4,1,11	1000	Late
Myl2	0.890797	0.811898	-0.562991	0	backbone 12,6,9,3,4,1,11	1	Early
Hk2	0	0	20.69	-1530.04	backbone 12,6,9,3,4,1,11	237	Middle
Wfdc18	0.90207	0.852095	-0.867236	-4.30503e-96	backbone 12,6,9,3,4,1,11	1	Early
Adora2b	0	0	39.0329	-4866.06	backbone 12,6,9,3,4,1,11	47	Middle
Rasgrp3	0.0667037	0.0286159	1.32065	0	backbone 12,6,9,3,4,1,11	1000	Late
Carmil1	0	0	34.0882	-3870.77	backbone 12,6,9,3,4,1,11	1	Early
Txnip	0	0	69.1613	-21011.6	backbone 12,6,9,3,4,1,11	661	Middle
Mcemp1	0	0	41.802	-5771.52	backbone 12,6,9,3,4,1,11	1	Early
Prelp	0.879315	0.715068	-0.550627	-4.33944e-166	backbone 12,6,9,3,4,1,11	406	Middle
Olfml2a	0.810935	0.573986	-0.233924	0	backbone 12,6,9,3,4,1,11	1000	Late
Fam181b	0.877223	0.705254	-0.199484	0	backbone 12,6,9,3,4,1,11	1000	Late
Ear6	0.645979	0.396053	-0.189805	0	backbone 12,6,9,3,4,1,11	1000	Late
Serpine2	0.693434	0.438389	-0.192015	0	backbone 12,6,9,3,4,1,11	1000	Late
Cxcr2	0.8663	0.673432	-0.539645	-5.6513e-78	backbone 12,6,9,3,4,1,11	1	Early
Bcar3	0	0	18.7454	-913.715	backbone 12,6,9,3,4,1,11	1000	Late
Itgb8	0.647993	0.397655	-0.189092	-3.32017e-289	backbone 12,6,9,3,4,1,11	1	Early
Atp6v1b2	0	0	37.117	-5499.7	backbone 12,6,9,3,4,1,11	1000	Late
Ltb4r1	0	0	42.3156	-8612.09	backbone 12,6,9,3,4,1,11	1	Early
Foxm1	0	0	54.4851	-83813.1	backbone 12,6,9,3,4,1,11	1000	Late
Abhd12	0	0	49.5756	-8831.24	backbone 12,6,9,3,4,1,11	736	Middle
Myl1	0.837347	0.617124	-0.43187	0	backbone 12,6,9,3,4,1,11	660	Middle
Rbbp7	9.69667e-261	1.67946e-261	15.1481	-595.851	backbone 12,6,9,3,4,1,11	1000	Late
Anp32e	4.88281e-51	1.2168e-51	8.13423	-112.63	backbone 12,6,9,3,4,1,11	1000	Late
Ywhah	0	0	26.2649	-1975.87	backbone 12,6,9,3,4,1,11	1000	Late
Kctd12	0	0	27.4703	-3185.49	backbone 12,6,9,3,4,1,11	252	Middle
Sele	0.853295	0.642873	-0.223992	0	backbone 12,6,9,3,4,1,11	1000	Late
Gm45187	0.810933	0.573627	-0.225414	0	backbone 12,6,9,3,4,1,11	155	Middle
Ppa1	1.82507e-168	3.55523e-169	14.8432	-383.263	backbone 12,6,9,3,4,1,11	1000	Late
Ehd3	0.563945	0.333066	-0.0522874	0	backbone 12,6,9,3,4,1,11	1000	Late
Mdh1	1.67223e-271	2.86286e-272	15.0913	-620.646	backbone 12,6,9,3,4,1,11	1000	Late
Npdc1	0.554358	0.325322	-0.0837245	0	backbone 12,6,9,3,4,1,11	1000	Late
8430408G22Rik	0.879315	0.714658	-0.47975	0	backbone 12,6,9,3,4,1,11	367	Middle
Sec11c	0	0	17.6057	-1031.48	backbone 12,6,9,3,4,1,11	1000	Late
Myc	0.0270839	0.0104381	3.25818	-6.62328e-08	backbone 12,6,9,3,4,1,11	1000	Late
Ifi208	4.28803e-103	9.27071e-104	8.64807	-232.64	backbone 12,6,9,3,4,1,11	1	Early
Hoxd8	0.791517	0.547042	-0.372272	-3.98296e-81	backbone 12,6,9,3,4,1,11	1000	Late
Zfp979	0.746782	0.490636	-0.129533	0	backbone 12,6,9,3,4,1,11	1000	Late
Ebf3	0.793118	0.549757	-0.355431	-1.5584e-156	backbone 12,6,9,3,4,1,11	1000	Late
Tspan12	0.705323	0.450137	-0.201824	0	backbone 12,6,9,3,4,1,11	1000	Late
Runx3	0	0	48.3506	-8174.25	backbone 12,6,9,3,4,1,11	179	Middle
Cd200r4	0.0154535	0.00540253	4.42711	-0.61671	backbone 12,6,9,3,4,1,11	958	Middle
Adamts1	0.849983	0.639528	-0.469446	-2.91341e-111	backbone 12,6,9,3,4,1,11	1000	Late
Ptprm	0.838608	0.618725	-0.14951	0	backbone 12,6,9,3,4,1,11	1000	Late
Cdca5	0	0	10.5442	-5941.88	backbone 12,6,9,3,4,1,11	1000	Late
Sema3c	0.890797	0.785757	-0.346785	0	backbone 12,6,9,3,4,1,11	1	Early
Idh2	4.16024e-114	8.70322e-115	11.9346	-258.028	backbone 12,6,9,3,4,1,11	784	Middle
Flnb	6.35596e-34	1.69323e-34	7.59286	-73.1561	backbone 12,6,9,3,4,1,11	1000	Late
Atp2b4	0	0	48.5151	-12510.6	backbone 12,6,9,3,4,1,11	132	Middle
Adgrl2	0.195892	0.0966141	1.53794	-1.27947e-12	backbone 12,6,9,3,4,1,11	728	Middle
Samd11	0.190317	0.0936743	0.483232	0	backbone 12,6,9,3,4,1,11	1	Early
Fam189a2	0.499039	0.285949	-0.117842	0	backbone 12,6,9,3,4,1,11	1000	Late
Vma21	1.68038e-25	4.62777e-26	6.91233	-53.73	backbone 12,6,9,3,4,1,11	1000	Late
Hspa4l	2.78432e-55	6.85499e-56	8.44943	-122.415	backbone 12,6,9,3,4,1,11	172	Middle
Bcl2	0.437129	0.243568	0.105192	0	backbone 12,6,9,3,4,1,11	1000	Late
Spns2	0.606362	0.364145	-0.0723132	-2.36472e-179	backbone 12,6,9,3,4,1,11	1000	Late
2900026A02Rik	0.511957	0.294887	-0.137428	0	backbone 12,6,9,3,4,1,11	1000	Late
Dusp4	0.037382	0.0147958	3.81824	-0.244026	backbone 12,6,9,3,4,1,11	1000	Late
Gm26735	0.88664	0.758122	-0.656757	-2.85672e-185	backbone 12,6,9,3,4,1,11	1000	Late
Meox2	0.428179	0.237639	-0.0358105	0	backbone 12,6,9,3,4,1,11	1000	Late
Serpina3f	0.150058	0.0719378	1.52175	-6.03055e-145	backbone 12,6,9,3,4,1,11	1	Early
Ptma	0	0	30.7873	-3355.24	backbone 12,6,9,3,4,1,11	1000	Late
Exoc3l2	0.74971	0.493609	-0.341215	0	backbone 12,6,9,3,4,1,11	308	Middle
Gm525	0.870924	0.688501	-0.158898	0	backbone 12,6,9,3,4,1,11	1000	Late
Cp	0.471495	0.266772	0.0782042	-3.21554e-198	backbone 12,6,9,3,4,1,11	1000	Late
Rgs12	0.0888776	0.0400012	0.562889	0	backbone 12,6,9,3,4,1,11	1000	Late
Aebp1	0.855106	0.647144	-0.451375	-2.35561e-298	backbone 12,6,9,3,4,1,11	1000	Late
Nrp1	0	0	88.6105	-28822.2	backbone 12,6,9,3,4,1,11	720	Middle
Dnajc14	0.904189	0.854882	-1.02959	-3.62315e-34	backbone 12,6,9,3,4,1,11	753	Middle
Rbp1	0.789401	0.544055	-0.267827	0	backbone 12,6,9,3,4,1,11	1000	Late
Mb	0.890797	0.815042	-0.4055	0	backbone 12,6,9,3,4,1,11	1000	Late
Socs6	2.97132e-122	6.15657e-123	11.8837	-276.795	backbone 12,6,9,3,4,1,11	842	Middle
Spon1	0.0850367	0.0378754	1.86619	-6.21641e-18	backbone 12,6,9,3,4,1,11	1	Early
Apod	0.890038	0.768992	-0.520942	0	backbone 12,6,9,3,4,1,11	1	Early
Mid1ip1	4.69763e-54	1.16125e-54	8.03291	-119.586	backbone 12,6,9,3,4,1,11	775	Middle
Gpt2	0.016077	0.00562375	4.76809	-0.636518	backbone 12,6,9,3,4,1,11	702	Middle
Chst7	0.0888776	0.04	1.07228	0	backbone 12,6,9,3,4,1,11	1000	Late
Oxct1	0	0	19.3476	-1459.04	backbone 12,6,9,3,4,1,11	902	Middle
Dbf4	0.090505	0.0409083	1.51128	-3.61679e-206	backbone 12,6,9,3,4,1,11	1000	Late
Cyp26b1	0.881607	0.735104	-0.33111	0	backbone 12,6,9,3,4,1,11	1000	Late
St8sia1	0.756696	0.500969	-0.24035	-1.84388e-193	backbone 12,6,9,3,4,1,11	1000	Late
Tmem37	0	0	44.6949	-6910.01	backbone 12,6,9,3,4,1,11	677	Middle
Capg	0	0	31.0642	-3044.22	backbone 12,6,9,3,4,1,11	1000	Late
Slc13a3	6.01736e-39	1.56331e-39	8.23015	-84.7488	backbone 12,6,9,3,4,1,11	1000	Late
AL591952.1	0.901094	0.848792	-0.246687	0	backbone 12,6,9,3,4,1,11	877	Middle
Mrpl18	1.86842e-239	3.31832e-240	15.7132	-546.816	backbone 12,6,9,3,4,1,11	1000	Late
Stra6l	0.0712645	0.0311569	1.7626	0	backbone 12,6,9,3,4,1,11	1000	Late
Nudc	4.83635e-60	1.16846e-60	8.48796	-133.394	backbone 12,6,9,3,4,1,11	1000	Late
Hmcn1	0.73841	0.481886	-0.13616	0	backbone 12,6,9,3,4,1,11	1000	Late
Apln	0.884156	0.746969	-0.338683	0	backbone 12,6,9,3,4,1,11	1000	Late
Kctd19	0.890797	0.804401	-0.538095	-2.5355e-303	backbone 12,6,9,3,4,1,11	259	Middle
1700110K17Rik	0.849903	0.638986	-0.518809	-5.18681e-34	backbone 12,6,9,3,4,1,11	420	Middle
Ncam1	0.881607	0.723517	-0.53245	-3.32252e-291	backbone 12,6,9,3,4,1,11	557	Middle
Adamts14	0.639302	0.390102	-0.112825	0	backbone 12,6,9,3,4,1,11	1000	Late
Hspb6	0.238967	0.120965	0.332593	0	backbone 12,6,9,3,4,1,11	1000	Late
Ifi204	0	0	61.4007	-13377.8	backbone 12,6,9,3,4,1,11	1	Early
A330069E16Rik	0.915304	0.87796	-0.511915	0	backbone 12,6,9,3,4,1,11	1	Early
Evl	0	0	17.2803	-810.571	backbone 12,6,9,3,4,1,11	1000	Late
Naaa	1.65008e-41	4.244e-42	8.13502	-90.6579	backbone 12,6,9,3,4,1,11	1000	Late
Dgat2	0	0	19.8024	-1167.98	backbone 12,6,9,3,4,1,11	1	Early
Meox1	0.823886	0.598175	-0.436608	-1.61097e-63	backbone 12,6,9,3,4,1,11	1000	Late
Rhoj	0.0500544	0.0208326	1.70849	0	backbone 12,6,9,3,4,1,11	1000	Late
Dennd5b	0.464921	0.262123	-0.0711954	0	backbone 12,6,9,3,4,1,11	81	Middle
Iigp1	0.424843	0.235363	0.00231584	0	backbone 12,6,9,3,4,1,11	1000	Late
Osgin2	7.77258e-292	1.29336e-292	15.9782	-674.47	backbone 12,6,9,3,4,1,11	98	Middle
Cela1	5.44159e-293	8.92421e-295	16.3571	-709.31	backbone 12,6,9,3,4,1,11	701	Middle
Atp1b1	0.934287	0.911116	-0.589703	0	backbone 12,6,9,3,4,1,11	541	Middle
Rufy4	0.890797	0.818786	-0.429119	0	backbone 12,6,9,3,4,1,11	1	Early
Gimap8	0.843272	0.627226	-0.289677	0	backbone 12,6,9,3,4,1,11	1000	Late
Cybb	0.00031318	0.000104038	4.77417	-4.56558	backbone 12,6,9,3,4,1,11	1000	Late
Grap2	0.0691076	0.03	2.80148	-7.59791e-172	backbone 12,6,9,3,4,1,11	1000	Late
Chaf1a	0.0691076	0.03	0.689728	0	backbone 12,6,9,3,4,1,11	1000	Late
Reps2	0.539413	0.315341	-0.111865	0	backbone 12,6,9,3,4,1,11	754	Middle
P2rx7	4.56906e-06	1.46941e-06	3.94571	-9.41034	backbone 12,6,9,3,4,1,11	733	Middle
Pim3	0	0	44.7703	-6901.95	backbone 12,6,9,3,4,1,11	236	Middle
Gpr137b	0	0	17.3663	-1068.73	backbone 12,6,9,3,4,1,11	1000	Late
Sdcbp2	0.691108	0.436228	-0.090766	-2.0921e-48	backbone 12,6,9,3,4,1,11	1	Early
Adgrg1	0.644819	0.394955	-0.186639	0	backbone 12,6,9,3,4,1,11	1000	Late
Ryr1	0.0691076	0.03	2.82583	0	backbone 12,6,9,3,4,1,11	1000	Late
Fermt2	0.196396	0.0969802	0.539965	0	backbone 12,6,9,3,4,1,11	1000	Late
Dennd4a	0	0	60.4345	-17862.9	backbone 12,6,9,3,4,1,11	209	Middle
Pepd	0	0	20.223	-1222.83	backbone 12,6,9,3,4,1,11	925	Middle
Plcxd2	0.812317	0.577138	-0.263894	0	backbone 12,6,9,3,4,1,11	1000	Late
Hist1h2bj	0.000126192	4.15172e-05	5.91348	-5.48423	backbone 12,6,9,3,4,1,11	1000	Late
Cdkn2d	0.0665495	0.0285231	1.81105	-1.08312e-23	backbone 12,6,9,3,4,1,11	1	Early
Prkcb	0.00265023	0.000900548	3.71845	-2.44292	backbone 12,6,9,3,4,1,11	1000	Late
Mmp23	0.905055	0.856437	-0.417748	0	backbone 12,6,9,3,4,1,11	1000	Late
Prdx6	0	0	32.3334	-5955.11	backbone 12,6,9,3,4,1,11	1	Early
Snx29	0.0279033	0.0108042	2.18767	-8.4481e-103	backbone 12,6,9,3,4,1,11	692	Middle
Ddt	0.0821258	0.0363817	2.15786	-0.00287859	backbone 12,6,9,3,4,1,11	839	Middle
Flrt2	0	0	20.735	-1342.18	backbone 12,6,9,3,4,1,11	1	Early
Dgkg	0.0484302	0.02	1.56948	0	backbone 12,6,9,3,4,1,11	173	Middle
Cd28	0.55165	0.323488	-0.167661	-1.08656e-125	backbone 12,6,9,3,4,1,11	719	Middle
Fem1b	1.65559e-06	5.3045e-07	3.97477	-9.85098	backbone 12,6,9,3,4,1,11	1000	Late
F11r	4.36044e-112	9.17437e-113	10.2497	-253.371	backbone 12,6,9,3,4,1,11	226	Middle
Ociad2	0.824805	0.600645	-0.41269	-4.92088e-94	backbone 12,6,9,3,4,1,11	1000	Late
Pbx1	1.81914e-68	4.28954e-69	9.58592	-152.817	backbone 12,6,9,3,4,1,11	1	Early
Sowahc	0	0	65.8086	-16011.1	backbone 12,6,9,3,4,1,11	1	Early
Hist1h4h	0.213364	0.106426	1.2402	-1.55436e-18	backbone 12,6,9,3,4,1,11	876	Middle
B230344G16Rik	0.88664	0.754772	-0.200116	0	backbone 12,6,9,3,4,1,11	1	Early
Tubb6	7.74088e-126	1.59307e-126	11.0624	-285.06	backbone 12,6,9,3,4,1,11	1000	Late
Mmp2	0.890797	0.796868	-0.796562	-1.31468e-96	backbone 12,6,9,3,4,1,11	707	Middle
Sgsm1	0.890797	0.781927	-0.523934	0	backbone 12,6,9,3,4,1,11	1000	Late
Smad7	1.13946e-197	2.12624e-198	12.6671	-450.552	backbone 12,6,9,3,4,1,11	202	Middle
Zbtb20	0.0582661	0.0246466	2.78866	-0.00039224	backbone 12,6,9,3,4,1,11	1000	Late
Rab11fip1	0	0	96.4802	-47637.4	backbone 12,6,9,3,4,1,11	1	Early
Rbpms	0.0333198	0.013088	2.74794	-0.00629462	backbone 12,6,9,3,4,1,11	1000	Late
Adamts5	0.907514	0.865574	-0.798992	-2.48672e-95	backbone 12,6,9,3,4,1,11	822	Middle
Slc43a3	0	0	18.8602	-4898.01	backbone 12,6,9,3,4,1,11	1000	Late
Hist1h4i	0.407105	0.223582	0.650298	-5.58849e-29	backbone 12,6,9,3,4,1,11	1000	Late
Slc14a1	0.890797	0.814855	-0.626765	0	backbone 12,6,9,3,4,1,11	718	Middle
Nt5dc2	3.5543e-53	8.82887e-54	8.40932	-117.556	backbone 12,6,9,3,4,1,11	1	Early
Hist1h3i	0.0484302	0.0200002	2.98682	-2.70523e-184	backbone 12,6,9,3,4,1,11	1000	Late
Nup210	0.0261648	0.01	8.58793	-2.84044e-15	backbone 12,6,9,3,4,1,11	1000	Late
Nufip1	0.0749383	0.0328979	2.48588	-0.0019693	backbone 12,6,9,3,4,1,11	1	Early
Slc28a2	0.106528	0.048875	1.35689	-3.29018e-73	backbone 12,6,9,3,4,1,11	837	Middle
Cd14	0	0	179.789	-172256	backbone 12,6,9,3,4,1,11	1	Early
Ccnf	0	0	20.3586	-1375.89	backbone 12,6,9,3,4,1,11	1000	Late
Angptl2	0.175959	0.0857625	1.61528	-2.61721e-23	backbone 12,6,9,3,4,1,11	1000	Late
Fads3	0.84947	0.636953	-0.296683	0	backbone 12,6,9,3,4,1,11	1000	Late
Smim5	0.0484302	0.02	2.80316	0	backbone 12,6,9,3,4,1,11	1000	Late
Gpr182	0.743262	0.486986	-0.254673	-1.30875e-263	backbone 12,6,9,3,4,1,11	1000	Late
Hrct1	0.532947	0.310389	-0.121536	0	backbone 12,6,9,3,4,1,11	1	Early
Cox8b	0.832051	0.609062	-0.253342	0	backbone 12,6,9,3,4,1,11	1	Early
Il17rd	0.588128	0.350642	-0.112908	0	backbone 12,6,9,3,4,1,11	1000	Late
Six1	0.868047	0.680633	-0.232491	0	backbone 12,6,9,3,4,1,11	1000	Late
Npas4	0.0484302	0.0199954	1.8814	-2.04505e-86	backbone 12,6,9,3,4,1,11	1000	Late
Arhgef17	0.84947	0.636385	-0.42711	-1.12941e-194	backbone 12,6,9,3,4,1,11	1000	Late
Myh1	0.885666	0.752284	-0.485626	-1.52896e-296	backbone 12,6,9,3,4,1,11	1000	Late
Hoxb7	0.88664	0.756688	-0.426048	0	backbone 12,6,9,3,4,1,11	1000	Late
Nap1l1	9.81322e-148	1.96853e-148	10.723	-335.5	backbone 12,6,9,3,4,1,11	1000	Late
Psd3	0	0	16.3581	-751.227	backbone 12,6,9,3,4,1,11	811	Middle
Cd300lf	0.027741	0.0107358	3.25247	-0.456761	backbone 12,6,9,3,4,1,11	1	Early
Lox	0.921744	0.888561	-0.52096	0	backbone 12,6,9,3,4,1,11	991	Late
Olfml2b	0.0485606	0.0201494	0.38461	0	backbone 12,6,9,3,4,1,11	1	Early
Ly86	0	0	50.6254	-9976.71	backbone 12,6,9,3,4,1,11	709	Middle
Mns1	0.0261648	0.00959713	5.1654	-0.0411212	backbone 12,6,9,3,4,1,11	1000	Late
H19	0.859807	0.658092	-0.451275	-3.95257e-166	backbone 12,6,9,3,4,1,11	679	Middle
Snrpd1	0	0	19.5163	-1140.99	backbone 12,6,9,3,4,1,11	1000	Late
Dio2	0.927166	0.896013	-0.134554	0	backbone 12,6,9,3,4,1,11	689	Middle
Fmo1	0.827881	0.605358	-0.422752	0	backbone 12,6,9,3,4,1,11	1000	Late
Olfml3	1.01133e-40	2.60922e-41	7.90757	-88.8418	backbone 12,6,9,3,4,1,11	652	Middle
Creb5	2.22749e-14	6.56664e-15	5.70286	-28.0525	backbone 12,6,9,3,4,1,11	184	Middle
Il2rb	0.891815	0.821797	-0.572461	0	backbone 12,6,9,3,4,1,11	756	Middle
Stk32c	0.556435	0.326961	-0.0943771	-6.38946e-205	backbone 12,6,9,3,4,1,11	1000	Late
Pear1	0.0892186	0.0402019	0.0471096	0	backbone 12,6,9,3,4,1,11	1000	Late
Scin	0.86668	0.67592	-0.361793	0	backbone 12,6,9,3,4,1,11	1	Early
Sptbn1	0.00106876	0.000359317	6.08787	-3.32614	backbone 12,6,9,3,4,1,11	1000	Late
Polr2l	0.890797	0.794237	-0.757274	-2.53349e-65	backbone 12,6,9,3,4,1,11	1000	Late
Gch1	0	0	39.5683	-6792.91	backbone 12,6,9,3,4,1,11	1	Early
Stard10	0.819552	0.58893	-0.277842	0	backbone 12,6,9,3,4,1,11	1000	Late
Atpif1	0	0	51.2038	-9317.15	backbone 12,6,9,3,4,1,11	1000	Late
Wee1	2.40152e-280	4.04416e-281	14.4221	-641.061	backbone 12,6,9,3,4,1,11	1000	Late
Cat	5.55865e-112	1.17176e-112	11.1072	-253.126	backbone 12,6,9,3,4,1,11	752	Middle
Cyp4f18	0	0	17.6503	-872.717	backbone 12,6,9,3,4,1,11	201	Middle
Cdk6	0.0531607	0.0222531	2.58999	-2.19595e-10	backbone 12,6,9,3,4,1,11	1000	Late
Spock2	0.890318	0.773621	-0.170866	0	backbone 12,6,9,3,4,1,11	1000	Late
Acot6	0.825275	0.601783	-0.321463	0	backbone 12,6,9,3,4,1,11	1000	Late
Amer2	0.890797	0.789598	-0.468214	0	backbone 12,6,9,3,4,1,11	1	Early
Mycl	0.883652	0.743994	-0.586412	-7.51781e-250	backbone 12,6,9,3,4,1,11	1000	Late
Tmem204	0.746956	0.4909	-0.17956	0	backbone 12,6,9,3,4,1,11	1000	Late
Rangap1	7.04234e-35	1.86622e-35	6.96966	-75.3615	backbone 12,6,9,3,4,1,11	1000	Late
Acadl	5.74994e-150	1.15114e-150	11.4835	-340.642	backbone 12,6,9,3,4,1,11	1000	Late
Cd52	0	0	58.5852	-14141.9	backbone 12,6,9,3,4,1,11	121	Middle
Mrps6	9.59045e-09	2.99222e-09	6.30808	-15.0221	backbone 12,6,9,3,4,1,11	1000	Late
1700025G04Rik	0.0261648	0.01	2.76069	-2.50649e-270	backbone 12,6,9,3,4,1,11	1000	Late
Tagln2	0	0	38.763	-6107.49	backbone 12,6,9,3,4,1,11	1000	Late
Sulf1	0.864566	0.670385	-0.465825	-2.18596e-282	backbone 12,6,9,3,4,1,11	1000	Late
Il18bp	0.00281462	0.000958098	4.07233	-2.36621	backbone 12,6,9,3,4,1,11	1	Early
Speg	0.664442	0.411908	-0.0425682	0	backbone 12,6,9,3,4,1,11	1000	Late
Plekha5	0.428408	0.238023	-0.061756	0	backbone 12,6,9,3,4,1,11	1000	Late
Helz2	0	0	42.1604	-6663.61	backbone 12,6,9,3,4,1,11	1	Early
H1f0	1.49468e-10	4.56475e-11	4.87641	-19.9835	backbone 12,6,9,3,4,1,11	530	Middle
Abcg1	6.56352e-259	1.13943e-259	15.6906	-591.634	backbone 12,6,9,3,4,1,11	1000	Late
Cmbl	0.0888776	0.04	1.02044	0	backbone 12,6,9,3,4,1,11	1000	Late
Plbd1	0	0	54.3883	-10331.8	backbone 12,6,9,3,4,1,11	146	Middle
Coro2a	8.16139e-111	1.72205e-111	10.3632	-250.438	backbone 12,6,9,3,4,1,11	1	Early
Ahr	6.85744e-25	1.89265e-25	6.63685	-52.3215	backbone 12,6,9,3,4,1,11	256	Middle
Cebpe	1.27923e-117	2.66081e-118	10.1981	-266.128	backbone 12,6,9,3,4,1,11	1	Early
Dtl	0	0	14.6174	-2462	backbone 12,6,9,3,4,1,11	1000	Late
Olfr56	0.105307	0.0482518	1.77011	-4.07794e-10	backbone 12,6,9,3,4,1,11	1	Early
Itga6	6.46717e-222	1.16409e-222	13.7152	-506.417	backbone 12,6,9,3,4,1,11	688	Middle
Parp14	0	0	39.1416	-7443.96	backbone 12,6,9,3,4,1,11	1	Early
Hist2h2bb	0.164356	0.0795483	0.788815	0	backbone 12,6,9,3,4,1,11	1000	Late
Skap1	0.883652	0.744174	-0.481458	0	backbone 12,6,9,3,4,1,11	1000	Late
Atp5g1	0	0	20.6701	-1550.82	backbone 12,6,9,3,4,1,11	1000	Late
Zc3h12c	0	0	22.1802	-2258.88	backbone 12,6,9,3,4,1,11	218	Middle
Itgal	0.570201	0.338243	0.223609	-5.17195e-23	backbone 12,6,9,3,4,1,11	1000	Late
Plk3	0	0	23.5921	-1778.46	backbone 12,6,9,3,4,1,11	70	Middle
Nxpe5	0	0	33.8842	-3691.16	backbone 12,6,9,3,4,1,11	667	Middle
Gusb	0	0	39.5129	-5613.18	backbone 12,6,9,3,4,1,11	825	Middle
Gm39469	0.666929	0.41483	-0.154805	-8.61891e-216	backbone 12,6,9,3,4,1,11	1000	Late
Tarm1	0	0	34.9159	-3933.4	backbone 12,6,9,3,4,1,11	1	Early
Prmt1	6.7705e-160	1.33514e-160	10.1802	-363.519	backbone 12,6,9,3,4,1,11	1000	Late
Serping1	0.890371	0.777004	-0.705226	-1.07387e-140	backbone 12,6,9,3,4,1,11	1000	Late
Cda	0.5349	0.31174	-0.134426	0	backbone 12,6,9,3,4,1,11	1000	Late
Atp6v0a1	0	0	17.4042	-786.401	backbone 12,6,9,3,4,1,11	925	Middle
Snrpa1	3.27198e-28	8.95868e-29	7.77989	-59.9772	backbone 12,6,9,3,4,1,11	1000	Late
Sfrp2	0.886873	0.761416	-0.539781	0	backbone 12,6,9,3,4,1,11	1	Early
Fam171a2	0.779895	0.530017	-0.315736	-2.74823e-121	backbone 12,6,9,3,4,1,11	1000	Late
Hist1h3d	0.0484302	0.02	3.02134	-3.12101e-52	backbone 12,6,9,3,4,1,11	1000	Late
Gprc5b	0.0484302	0.01998	1.15221	0	backbone 12,6,9,3,4,1,11	1000	Late
Napsa	0	0	41.8605	-6702.38	backbone 12,6,9,3,4,1,11	1	Early
Fbxl7	0.529124	0.306998	-0.0973843	0	backbone 12,6,9,3,4,1,11	1000	Late
Il18rap	0.0261648	0.01	2.40098	0	backbone 12,6,9,3,4,1,11	1000	Late
Gm17196	0.890797	0.794202	-0.547294	0	backbone 12,6,9,3,4,1,11	1	Early
Zfp423	0.51675	0.298061	-0.0954454	0	backbone 12,6,9,3,4,1,11	1000	Late
Gm10371	0.901132	0.849577	-0.682297	-1.39619e-180	backbone 12,6,9,3,4,1,11	260	Middle
Chst2	0.900555	0.846161	-0.592785	0	backbone 12,6,9,3,4,1,11	1000	Late
Adra2a	0.854478	0.645815	-0.402763	0	backbone 12,6,9,3,4,1,11	1000	Late
Mdh2	8.10229e-264	1.40008e-264	14.8803	-602.941	backbone 12,6,9,3,4,1,11	1000	Late
Lca5	0.845729	0.631199	-0.34026	0	backbone 12,6,9,3,4,1,11	1000	Late
Tmem163	0.87575	0.701651	-0.506417	-1.79552e-264	backbone 12,6,9,3,4,1,11	1	Early
Tgfb2	0.890797	0.811805	-0.366165	0	backbone 12,6,9,3,4,1,11	1000	Late
Nbea	0.642481	0.392685	-0.237462	0	backbone 12,6,9,3,4,1,11	1000	Late
Gm42743	0.890797	0.786298	-0.684155	-1.96951e-102	backbone 12,6,9,3,4,1,11	1000	Late
Runx1t1	0.716782	0.460604	-0.153903	0	backbone 12,6,9,3,4,1,11	1000	Late
Ptpru	0.84947	0.636586	-0.228685	0	backbone 12,6,9,3,4,1,11	1000	Late
Saa1	0.894341	0.83138	-1.05385	-1.71308e-19	backbone 12,6,9,3,4,1,11	1	Early
Xkr5	0.474635	0.269213	0.489664	-7.02957e-10	backbone 12,6,9,3,4,1,11	1000	Late
Ldhd	0.956616	0.94544	-0.225953	0	backbone 12,6,9,3,4,1,11	978	Middle
Bmp1	0.886993	0.761927	-0.481402	0	backbone 12,6,9,3,4,1,11	718	Middle
Zfp521	0.653478	0.402673	-0.103418	0	backbone 12,6,9,3,4,1,11	1000	Late
L1cam	0.0261648	0.01	4.0427	-5.14285e-126	backbone 12,6,9,3,4,1,11	1000	Late
Topbp1	0.00115868	0.000389778	3.57744	-4.1216	backbone 12,6,9,3,4,1,11	1000	Late
Kpna2	1.92892e-05	6.28442e-06	3.95946	-7.41296	backbone 12,6,9,3,4,1,11	1000	Late
E2f7	2.42057e-39	6.27897e-40	6.70284	-85.661	backbone 12,6,9,3,4,1,11	1000	Late
Btbd3	0.608492	0.365582	-0.0844344	0	backbone 12,6,9,3,4,1,11	849	Middle
Apex1	0	0	19.6668	-1026.81	backbone 12,6,9,3,4,1,11	1000	Late
Cxcl9	0.603807	0.362043	0.0138547	-1.61038e-292	backbone 12,6,9,3,4,1,11	1	Early
Rhof	0.106674	0.0489634	0.989886	0	backbone 12,6,9,3,4,1,11	47	Middle
Arsb	0.110394	0.0511124	1.84597	-1.70331e-16	backbone 12,6,9,3,4,1,11	1000	Late
Jup	0.0261648	0.01	3.60236	0	backbone 12,6,9,3,4,1,11	1000	Late
Csrp1	0.0261648	0.0100047	4.04571	-5.1015e-08	backbone 12,6,9,3,4,1,11	1000	Late
Samd4	0.890318	0.773954	-0.42079	0	backbone 12,6,9,3,4,1,11	756	Middle
Twist1	0.87684	0.704102	-0.284669	0	backbone 12,6,9,3,4,1,11	598	Middle
Igf2r	0	0	18.9614	-1092.55	backbone 12,6,9,3,4,1,11	1000	Late
Itga9	0.0261648	0.01	4.89355	0	backbone 12,6,9,3,4,1,11	671	Middle
Ptprcap	0.883652	0.743803	-0.500669	0	backbone 12,6,9,3,4,1,11	1000	Late
Flt3	0.0901594	0.0406799	0.681587	0	backbone 12,6,9,3,4,1,11	1000	Late
Lgals3bp	0	0	27.0499	-2225.66	backbone 12,6,9,3,4,1,11	1	Early
Sae1	7.55835e-83	1.70516e-83	9.85307	-185.976	backbone 12,6,9,3,4,1,11	1000	Late
Rnf213	0	0	40.7918	-6488.33	backbone 12,6,9,3,4,1,11	1	Early
Csrnp1	0	0	130.29	-71892.3	backbone 12,6,9,3,4,1,11	1	Early
Ccdc88a	8.63673e-109	1.83444e-109	10.8572	-245.77	backbone 12,6,9,3,4,1,11	1000	Late
Rel	0	0	61.2859	-17086.4	backbone 12,6,9,3,4,1,11	217	Middle
Gstp1	0.0350951	0.0138275	2.84783	-0.00387961	backbone 12,6,9,3,4,1,11	907	Middle
Rapsn	0.0261648	0.01	1.65293	0	backbone 12,6,9,3,4,1,11	694	Middle
Fam71a	0.432605	0.240615	0.234865	-1.26459e-291	backbone 12,6,9,3,4,1,11	92	Middle
Polq	0.000178962	5.91289e-05	6.67367	-5.13062	backbone 12,6,9,3,4,1,11	603	Middle
Tst	0.877223	0.705415	-0.350824	0	backbone 12,6,9,3,4,1,11	926	Middle
Gnl3	7.47693e-69	1.75708e-69	9.21658	-153.71	backbone 12,6,9,3,4,1,11	1000	Late
Cd244	1.98726e-108	4.23287e-109	9.91661	-244.934	backbone 12,6,9,3,4,1,11	216	Middle
Rfc5	0	0	15.0183	-996.517	backbone 12,6,9,3,4,1,11	1000	Late
Sapcd2	0.0691076	0.03	3.14421	-2.4807e-81	backbone 12,6,9,3,4,1,11	1000	Late
Brip1	0.0484302	0.02	4.93037	0	backbone 12,6,9,3,4,1,11	1000	Late
Gsr	0	0	16.901	-971.567	backbone 12,6,9,3,4,1,11	1	Early
Zfp503	0.3915	0.213289	0.61277	-4.00569e-31	backbone 12,6,9,3,4,1,11	298	Middle
Klf9	0.321946	0.169279	0.983147	-2.42722e-10	backbone 12,6,9,3,4,1,11	1000	Late
Socs1	0.0261648	0.01	4.80912	-2.23917e-19	backbone 12,6,9,3,4,1,11	144	Middle
Mfsd12	0	0	21.6293	-1380.77	backbone 12,6,9,3,4,1,11	1000	Late
Mrpl51	0	0	17.3618	-816.197	backbone 12,6,9,3,4,1,11	1000	Late
Rnase4	0	0	100.936	-37618.4	backbone 12,6,9,3,4,1,11	639	Middle
Cnn3	5.9926e-100	1.30759e-100	9.77576	-225.385	backbone 12,6,9,3,4,1,11	1000	Late
Lmo1	0	0	51.9438	-13121	backbone 12,6,9,3,4,1,11	1000	Late
Rhou	1.13116e-96	2.4795e-97	11.0471	-217.838	backbone 12,6,9,3,4,1,11	1	Early
Hebp1	1.21232e-90	2.69378e-91	11.9702	-203.939	backbone 12,6,9,3,4,1,11	656	Middle
Ccdc80	0.801636	0.561931	-0.314967	0	backbone 12,6,9,3,4,1,11	1	Early
Gm13571	0.632176	0.384237	-0.109345	0	backbone 12,6,9,3,4,1,11	1000	Late
Ehd4	0	0	36.5003	-4340.52	backbone 12,6,9,3,4,1,11	753	Middle
Lmnb2	0.0484302	0.02	3.52448	-5.05757e-55	backbone 12,6,9,3,4,1,11	1000	Late
Dnajb4	0.0482571	0.0194283	2.24872	-0.585052	backbone 12,6,9,3,4,1,11	1000	Late
Dcn	0.859807	0.657345	-0.440894	0	backbone 12,6,9,3,4,1,11	1000	Late
Anxa4	0	0	53.6768	-13090.4	backbone 12,6,9,3,4,1,11	1000	Late
Ncapd3	0.0484302	0.02	0.95761	0	backbone 12,6,9,3,4,1,11	1000	Late
Btbd17	0.000258665	8.57734e-05	3.70058	-4.75875	backbone 12,6,9,3,4,1,11	1000	Late
Gipr	0.874955	0.700139	-0.584572	-2.48601e-87	backbone 12,6,9,3,4,1,11	1	Early
Depdc1b	0.126196	0.0591605	1.99709	-1.67701e-57	backbone 12,6,9,3,4,1,11	1000	Late
C2	0.78715	0.540391	-0.258524	0	backbone 12,6,9,3,4,1,11	1000	Late
Adcy6	0.890797	0.789137	-0.333996	0	backbone 12,6,9,3,4,1,11	1000	Late
Nr1h3	7.76538e-72	1.81089e-72	9.07789	-160.662	backbone 12,6,9,3,4,1,11	846	Middle
Gm40841	0.0484302	0.02	1.71977	0	backbone 12,6,9,3,4,1,11	656	Middle
Plcb1	0	0	29.3606	-2716.62	backbone 12,6,9,3,4,1,11	1	Early
Fos	0	0	106.193	-52390.6	backbone 12,6,9,3,4,1,11	444	Middle
Sqle	0.0652393	0.0279355	2.28303	-1.41091e-57	backbone 12,6,9,3,4,1,11	1000	Late
Palld	0.000357144	0.000118858	3.8586	-4.49374	backbone 12,6,9,3,4,1,11	1000	Late
Pros1	2.16419e-137	4.40197e-138	11.9022	-311.67	backbone 12,6,9,3,4,1,11	899	Middle
Hint1	0	0	45.0836	-6975.7	backbone 12,6,9,3,4,1,11	1000	Late
Nfkbiz	0	0	224.705	-192494	backbone 12,6,9,3,4,1,11	1	Early
Gstm2	0.754274	0.49767	-0.17533	-8.05168e-39	backbone 12,6,9,3,4,1,11	786	Middle
Nectin1	1.43016e-17	4.11028e-18	6.58473	-35.4279	backbone 12,6,9,3,4,1,11	1000	Late
Cdk5r1	0.107105	0.0492896	1.96229	-2.1522e-16	backbone 12,6,9,3,4,1,11	136	Middle
Slc38a1	0	0	23.1258	-1650.58	backbone 12,6,9,3,4,1,11	79	Middle
Cd302	2.5267e-184	4.79062e-185	12.4535	-419.806	backbone 12,6,9,3,4,1,11	694	Middle
Emp2	0.876728	0.703662	-0.384159	0	backbone 12,6,9,3,4,1,11	1000	Late
Ppp1r15a	0	0	66.0314	-15870	backbone 12,6,9,3,4,1,11	196	Middle
Lyz2	0	0	54.6875	-10192.7	backbone 12,6,9,3,4,1,11	686	Middle
Limch1	0.759508	0.505195	-0.33675	0	backbone 12,6,9,3,4,1,11	1000	Late
Rassf9	0.676659	0.42413	-0.171953	0	backbone 12,6,9,3,4,1,11	1000	Late
Hecw2	0.890797	0.803698	-0.287548	0	backbone 12,6,9,3,4,1,11	263	Middle
Igfbp5	0.890797	0.81114	-0.786222	-5.40815e-63	backbone 12,6,9,3,4,1,11	736	Middle
Smpx	0.890797	0.79185	-0.693206	-1.90227e-122	backbone 12,6,9,3,4,1,11	683	Middle
Pdlim3	0.825275	0.602451	-0.39318	0	backbone 12,6,9,3,4,1,11	1000	Late
Set	6.45586e-180	1.23436e-180	12.5328	-409.65	backbone 12,6,9,3,4,1,11	1000	Late
Ppia	0	0	40.6587	-5778.33	backbone 12,6,9,3,4,1,11	1000	Late
Maff	0	0	117.697	-51252.2	backbone 12,6,9,3,4,1,11	1	Early
Stk38l	0.0117535	0.00407846	3.05253	-0.983096	backbone 12,6,9,3,4,1,11	224	Middle
Rad54l	0.108108	0.05	2.09089	0	backbone 12,6,9,3,4,1,11	1000	Late
Htra4	0.879315	0.713897	-0.468182	0	backbone 12,6,9,3,4,1,11	169	Middle
Syne2	1.34896e-16	3.91199e-17	6.76655	-33.1747	backbone 12,6,9,3,4,1,11	1000	Late
Cited4	0.883652	0.743587	-0.528091	-7.58537e-255	backbone 12,6,9,3,4,1,11	1000	Late
Cmc2	5.78254e-184	1.09868e-184	12.7406	-419.168	backbone 12,6,9,3,4,1,11	1000	Late
4930589L23Rik	0.0565811	0.0238885	2.91564	-3.26261e-17	backbone 12,6,9,3,4,1,11	93	Middle
Txn1	0	0	52.3364	-15117.1	backbone 12,6,9,3,4,1,11	1	Early
Dkkl1	0.890371	0.777472	-0.526022	0	backbone 12,6,9,3,4,1,11	1000	Late
Hist2h2aa1	0.714673	0.458123	-0.160668	-5.58528e-59	backbone 12,6,9,3,4,1,11	865	Middle
Zyx	1.51839e-13	4.51872e-14	5.42149	-26.1292	backbone 12,6,9,3,4,1,11	1000	Late
Herc6	0	0	38.869	-6449.52	backbone 12,6,9,3,4,1,11	1	Early
Ccdc71l	1.41688e-220	2.55321e-221	13.3828	-503.329	backbone 12,6,9,3,4,1,11	1	Early
Col1a1	0.220593	0.110561	0.887296	-3.62614e-124	backbone 12,6,9,3,4,1,11	665	Middle
Slc25a31	0.901132	0.850164	-0.52691	0	backbone 12,6,9,3,4,1,11	695	Middle
Trim63	0.892266	0.82568	-0.518627	0	backbone 12,6,9,3,4,1,11	1000	Late
Klri1	0.644819	0.395016	-0.232635	0	backbone 12,6,9,3,4,1,11	1000	Late
Ccdc170	0.782964	0.532416	-0.231689	0	backbone 12,6,9,3,4,1,11	1000	Late
Gm26812	0.859807	0.656808	-0.395384	0	backbone 12,6,9,3,4,1,11	1000	Late
Rec114	0.890371	0.777393	-0.520066	0	backbone 12,6,9,3,4,1,11	1000	Late
Rnaseh2b	5.53595e-254	9.67684e-255	14.3803	-580.284	backbone 12,6,9,3,4,1,11	1000	Late
Cst7	0.468204	0.264254	0.183059	-4.31819e-99	backbone 12,6,9,3,4,1,11	1000	Late
Tmx4	0.626039	0.378628	0.152619	-5.91169e-33	backbone 12,6,9,3,4,1,11	1000	Late
2200002D01Rik	0.108108	0.0499678	2.23755	-9.75441e-26	backbone 12,6,9,3,4,1,11	1000	Late
Mrpl42	0	0	18.3136	-1253.29	backbone 12,6,9,3,4,1,11	1000	Late
Cpne9	0.90912	0.868209	-0.461772	0	backbone 12,6,9,3,4,1,11	1	Early
Tex15	0.881607	0.738577	-0.537179	0	backbone 12,6,9,3,4,1,11	646	Middle
Tcf7	0.881969	0.739972	-0.798946	-3.40082e-36	backbone 12,6,9,3,4,1,11	778	Middle
Foxc1	0.668728	0.416158	-0.182698	0	backbone 12,6,9,3,4,1,11	1000	Late
Tnfrsf18	0	0	8.11235	-1925.42	backbone 12,6,9,3,4,1,11	1000	Late
Gxylt2	0.436097	0.242906	-0.0886358	0	backbone 12,6,9,3,4,1,11	204	Middle
Plek2	0.821233	0.591225	-0.334755	-1.45877e-203	backbone 12,6,9,3,4,1,11	1000	Late
Olfr889	0.84947	0.636985	-0.435549	-5.77343e-292	backbone 12,6,9,3,4,1,11	1000	Late
A330084C13Rik	0.946712	0.93005	-0.406404	0	backbone 12,6,9,3,4,1,11	1	Early
Cd177	1.3317e-292	2.20796e-291	14.5702	-683.076	backbone 12,6,9,3,4,1,11	1	Early
Grk3	0.151949	0.0729659	1.3635	-3.57255e-63	backbone 12,6,9,3,4,1,11	1000	Late
Arrdc3	0.00177213	0.000598271	3.78062	-3.41784	backbone 12,6,9,3,4,1,11	650	Middle
Elavl4	0.602186	0.360628	0.173235	-4.68749e-28	backbone 12,6,9,3,4,1,11	1000	Late
Plscr1	0.25458	0.130141	1.20558	-1.13307e-26	backbone 12,6,9,3,4,1,11	338	Middle
B3gnt5	0	0	46.5786	-7066.72	backbone 12,6,9,3,4,1,11	56	Middle
Ppil1	4.94469e-280	8.33675e-281	15.5598	-640.574	backbone 12,6,9,3,4,1,11	1000	Late
Dnase1l3	0.890797	0.786799	-0.243357	0	backbone 12,6,9,3,4,1,11	721	Middle
Slc4a11	3.5241e-202	6.50549e-203	10.6729	-460.947	backbone 12,6,9,3,4,1,11	1	Early
Mgst3	3.56869e-75	8.23654e-76	9.11395	-168.283	backbone 12,6,9,3,4,1,11	1000	Late
E2f8	7.31532e-06	2.36138e-06	6.8075	-8.35109	backbone 12,6,9,3,4,1,11	1000	Late
Ier5l	0.107105	0.0492686	1.73503	-1.20863e-41	backbone 12,6,9,3,4,1,11	1000	Late
Ezr	1.59885e-246	2.82356e-247	14.0938	-563.123	backbone 12,6,9,3,4,1,11	1000	Late
A530064D06Rik	0.00468717	0.00160301	4.40918	-1.8307	backbone 12,6,9,3,4,1,11	1	Early
Ptprs	8.37728e-227	1.49953e-227	15.931	-517.676	backbone 12,6,9,3,4,1,11	1000	Late
Fam213b	0	0	14.5369	-785.424	backbone 12,6,9,3,4,1,11	674	Middle
Nek2	2.85137e-291	4.73327e-292	7.97753	-675.405	backbone 12,6,9,3,4,1,11	1000	Late
Ptprn	0.862891	0.667451	-0.401956	0	backbone 12,6,9,3,4,1,11	1000	Late
Cbr3	0.000298117	9.89749e-05	4.49592	-4.62995	backbone 12,6,9,3,4,1,11	826	Middle
Hspb8	0.862802	0.666601	-0.336952	0	backbone 12,6,9,3,4,1,11	1000	Late
Cd3d	0.890797	0.801988	-0.585469	-5.05598e-188	backbone 12,6,9,3,4,1,11	711	Middle
Tlr12	0.890797	0.806863	-0.734682	-3.76508e-89	backbone 12,6,9,3,4,1,11	311	Middle
Nasp	9.17949e-05	3.01822e-05	3.67054	-6.40643	backbone 12,6,9,3,4,1,11	1000	Late
Ppp1r12b	3.07046e-08	9.62281e-09	4.75443	-14.0034	backbone 12,6,9,3,4,1,11	647	Middle
Csrp2	0.117931	0.0548853	1.75214	-3.73889e-10	backbone 12,6,9,3,4,1,11	1000	Late
Gpr65	2.73978e-15	8.03303e-16	6.54274	-30.1526	backbone 12,6,9,3,4,1,11	353	Middle
Tpm3-rs7	0.145437	0.0691433	1.93215	-7.17146e-15	backbone 12,6,9,3,4,1,11	1000	Late
Myo1b	0.269501	0.138714	0.507035	0	backbone 12,6,9,3,4,1,11	1000	Late
Stat2	0	0	28.8916	-3142.07	backbone 12,6,9,3,4,1,11	1	Early
Noct	0	0	39.1382	-5002.07	backbone 12,6,9,3,4,1,11	1	Early
Cdc6	0.0261648	0.00999497	5.90808	-0.000502711	backbone 12,6,9,3,4,1,11	1000	Late
Gcnt2	0	0	18.3546	-896.993	backbone 12,6,9,3,4,1,11	104	Middle
Cenps	0.0630255	0.0268867	1.15968	0	backbone 12,6,9,3,4,1,11	1000	Late
Cd300e	0.821244	0.59261	-0.255678	0	backbone 12,6,9,3,4,1,11	703	Middle
Gan	2.04092e-153	4.06144e-154	12.4395	-348.591	backbone 12,6,9,3,4,1,11	159	Middle
Dpy30	1.00597e-114	2.09846e-115	11.1587	-259.451	backbone 12,6,9,3,4,1,11	1000	Late
Rad21	0.00788457	0.00271544	3.60739	-1.30411	backbone 12,6,9,3,4,1,11	1000	Late
Arhgap19	8.65622e-58	2.11212e-58	9.82154	-128.197	backbone 12,6,9,3,4,1,11	701	Middle
Gimap3	0.88664	0.760002	-0.236749	0	backbone 12,6,9,3,4,1,11	1000	Late
Tmcc3	7.10569e-05	2.33209e-05	3.78639	-6.14813	backbone 12,6,9,3,4,1,11	1000	Late
Cd80	0	0	36.1711	-6032.84	backbone 12,6,9,3,4,1,11	1	Early
Net1	3.73459e-24	1.03374e-24	6.45127	-50.6237	backbone 12,6,9,3,4,1,11	1000	Late
Retnlg	0.900785	0.847459	-0.436983	0	backbone 12,6,9,3,4,1,11	1	Early
Pfkfb3	6.68792e-268	1.153e-268	16.5408	-612.345	backbone 12,6,9,3,4,1,11	212	Middle
Cd300a	0	0	35.0136	-4810.25	backbone 12,6,9,3,4,1,11	891	Middle
Fh1	3.97274e-79	9.04196e-80	10.0547	-177.4	backbone 12,6,9,3,4,1,11	1000	Late
Coq7	4.77008e-81	1.0809e-81	10.7374	-181.826	backbone 12,6,9,3,4,1,11	1000	Late
Idh1	0	0	43.1717	-6185.34	backbone 12,6,9,3,4,1,11	727	Middle
Man2a2	0.0338107	0.0132904	2.69575	-0.0148341	backbone 12,6,9,3,4,1,11	426	Middle
Cyb5r3	0	0	27.9577	-2440.94	backbone 12,6,9,3,4,1,11	1000	Late
Alcam	0	0	25.5557	-2335.22	backbone 12,6,9,3,4,1,11	1000	Late
Slc27a1	0	0	30.6634	-4589.88	backbone 12,6,9,3,4,1,11	1000	Late
Gm45716	0.8663	0.673477	-0.616812	-6.05599e-21	backbone 12,6,9,3,4,1,11	433	Middle
Tcf7l1	0.52486	0.303684	-0.15621	0	backbone 12,6,9,3,4,1,11	1000	Late
Aph1c	0.697631	0.443135	0.0244849	-2.16372e-16	backbone 12,6,9,3,4,1,11	1000	Late
Usp1	0.0465448	0.0186552	3.54913	-0.0225543	backbone 12,6,9,3,4,1,11	1000	Late
Pdlim4	4.8347e-66	1.14969e-66	8.20708	-147.228	backbone 12,6,9,3,4,1,11	791	Middle
Bzw2	1.28484e-05	4.16803e-06	4.904	-7.7829	backbone 12,6,9,3,4,1,11	1000	Late
Thsd7a	0.821233	0.592437	-0.166507	0	backbone 12,6,9,3,4,1,11	1000	Late
Kif14	0	0	14.8818	-1003.93	backbone 12,6,9,3,4,1,11	1000	Late
Cdca7	0.0803567	0.0354534	1.93119	0	backbone 12,6,9,3,4,1,11	1000	Late
Tnfrsf12a	0.0261648	0.01	4.69928	-1.21149e-66	backbone 12,6,9,3,4,1,11	1000	Late
Nckap1	0.23003	0.115981	0.218353	0	backbone 12,6,9,3,4,1,11	1000	Late
Trip13	0	0	13.6759	-897.9	backbone 12,6,9,3,4,1,11	1000	Late
Akap12	0.823886	0.598481	-0.235457	0	backbone 12,6,9,3,4,1,11	1000	Late
Cd200r3	0.407162	0.223695	-0.00369796	0	backbone 12,6,9,3,4,1,11	1000	Late
Fam102a	0.30844	0.161425	0.867482	-7.5581e-45	backbone 12,6,9,3,4,1,11	1000	Late
Nsd2	3.28409e-05	1.07324e-05	4.64098	-6.83708	backbone 12,6,9,3,4,1,11	1000	Late
Smyd2	0.0261648	0.01	4.37157	0	backbone 12,6,9,3,4,1,11	1000	Late
Ccl9	1.01775e-49	2.54642e-50	7.96995	-109.889	backbone 12,6,9,3,4,1,11	1	Early
Foxs1	0.887904	0.766084	-0.475148	0	backbone 12,6,9,3,4,1,11	1000	Late
Rassf8	2.64971e-184	5.02915e-185	12.0027	-419.758	backbone 12,6,9,3,4,1,11	1000	Late
Gm26532	3.60999e-81	8.16579e-82	10.7298	-182.107	backbone 12,6,9,3,4,1,11	1000	Late
Atp8b1	0.336622	0.178612	-0.0263314	0	backbone 12,6,9,3,4,1,11	1000	Late
Rtn1	0.239302	0.12123	0.0628555	0	backbone 12,6,9,3,4,1,11	1000	Late
Ms4a6b	0	0	66.1358	-21254	backbone 12,6,9,3,4,1,11	42	Middle
Fhl1	0.883906	0.746017	-0.447141	0	backbone 12,6,9,3,4,1,11	1000	Late
Akap2	0.879266	0.712941	-0.601	-2.57405e-52	backbone 12,6,9,3,4,1,11	1000	Late
Tenm4	0.868603	0.683153	-0.173539	0	backbone 12,6,9,3,4,1,11	1000	Late
Nfil3	0	0	90.2602	-39807.2	backbone 12,6,9,3,4,1,11	171	Middle
Gdap10	1.9181e-245	3.3912e-246	14.7258	-560.61	backbone 12,6,9,3,4,1,11	1	Early
Galnt7	2.28683e-71	5.34204e-72	9.51003	-159.505	backbone 12,6,9,3,4,1,11	1000	Late
Abcg2	0.13704	0.0649296	0.885552	0	backbone 12,6,9,3,4,1,11	1000	Late
Erh	1.1699e-36	3.07215e-37	7.30204	-79.4699	backbone 12,6,9,3,4,1,11	1000	Late
Crispld2	0.424991	0.23553	0.508428	-3.43568e-162	backbone 12,6,9,3,4,1,11	1	Early
Glo1	0	0	16.3922	-747.507	backbone 12,6,9,3,4,1,11	935	Middle
Gm15879	0.890318	0.77359	-0.33205	0	backbone 12,6,9,3,4,1,11	771	Middle
Cd180	0	0	19.5111	-1317.35	backbone 12,6,9,3,4,1,11	1000	Late
Cd22	0.220527	0.11044	0.977828	0	backbone 12,6,9,3,4,1,11	803	Middle
Idh3a	6.69076e-30	1.82256e-30	6.71205	-63.8724	backbone 12,6,9,3,4,1,11	1000	Late
Clec5a	7.00885e-217	1.27281e-217	14.0204	-494.815	backbone 12,6,9,3,4,1,11	1	Early
Mical2	0.177744	0.0867037	0.101672	0	backbone 12,6,9,3,4,1,11	1000	Late
Ccdc146	0.328745	0.173709	-0.00327332	0	backbone 12,6,9,3,4,1,11	1	Early
Eef1e1	1.55418e-95	3.41297e-96	10.054	-215.215	backbone 12,6,9,3,4,1,11	1000	Late
Ecm1	0	0	26.8894	-2660.4	backbone 12,6,9,3,4,1,11	701	Middle
Pla2g2e	0.634222	0.385853	-0.0823675	-4.17159e-222	backbone 12,6,9,3,4,1,11	996	Late
Ldhb	0.164069	0.0793765	1.4415	-4.28196e-19	backbone 12,6,9,3,4,1,11	680	Middle
Manf	2.28134e-201	4.22505e-202	13.9447	-459.076	backbone 12,6,9,3,4,1,11	1	Early
Nav2	0.0627289	0.0267225	2.65588	-0.12377	backbone 12,6,9,3,4,1,11	1000	Late
Stil	0.0261656	0.0100243	3.68357	-2.40942e-98	backbone 12,6,9,3,4,1,11	1000	Late
H2-Ob	0.508415	0.29244	-0.137253	0	backbone 12,6,9,3,4,1,11	1000	Late
Gcnt1	0.536015	0.312497	0.365787	-1.72529e-27	backbone 12,6,9,3,4,1,11	612	Middle
Gcsh	0.11405	0.052965	1.75005	-7.07989e-08	backbone 12,6,9,3,4,1,11	1000	Late
Spsb1	0.124017	0.0580402	1.9632	-9.15202e-12	backbone 12,6,9,3,4,1,11	563	Middle
Klra2	0	0	20.7387	-1320.31	backbone 12,6,9,3,4,1,11	1	Early
Gm5150	1.7701e-16	5.14037e-17	6.29392	-32.9017	backbone 12,6,9,3,4,1,11	1	Early
Fndc7	0.811112	0.575562	-0.189336	0	backbone 12,6,9,3,4,1,11	1000	Late
Traf4	0.877412	0.707007	-0.489299	-2.06574e-271	backbone 12,6,9,3,4,1,11	1000	Late
Chd7	0	0	63.456	-14307.7	backbone 12,6,9,3,4,1,11	135	Middle
Uck2	0	0	49.6188	-9697.73	backbone 12,6,9,3,4,1,11	1	Early
Abi3	0.362217	0.194293	0.682249	-2.05077e-35	backbone 12,6,9,3,4,1,11	1	Early
Ppp1r27	0.881595	0.721865	-0.4748	0	backbone 12,6,9,3,4,1,11	770	Middle
Il18r1	0.703568	0.448314	-0.265848	-5.86413e-263	backbone 12,6,9,3,4,1,11	1000	Late
Hs3st1	0.454941	0.255313	0.170448	-6.25085e-62	backbone 12,6,9,3,4,1,11	1000	Late
Gm48065	0	0	25.3452	-2425.94	backbone 12,6,9,3,4,1,11	162	Middle
Taf4b	0.312053	0.163516	0.188242	0	backbone 12,6,9,3,4,1,11	1000	Late
Dscc1	0	0	11.4566	-1803.6	backbone 12,6,9,3,4,1,11	1000	Late
Slamf8	0.0261648	0.01	4.9993	-1.55319e-109	backbone 12,6,9,3,4,1,11	1000	Late
Proz	0	0	19.7993	-1361.58	backbone 12,6,9,3,4,1,11	114	Middle
Dnmt1	3.69759e-76	8.51185e-77	9.13559	-170.552	backbone 12,6,9,3,4,1,11	1000	Late
Antxr1	0.901094	0.848508	-0.539662	0	backbone 12,6,9,3,4,1,11	1000	Late
Gm26772	0.891959	0.824294	-0.578239	0	backbone 12,6,9,3,4,1,11	696	Middle
Pdcd4	0.0446902	0.0178671	2.64911	-4.85903e-09	backbone 12,6,9,3,4,1,11	1000	Late
AU020206	0.212122	0.105722	1.3527	-5.84044e-08	backbone 12,6,9,3,4,1,11	404	Middle
Ccdc39	0.890797	0.800992	-0.559245	0	backbone 12,6,9,3,4,1,11	769	Middle
Gm30382	0.734814	0.476747	-0.168596	0	backbone 12,6,9,3,4,1,11	729	Middle
Hist1h2bk	0.631518	0.383605	-0.108901	-2.8476e-74	backbone 12,6,9,3,4,1,11	1000	Late
Haus1	0.00615531	0.00211127	6.13796	-1.55529	backbone 12,6,9,3,4,1,11	1000	Late
Stard8	3.46221e-277	5.8442e-278	14.9732	-633.748	backbone 12,6,9,3,4,1,11	726	Middle
Mcm10	0.0261648	0.01	6.71073	0	backbone 12,6,9,3,4,1,11	1000	Late
Insig1	2.93757e-11	8.9361e-12	5.21087	-20.8358	backbone 12,6,9,3,4,1,11	175	Middle
Rras2	0.0261648	0.00999999	6.81785	-1.13809e-06	backbone 12,6,9,3,4,1,11	1000	Late
1700012B09Rik	0	0	31.4771	-8064.8	backbone 12,6,9,3,4,1,11	1	Early
Loxl2	0.666421	0.414285	-0.218618	0	backbone 12,6,9,3,4,1,11	320	Middle
P2ry10b	5.78484e-13	1.72851e-13	6.01459	-24.7812	backbone 12,6,9,3,4,1,11	1000	Late
Timeless	0.0535635	0.0224538	0.720935	0	backbone 12,6,9,3,4,1,11	1000	Late
Mest	0.890797	0.79166	-0.661841	-1.68431e-144	backbone 12,6,9,3,4,1,11	34	Middle
Myh10	0.891053	0.819816	-0.343441	0	backbone 12,6,9,3,4,1,11	661	Middle
Serinc2	0.868047	0.678023	-0.234624	0	backbone 12,6,9,3,4,1,11	1000	Late
Itgae	0.866633	0.674841	-0.501781	-1.24874e-99	backbone 12,6,9,3,4,1,11	396	Middle
Fcgr1	0	0	52.0622	-9498.19	backbone 12,6,9,3,4,1,11	1	Early
H2-T23	1.33294e-101	2.8978e-102	11.3868	-229.195	backbone 12,6,9,3,4,1,11	1	Early
Gm43409	0.822884	0.596097	-0.164943	0	backbone 12,6,9,3,4,1,11	643	Middle
Cct3	0	0	18.7604	-1148.74	backbone 12,6,9,3,4,1,11	1000	Late
Gm46224	0.023354	0.00828134	2.97141	-0.543327	backbone 12,6,9,3,4,1,11	1	Early
Hist1h2br	0.262481	0.1346	0.0961396	0	backbone 12,6,9,3,4,1,11	1000	Late
Myoz2	0.883652	0.743295	-0.305479	0	backbone 12,6,9,3,4,1,11	1000	Late
Hist4h4	0.292584	0.152261	0.546862	-1.10542e-211	backbone 12,6,9,3,4,1,11	1000	Late
Exosc8	4.5213e-46	1.14479e-46	8.28508	-101.179	backbone 12,6,9,3,4,1,11	1000	Late
Col14a1	0.383404	0.208035	0.367186	-5.65293e-292	backbone 12,6,9,3,4,1,11	708	Middle
Zeb1	0.53657	0.313142	0.0315298	0	backbone 12,6,9,3,4,1,11	1000	Late
Alox15	0.88664	0.758853	-0.450026	0	backbone 12,6,9,3,4,1,11	703	Middle
Gm20658	0.817488	0.586223	-0.14871	0	backbone 12,6,9,3,4,1,11	1	Early
Pip5k1b	0.841495	0.625399	-0.157038	0	backbone 12,6,9,3,4,1,11	1000	Late
Hist2h4	0.881607	0.727804	-0.38207	0	backbone 12,6,9,3,4,1,11	1000	Late
Ero1l	0	0	20.4831	-1223.49	backbone 12,6,9,3,4,1,11	213	Middle
Lima1	4.57246e-39	1.18701e-39	7.62653	-85.0242	backbone 12,6,9,3,4,1,11	1000	Late
Smc1a	0.000703334	0.000235758	3.72044	-4.09498	backbone 12,6,9,3,4,1,11	1000	Late
Hal	0.88664	0.756603	-0.526824	0	backbone 12,6,9,3,4,1,11	215	Middle
Tnfsf14	4.04974e-175	7.79979e-176	12.2545	-398.596	backbone 12,6,9,3,4,1,11	131	Middle
Orc6	6.2917e-89	1.40053e-89	10.3285	-199.988	backbone 12,6,9,3,4,1,11	1000	Late
Enpp1	2.71433e-71	6.34611e-72	10.7269	-159.333	backbone 12,6,9,3,4,1,11	700	Middle
Ttll7	0.693573	0.438687	-0.0763997	-8.8623e-69	backbone 12,6,9,3,4,1,11	1000	Late
Dll3	0.898951	0.84222	-0.296101	0	backbone 12,6,9,3,4,1,11	702	Middle
Slc9b1	0.75479	0.498463	-0.077573	-1.41513e-109	backbone 12,6,9,3,4,1,11	1000	Late
Ptpn13	0.916477	0.880104	-0.855361	-5.18305e-85	backbone 12,6,9,3,4,1,11	1	Early
Gm15473	0.890596	0.778985	-0.395034	0	backbone 12,6,9,3,4,1,11	579	Middle
Tshz3	0.887189	0.763385	-0.509652	0	backbone 12,6,9,3,4,1,11	1000	Late
Ikzf3	0.883335	0.742574	-0.408023	0	backbone 12,6,9,3,4,1,11	1000	Late
Trib2	0.845729	0.631357	-0.383857	0	backbone 12,6,9,3,4,1,11	1000	Late
Nme4	2.03285e-107	4.35031e-108	10.5278	-242.604	backbone 12,6,9,3,4,1,11	690	Middle
Gm12195	0.890797	0.817728	-0.622037	-3.2974e-292	backbone 12,6,9,3,4,1,11	1	Early
Frk	0.87302	0.693003	-0.467573	-1.54421e-16	backbone 12,6,9,3,4,1,11	671	Middle
Ctsb	0	0	167.594	-105790	backbone 12,6,9,3,4,1,11	829	Middle
Ppan	0.0484302	0.02	2.46944	0	backbone 12,6,9,3,4,1,11	1000	Late
Dusp6	0	0	16.7885	-1003.79	backbone 12,6,9,3,4,1,11	707	Middle
Gm11361	0.0721718	0.0316546	1.08613	0	backbone 12,6,9,3,4,1,11	1000	Late
Cebpa	0	0	25.7722	-2548.64	backbone 12,6,9,3,4,1,11	762	Middle
Nfia	0.102174	0.0466528	1.51677	-1.95447e-288	backbone 12,6,9,3,4,1,11	685	Middle
Pdia5	0.201024	0.0996677	0.00266347	0	backbone 12,6,9,3,4,1,11	1000	Late
Tmem86a	0	0	53.3938	-11049.5	backbone 12,6,9,3,4,1,11	691	Middle
Card10	0.371067	0.200154	0.135149	0	backbone 12,6,9,3,4,1,11	1000	Late
Clcf1	3e-307	5e-307	16.7921	-740.183	backbone 12,6,9,3,4,1,11	126	Middle
Slfn8	0	0	38.0708	-6098.51	backbone 12,6,9,3,4,1,11	1	Early
Brca2	0.41938	0.231498	0.0455299	0	backbone 12,6,9,3,4,1,11	1000	Late
Chaf1b	0.0485308	0.0201156	0.912241	0	backbone 12,6,9,3,4,1,11	1000	Late
Nudcd2	1.25625e-125	2.59039e-126	11.244	-284.569	backbone 12,6,9,3,4,1,11	1000	Late
Sfxn1	2.8554e-06	9.16011e-07	8.33676	-9.29807	backbone 12,6,9,3,4,1,11	1000	Late
Hadhb	4.03857e-07	1.28426e-07	5.04104	-11.5041	backbone 12,6,9,3,4,1,11	1000	Late
Cdk2ap2	1.04614e-17	3.00451e-18	5.75829	-35.7432	backbone 12,6,9,3,4,1,11	1000	Late
Gm19951	0.563945	0.332987	-0.00280888	0	backbone 12,6,9,3,4,1,11	1	Early
Sema4d	1.39527e-222	2.5059e-223	13.5925	-507.954	backbone 12,6,9,3,4,1,11	65	Middle
Ttc21a	0.469271	0.265273	0.185862	-1.5266e-81	backbone 12,6,9,3,4,1,11	1	Early
Mdm2	0	0	17.0519	-1263.86	backbone 12,6,9,3,4,1,11	125	Middle
Map4k1	3.58711e-101	7.80555e-102	10.7103	-228.204	backbone 12,6,9,3,4,1,11	1000	Late
4930444P10Rik	0.932091	0.907297	-0.561822	0	backbone 12,6,9,3,4,1,11	959	Middle
1810006J02Rik	0.961194	0.952159	-0.732067	-4.07653e-295	backbone 12,6,9,3,4,1,11	1	Early
En1	0.890797	0.799261	-0.696843	-1.84592e-165	backbone 12,6,9,3,4,1,11	1000	Late
Colgalt2	0.822603	0.595455	-0.227368	0	backbone 12,6,9,3,4,1,11	1000	Late
Gm16587	0.967585	0.96236	-0.393595	0	backbone 12,6,9,3,4,1,11	520	Middle
Dusp27	0.881607	0.723222	-0.282774	0	backbone 12,6,9,3,4,1,11	673	Middle
Ifi202b	0.874486	0.699414	-0.415641	0	backbone 12,6,9,3,4,1,11	157	Middle
Gm15872	0.890797	0.813073	-0.162783	0	backbone 12,6,9,3,4,1,11	1	Early
Bend7	0.600637	0.359421	-0.166827	0	backbone 12,6,9,3,4,1,11	1000	Late
Gm10801	0.890318	0.772536	-0.321403	0	backbone 12,6,9,3,4,1,11	1	Early
Itpka	0.88664	0.760892	-0.544028	-4.30646e-258	backbone 12,6,9,3,4,1,11	551	Middle
Gm11457	0.779061	0.529054	-0.162655	0	backbone 12,6,9,3,4,1,11	1000	Late
Shroom4	0.859807	0.658268	-0.169943	0	backbone 12,6,9,3,4,1,11	1000	Late
Pdzd4	0.890797	0.813226	-0.313533	0	backbone 12,6,9,3,4,1,11	1	Early
Pcdh19	0.337742	0.179273	0.0280557	0	backbone 12,6,9,3,4,1,11	1000	Late
Morc4	0.896141	0.834005	-0.652115	0	backbone 12,6,9,3,4,1,11	1	Early
Ptx3	0.915498	0.878512	-0.626387	0	backbone 12,6,9,3,4,1,11	718	Middle
Adh7	0.930018	0.902664	-0.773752	-3.53825e-174	backbone 12,6,9,3,4,1,11	882	Middle
Adh1	0.900289	0.845507	-0.160796	0	backbone 12,6,9,3,4,1,11	1000	Late
Clca3a2	0.890797	0.795971	-0.197002	0	backbone 12,6,9,3,4,1,11	1000	Late
Mcoln3	0.8738	0.696244	-0.237228	0	backbone 12,6,9,3,4,1,11	1000	Late
Rnf183	0.585785	0.349128	-0.148015	0	backbone 12,6,9,3,4,1,11	1000	Late
Kazn	0.815404	0.582617	-0.262773	0	backbone 12,6,9,3,4,1,11	1000	Late
4632411P08Rik	0.88664	0.760285	-0.736752	-7.08815e-39	backbone 12,6,9,3,4,1,11	1000	Late
Gm43251	0.891959	0.824321	-0.392761	0	backbone 12,6,9,3,4,1,11	1000	Late
Plcxd1	0.67967	0.426289	-0.145211	0	backbone 12,6,9,3,4,1,11	1000	Late
8430423G03Rik	0.810933	0.573208	-0.280628	0	backbone 12,6,9,3,4,1,11	1	Early
D830026I12Rik	0.977125	0.974492	-0.599235	0	backbone 12,6,9,3,4,1,11	425	Middle
Kcp	0.96192	0.953455	-0.583529	0	backbone 12,6,9,3,4,1,11	705	Middle
Tril	0.861703	0.66462	-0.49553	-1.6019e-118	backbone 12,6,9,3,4,1,11	1	Early
Mkrn2os	0.896843	0.836037	-0.556805	0	backbone 12,6,9,3,4,1,11	299	Middle
Ret	0.892266	0.825938	-0.196392	0	backbone 12,6,9,3,4,1,11	248	Middle
Vmn2r26	0.823355	0.597339	-0.334	-1.13404e-227	backbone 12,6,9,3,4,1,11	1000	Late
Hamp2	0.880497	0.717957	-0.434199	0	backbone 12,6,9,3,4,1,11	1000	Late
Gm45091	0.90631	0.860632	-0.57523	0	backbone 12,6,9,3,4,1,11	583	Middle
Ccdc83	0.890797	0.790559	-0.319808	0	backbone 12,6,9,3,4,1,11	1000	Late
Aldh8a1	0.881607	0.739107	-0.399968	0	backbone 12,6,9,3,4,1,11	1	Early
Fam184a	0.839594	0.620725	-0.376002	0	backbone 12,6,9,3,4,1,11	854	Middle
Gm32255	0.410844	0.225964	-0.00347406	0	backbone 12,6,9,3,4,1,11	1	Early
A230060F14Rik	0.898364	0.84104	-0.978092	-1.51145e-69	backbone 12,6,9,3,4,1,11	361	Middle
Eef1akmt3	0.890797	0.788488	-0.645654	-2.04478e-148	backbone 12,6,9,3,4,1,11	1	Early
Cd209g	0.890797	0.806329	-0.513974	-4.45663e-289	backbone 12,6,9,3,4,1,11	1000	Late
Tepp	0.930353	0.904304	-0.401236	0	backbone 12,6,9,3,4,1,11	233	Middle
Exoc3l	0.873151	0.693457	-0.467122	-6.13619e-163	backbone 12,6,9,3,4,1,11	1000	Late
Sult5a1	0.897541	0.838124	-0.528255	0	backbone 12,6,9,3,4,1,11	501	Middle
Wnt5a	0.946052	0.928456	-0.554802	0	backbone 12,6,9,3,4,1,11	682	Middle
Itih4	0.606362	0.364181	-0.0599517	-3.31835e-158	backbone 12,6,9,3,4,1,11	1000	Late
4930556J02Rik	0.873804	0.69655	-0.526834	-5.99288e-179	backbone 12,6,9,3,4,1,11	1000	Late
AC061963.1	0.868047	0.679155	-0.152269	-4.72668e-188	backbone 12,6,9,3,4,1,11	1000	Late
Gm4791	0.913743	0.875731	-0.654875	0	backbone 12,6,9,3,4,1,11	366	Middle
Celf6	0.719069	0.462362	-0.249591	-1.18823e-131	backbone 12,6,9,3,4,1,11	1000	Late
Adamts7	0.868047	0.680828	-0.328778	0	backbone 12,6,9,3,4,1,11	1000	Late
Rtp3	0.821233	0.59093	-0.209477	0	backbone 12,6,9,3,4,1,11	1000	Late
Myrip	0.82242	0.593952	-0.155765	0	backbone 12,6,9,3,4,1,11	1000	Late
Nefh	0.890797	0.792753	-0.663364	-4.26946e-176	backbone 12,6,9,3,4,1,11	1	Early
Fam83g	0.8663	0.673594	-0.652919	-5.24717e-22	backbone 12,6,9,3,4,1,11	1	Early
Hic1	0.881607	0.738288	-0.538485	-7.90754e-154	backbone 12,6,9,3,4,1,11	424	Middle
Gm11730	0.561651	0.3307	-0.13584	0	backbone 12,6,9,3,4,1,11	1000	Late
Gm47096	0.890797	0.782268	-0.306896	0	backbone 12,6,9,3,4,1,11	1000	Late
Trim9	0.867508	0.677177	-0.309983	0	backbone 12,6,9,3,4,1,11	1000	Late
Npr3	0.885666	0.752019	-0.572618	-2.58077e-231	backbone 12,6,9,3,4,1,11	1	Early
9430069I07Rik	0.878414	0.709407	-0.516743	-5.4e-306	backbone 12,6,9,3,4,1,11	197	Middle
Zfpm2	0.881072	0.719333	-0.60308	-7.51975e-77	backbone 12,6,9,3,4,1,11	1000	Late
Dhh	0.617303	0.372233	-0.162657	-9.95781e-154	backbone 12,6,9,3,4,1,11	1000	Late
Rtn4r	0.943968	0.925278	-1.14137	-4.54799e-132	backbone 12,6,9,3,4,1,11	211	Middle
Ncam2	0.890797	0.816998	-0.522288	0	backbone 12,6,9,3,4,1,11	761	Middle
Tulp1	0.882999	0.741896	-0.303341	0	backbone 12,6,9,3,4,1,11	729	Middle
Pde9a	0.877412	0.706851	-0.558395	-1.01312e-137	backbone 12,6,9,3,4,1,11	533	Middle
Gm20481	0.890371	0.776846	-0.586172	-1.04603e-260	backbone 12,6,9,3,4,1,11	1000	Late
Gm26682	0.881607	0.733897	-0.394263	0	backbone 12,6,9,3,4,1,11	1	Early
Pcdhga11	0.823886	0.5988	-0.380662	0	backbone 12,6,9,3,4,1,11	1000	Late
Fads2	0.708366	0.452362	-0.260723	0	backbone 12,6,9,3,4,1,11	1000	Late
Hspa12a	0.929838	0.901474	-0.733384	-8.66977e-174	backbone 12,6,9,3,4,1,11	744	Middle
Pilra	0.030285	0.0118051	3.23529	-9.23616e-11	backbone 12,6,9,3,4,1,11	1	Early
Arhgap11a	0.0261648	0.00969928	4.01762	-0.0305333	backbone 12,6,9,3,4,1,11	1000	Late
Rpl22l1	3.19345e-53	7.91975e-54	8.03214	-117.665	backbone 12,6,9,3,4,1,11	1000	Late
Srgn	0	0	114.845	-64236	backbone 12,6,9,3,4,1,11	1	Early
Fcgr4	2.17092e-299	3.52992e-300	16.1058	-721.75	backbone 12,6,9,3,4,1,11	1	Early
Dck	7.95315e-11	2.42253e-11	4.83989	-19.8454	backbone 12,6,9,3,4,1,11	1	Early
Nudt22	0.747183	0.491348	-0.139197	-5.30868e-33	backbone 12,6,9,3,4,1,11	1	Early
Uchl3	4.24463e-38	1.107e-38	8.35092	-82.7914	backbone 12,6,9,3,4,1,11	1000	Late
Shisa9	0.818735	0.588015	-0.434089	-3.57216e-73	backbone 12,6,9,3,4,1,11	1000	Late
Tes	0	0	38.7723	-5640.36	backbone 12,6,9,3,4,1,11	84	Middle
Btbd11	0.54736	0.320644	0.0397935	0	backbone 12,6,9,3,4,1,11	893	Middle
Zfp36l1	0	0	75.2879	-21897.2	backbone 12,6,9,3,4,1,11	487	Middle
Tob1	5.05219e-07	1.60761e-07	6.41291	-11.0382	backbone 12,6,9,3,4,1,11	300	Middle
Mrto4	9.13861e-79	2.08909e-79	9.93867	-176.562	backbone 12,6,9,3,4,1,11	1000	Late
Me2	0.433526	0.241387	0.660084	-7.95095e-12	backbone 12,6,9,3,4,1,11	1000	Late
Cenpn	7.05017e-275	1.19571e-275	10.4002	-628.427	backbone 12,6,9,3,4,1,11	1000	Late
Ephx1	0.532062	0.309533	0.163798	-9.16499e-44	backbone 12,6,9,3,4,1,11	1000	Late
Dusp1	0	0	142.226	-75872.8	backbone 12,6,9,3,4,1,11	405	Middle
Xaf1	0	0	22.8099	-1652.22	backbone 12,6,9,3,4,1,11	1	Early
Nmral1	0.0343194	0.0135081	1.89207	-1.86082e-148	backbone 12,6,9,3,4,1,11	1000	Late
Tnfrsf4	0.930018	0.90348	-0.610328	0	backbone 12,6,9,3,4,1,11	653	Middle
Adam19	4.50452e-19	1.28018e-19	5.94016	-38.8969	backbone 12,6,9,3,4,1,11	724	Middle
Ttyh2	0.0484302	0.02	0.435808	0	backbone 12,6,9,3,4,1,11	1000	Late
Adora2a	3.70049e-218	6.69789e-219	13.8723	-497.759	backbone 12,6,9,3,4,1,11	1	Early
Cfb	0.0282779	0.0109718	3.05579	-3.78307e-08	backbone 12,6,9,3,4,1,11	1	Early
Uap1l1	0	0	50.5808	-9080.25	backbone 12,6,9,3,4,1,11	810	Middle
Pmf1	0.0261648	0.01	4.52179	-1.41144e-07	backbone 12,6,9,3,4,1,11	1000	Late
Smagp	1.85134e-39	4.79866e-40	6.55592	-85.9892	backbone 12,6,9,3,4,1,11	723	Middle
Glrx	0	0	26.0712	-2373.05	backbone 12,6,9,3,4,1,11	1	Early
Creld2	2.23376e-32	6.01328e-33	7.54058	-69.5862	backbone 12,6,9,3,4,1,11	1	Early
Ak2	4.48996e-199	8.34234e-200	12.9387	-453.791	backbone 12,6,9,3,4,1,11	1000	Late
Map1a	0.881607	0.726396	-0.456689	0	backbone 12,6,9,3,4,1,11	1000	Late
Col3a1	0.40096	0.219646	0.00830858	0	backbone 12,6,9,3,4,1,11	699	Middle
Frmd4b	0	0	65.8064	-15580.7	backbone 12,6,9,3,4,1,11	693	Middle
Ndufa4	0	0	21.2085	-1518.57	backbone 12,6,9,3,4,1,11	1	Early
Bin1	0	0	19.9436	-1095.16	backbone 12,6,9,3,4,1,11	727	Middle
Il27ra	0.386668	0.210115	-0.0139137	0	backbone 12,6,9,3,4,1,11	1000	Late
Gbp3	1.65545e-14	4.87697e-15	9.65119	-28.3491	backbone 12,6,9,3,4,1,11	1	Early
Bmp2	0.839734	0.62143	-0.460598	-1.39778e-104	backbone 12,6,9,3,4,1,11	760	Middle
Rmi2	0.166132	0.0804744	1.44698	-5.43406e-85	backbone 12,6,9,3,4,1,11	1000	Late
Tspan2	0.631394	0.383382	-0.125412	0	backbone 12,6,9,3,4,1,11	1000	Late
Cntln	0.368825	0.198797	0.330685	0	backbone 12,6,9,3,4,1,11	1000	Late
Gm12166	0.849515	0.63803	-0.419176	-3.36481e-44	backbone 12,6,9,3,4,1,11	764	Middle
Pgam2	0.890797	0.817009	-0.696815	-8.72666e-99	backbone 12,6,9,3,4,1,11	525	Middle
Gbp6	0.221539	0.11108	1.0027	0	backbone 12,6,9,3,4,1,11	1	Early
Sgpp1	5.43893e-84	1.22485e-84	9.65101	-188.62	backbone 12,6,9,3,4,1,11	766	Middle
Stpg4	0.734391	0.476179	-0.197145	0	backbone 12,6,9,3,4,1,11	1000	Late
Camsap3	0.0712754	0.0311759	2.40739	-1.59463e-13	backbone 12,6,9,3,4,1,11	1000	Late
Scd1	0.714673	0.458391	-0.343332	0	backbone 12,6,9,3,4,1,11	1000	Late
Nceh1	8.14902e-191	1.53528e-191	13.3578	-434.76	backbone 12,6,9,3,4,1,11	725	Middle
Rasd1	0.877223	0.705552	-0.443703	0	backbone 12,6,9,3,4,1,11	1000	Late
Chst15	0.664442	0.412577	-0.149042	-2.13416e-64	backbone 12,6,9,3,4,1,11	1000	Late
Pde4b	0	0	107.942	-44117.5	backbone 12,6,9,3,4,1,11	202	Middle
Tfdp1	5.59529e-14	1.65621e-14	4.95062	-27.1292	backbone 12,6,9,3,4,1,11	1000	Late
Tnfsf4	0.870924	0.689535	-0.302613	0	backbone 12,6,9,3,4,1,11	1000	Late
Tcim	0.78928	0.54366	-0.339035	0	backbone 12,6,9,3,4,1,11	1000	Late
Slc45a3	0.873738	0.69602	-0.436266	0	backbone 12,6,9,3,4,1,11	1000	Late
F5	0.199163	0.0986654	1.07537	-9.3732e-64	backbone 12,6,9,3,4,1,11	48	Middle
Slc2a1	0	0	41.9286	-6040.51	backbone 12,6,9,3,4,1,11	124	Middle
Arl6ip1	0	0	32.2192	-4440.07	backbone 12,6,9,3,4,1,11	746	Middle
Mef2c	0.153571	0.0738372	1.61389	-4.04994e-18	backbone 12,6,9,3,4,1,11	588	Middle
Dtnbp1	1.59952e-258	2.78316e-259	15.1749	-590.741	backbone 12,6,9,3,4,1,11	1000	Late
Rtn4	0	0	17.3641	-780.799	backbone 12,6,9,3,4,1,11	792	Middle
Ehf	0.764379	0.512134	-0.225404	0	backbone 12,6,9,3,4,1,11	1000	Late
Spaar	0.363086	0.195122	0.190851	0	backbone 12,6,9,3,4,1,11	1000	Late
Gm7854	0.890797	0.802338	-0.346256	0	backbone 12,6,9,3,4,1,11	623	Middle
Stard13	0.00466201	0.00159347	2.84765	-2.10326	backbone 12,6,9,3,4,1,11	1000	Late
Fkbp14	0.890797	0.817018	-0.662998	-8.03583e-211	backbone 12,6,9,3,4,1,11	1000	Late
Snca	0.861703	0.664189	-0.353222	0	backbone 12,6,9,3,4,1,11	687	Middle
Rtkn2	0.860899	0.66197	-0.35408	0	backbone 12,6,9,3,4,1,11	1	Early
Hoxb8	0.355793	0.190065	-0.0734186	0	backbone 12,6,9,3,4,1,11	1000	Late
Nov	0.756696	0.500986	-0.278128	-9.60091e-174	backbone 12,6,9,3,4,1,11	1000	Late
Ankrd29	0.389278	0.212001	0.686067	-2.36044e-34	backbone 12,6,9,3,4,1,11	1000	Late
Pcdhb14	0.855106	0.647093	-0.489056	-1.87555e-114	backbone 12,6,9,3,4,1,11	1000	Late
Cdkn2a	0.881607	0.736406	-0.600454	-9.36533e-109	backbone 12,6,9,3,4,1,11	69	Middle
Galnt18	0.842369	0.626217	-0.354318	0	backbone 12,6,9,3,4,1,11	1000	Late
Srsf7	2.4644e-16	7.16153e-17	6.29265	-32.5701	backbone 12,6,9,3,4,1,11	1000	Late
Acsl1	7.60208e-11	2.31407e-11	4.24619	-20.6859	backbone 12,6,9,3,4,1,11	818	Middle
Gimap9	0.413495	0.22767	-0.133711	0	backbone 12,6,9,3,4,1,11	1000	Late
Slc25a5	0	0	15.6165	-786.341	backbone 12,6,9,3,4,1,11	1000	Late
Vim	0	0	60.3544	-12594.5	backbone 12,6,9,3,4,1,11	938	Middle
S100a4	0	0	39.9537	-5137.94	backbone 12,6,9,3,4,1,11	144	Middle
Fam111a	0.0019545	0.00066062	3.80645	-2.71876	backbone 12,6,9,3,4,1,11	1000	Late
Dusp8	0.0945784	0.0429575	2.20359	-3.71244e-40	backbone 12,6,9,3,4,1,11	243	Middle
Grpel1	2.56932e-78	5.88374e-79	10.1816	-175.527	backbone 12,6,9,3,4,1,11	1000	Late
Pdk4	0.861609	0.663599	-0.118471	0	backbone 12,6,9,3,4,1,11	869	Middle
Bik	0.636092	0.38716	-0.154084	0	backbone 12,6,9,3,4,1,11	1000	Late
Hnrnpa1	2.03341e-158	4.02209e-159	11.5953	-360.114	backbone 12,6,9,3,4,1,11	1000	Late
Spats2l	0.881072	0.71966	-0.487784	0	backbone 12,6,9,3,4,1,11	1000	Late
AC154509.1	0.854402	0.645586	-0.167782	0	backbone 12,6,9,3,4,1,11	1000	Late
AI504432	0	0	53.2696	-9937.52	backbone 12,6,9,3,4,1,11	176	Middle
Banf1	1.95402e-257	3.4039e-258	12.7123	-588.237	backbone 12,6,9,3,4,1,11	1000	Late
Aif1l	0.881607	0.733343	-0.663347	-2.22256e-29	backbone 12,6,9,3,4,1,11	323	Middle
Grem1	0.979847	0.978671	-1.29837	-6.66978e-100	backbone 12,6,9,3,4,1,11	1	Early
a	0.825926	0.603256	-0.382679	-2.42322e-136	backbone 12,6,9,3,4,1,11	1	Early
Wfdc3	0.859807	0.657864	-0.408919	0	backbone 12,6,9,3,4,1,11	143	Middle
B230312C02Rik	0.90535	0.85791	-0.579919	0	backbone 12,6,9,3,4,1,11	1000	Late
2010308F09Rik	0.817488	0.58615	-0.222382	-1.99917e-73	backbone 12,6,9,3,4,1,11	1	Early
Sh2d1a	0.913696	0.875504	-0.597366	0	backbone 12,6,9,3,4,1,11	1	Early
Gpc3	0.946936	0.930649	-0.534762	0	backbone 12,6,9,3,4,1,11	563	Middle
Gm379	0.664442	0.412523	-0.208334	0	backbone 12,6,9,3,4,1,11	1000	Late
Tspan6	0.868603	0.683307	-0.522625	0	backbone 12,6,9,3,4,1,11	1000	Late
Col4a5	0.729974	0.472585	-0.146486	-6.01959e-101	backbone 12,6,9,3,4,1,11	1000	Late
Zfhx4	0.839135	0.619785	-0.427243	-3.19879e-158	backbone 12,6,9,3,4,1,11	1000	Late
Tox	0.911427	0.872053	-0.588709	0	backbone 12,6,9,3,4,1,11	1000	Late
Gm12681	0.890797	0.796861	-0.404042	0	backbone 12,6,9,3,4,1,11	1	Early
Col16a1	0.890371	0.777664	-0.432312	0	backbone 12,6,9,3,4,1,11	670	Middle
Gm8953	0.890797	0.807356	-0.59935	-5.99183e-184	backbone 12,6,9,3,4,1,11	265	Middle
Gm43154	0.890797	0.785965	-0.587283	-1.22607e-266	backbone 12,6,9,3,4,1,11	1000	Late
Gm44000	0.884156	0.746668	-0.674901	-1.11852e-64	backbone 12,6,9,3,4,1,11	1000	Late
Mybpc2	0.881607	0.729982	-0.625083	-2.14763e-26	backbone 12,6,9,3,4,1,11	329	Middle
Tph1	0.88664	0.759579	-0.623836	-2.79457e-152	backbone 12,6,9,3,4,1,11	625	Middle
Fam174b	0.890797	0.810559	-0.584703	0	backbone 12,6,9,3,4,1,11	1	Early
Rhcg	0.890797	0.811778	-0.548372	0	backbone 12,6,9,3,4,1,11	609	Middle
Gm15635	0.868047	0.679625	-0.560757	-2.5676e-80	backbone 12,6,9,3,4,1,11	1000	Late
Nrip3	0.890797	0.818821	-0.35061	0	backbone 12,6,9,3,4,1,11	1	Early
Rassf10	0.675684	0.423113	-0.192676	0	backbone 12,6,9,3,4,1,11	1000	Late
Clrn3	0.897089	0.836624	-0.536347	0	backbone 12,6,9,3,4,1,11	925	Middle
Urah	0.890318	0.773615	-0.450561	0	backbone 12,6,9,3,4,1,11	1	Early
Gm32688	0.463362	0.260873	-0.249953	0	backbone 12,6,9,3,4,1,11	1	Early
9530003J23Rik	0.890797	0.805463	-0.634607	-1.19335e-211	backbone 12,6,9,3,4,1,11	378	Middle
Gm15418	0.977586	0.975631	-0.723462	0	backbone 12,6,9,3,4,1,11	1	Early
Jph4	0.890318	0.773601	-0.619304	-7.6986e-149	backbone 12,6,9,3,4,1,11	1	Early
Zfp558	0.940165	0.920045	-1.21079	-2.43802e-66	backbone 12,6,9,3,4,1,11	399	Middle
Foxr1	0.858803	0.652862	-0.623705	-3.03628e-20	backbone 12,6,9,3,4,1,11	1	Early
Thsd4	0.870924	0.68853	-0.655685	-2.75955e-37	backbone 12,6,9,3,4,1,11	1000	Late
Cxcr6	0.714673	0.458374	-0.244977	-7.75283e-302	backbone 12,6,9,3,4,1,11	1000	Late
Nsg2	0.890596	0.779134	-0.554884	0	backbone 12,6,9,3,4,1,11	141	Middle
Il12b	0.776112	0.524186	-0.361769	0	backbone 12,6,9,3,4,1,11	1	Early
Slc36a3	0.860392	0.660786	-0.300273	0	backbone 12,6,9,3,4,1,11	1	Early
Rhbdl3	0.822603	0.594992	-0.448654	0	backbone 12,6,9,3,4,1,11	354	Middle
Rundc3a	0.890797	0.79026	-0.579438	-2.02868e-206	backbone 12,6,9,3,4,1,11	1000	Late
Nrn1	0.812317	0.577164	-0.370903	-1.77979e-49	backbone 12,6,9,3,4,1,11	1000	Late
Gm47061	0.789906	0.544975	-0.0970375	-6.96687e-82	backbone 12,6,9,3,4,1,11	1000	Late
1700061E18Rik	0.901132	0.849606	-0.561745	0	backbone 12,6,9,3,4,1,11	408	Middle
4833422C13Rik	0.817488	0.585527	-0.295212	0	backbone 12,6,9,3,4,1,11	809	Middle
Osr1	0.907026	0.863307	-0.679064	-7.13945e-266	backbone 12,6,9,3,4,1,11	1000	Late
AC164424.1	0.792735	0.549207	-0.309463	-5.39578e-90	backbone 12,6,9,3,4,1,11	1000	Late
Igha	0.861037	0.662482	-0.451744	-2.91049e-238	backbone 12,6,9,3,4,1,11	1000	Late
Abra	0.896801	0.835818	-0.408157	0	backbone 12,6,9,3,4,1,11	1000	Late
Enpp2	0.845729	0.63059	-0.562296	-8.12029e-22	backbone 12,6,9,3,4,1,11	435	Middle
Apol10b	0.666421	0.414381	-0.273342	0	backbone 12,6,9,3,4,1,11	1000	Late
Odf3b	0.773039	0.521029	-0.266769	-1.37515e-211	backbone 12,6,9,3,4,1,11	1000	Late
Slc2a13	0.883652	0.744647	-0.173011	0	backbone 12,6,9,3,4,1,11	280	Middle
Ephb3	0.88664	0.75754	-0.512072	0	backbone 12,6,9,3,4,1,11	1	Early
Csta1	0.885666	0.751352	-0.360887	0	backbone 12,6,9,3,4,1,11	359	Middle
Ccdc54	0.89904	0.84276	-0.210702	0	backbone 12,6,9,3,4,1,11	257	Middle
Smok2b	0.891815	0.822085	-0.320329	0	backbone 12,6,9,3,4,1,11	328	Middle
Gm20506	0.593239	0.354164	-0.23902	0	backbone 12,6,9,3,4,1,11	1000	Late
Tmem151a	0.890797	0.783738	-0.200914	0	backbone 12,6,9,3,4,1,11	1000	Late
Adam8	6.96585e-182	1.3263e-182	13.2546	-414.183	backbone 12,6,9,3,4,1,11	1000	Late
Eprs	7.0174e-18	2.01259e-18	5.74453	-36.1942	backbone 12,6,9,3,4,1,11	1000	Late
Aes	2.5043e-199	4.64798e-200	13.6841	-454.375	backbone 12,6,9,3,4,1,11	801	Middle
Ndufa12	0	0	20.3709	-1421.24	backbone 12,6,9,3,4,1,11	1000	Late
Tgm2	0	0	43.3976	-6950	backbone 12,6,9,3,4,1,11	149	Middle
[truncated: 23,001 more rows]

## Sheet: TDE_Pathway_Enrichment
branch_name	peak_time_group	n_input_genes	Gene_set	Term	Overlap	P-value	Adjusted P-value	Odds Ratio	Combined Score	Genes
backbone 12,6,9,3,4,1,11	Middle	728	gene_sets.gmt	Adipogenesis	15/113	0.507396	0.769715	1.05435	0.715341	UQCR10;AGPAT3;PIM3;CAT;NDUFA5;LPL;ITSN1;ALDH2;APLP2;PFKFB3;PLIN2;APOE;CD36;DNAJB9;IDH1
backbone 12,6,9,3,4,1,11	Middle	728	gene_sets.gmt	Allograft Rejection	12/84	0.407811	0.69479	1.16014	1.04059	CD74;GPR65;STAB1;CCR2;ICAM1;BCL3;IL16;ST8SIA4;LY86;NLRP3;TLR2;PF4
backbone 12,6,9,3,4,1,11	Middle	728	gene_sets.gmt	Androgen Response	9/50	0.191455	0.372999	1.55215	2.56585	SORD;IQGAP2;FADS1;MAF;DBI;SELENOP;INPP4B;SGK1;DNAJB9
backbone 12,6,9,3,4,1,11	Middle	728	gene_sets.gmt	Angiogenesis	7/17	0.00347986	0.0266789	4.90206	27.7494	VCAN;PDGFA;S100A4;LPL;NRP1;SPP1;PF4
backbone 12,6,9,3,4,1,11	Middle	728	gene_sets.gmt	Apical Junction	6/62	0.837049	1	0.760916	0.135346	ITGA9;VCAN;SDC3;ICAM1;TRAF1;TSPAN4
backbone 12,6,9,3,4,1,11	Middle	728	gene_sets.gmt	Apoptosis	17/79	0.020927	0.10696	1.94471	7.51966	TIMP2;BTG2;GSTM1;HMOX1;PSEN2;IFITM3;IGFBP6;ATF3;JUN;BCL2L1;CD69;BCL2L11;PMAIP1;LGALS3;RNASEL;CD38;LMNA
backbone 12,6,9,3,4,1,11	Middle	728	gene_sets.gmt	Bile Acid Metabolism	7/31	0.0965036	0.23364	2.08062	4.86485	FADS1;CAT;ACSL1;ABCA9;SLC35B2;IDH1;GCLM
backbone 12,6,9,3,4,1,11	Middle	728	gene_sets.gmt	Cholesterol Homeostasis	11/37	0.00534374	0.035116	3.00218	15.7069	S100A11;ERRFI1;GUSB;LPL;TMEM97;CD9;ATF3;LGALS3;NFIL3;ANXA5;FABP5
backbone 12,6,9,3,4,1,11	Middle	728	gene_sets.gmt	Coagulation	10/47	0.0736759	0.225939	1.913	4.98925	CFH;CD9;CTSK;MMP14;CTSB;FN1;ANG;PROS1;PF4;S100A1
backbone 12,6,9,3,4,1,11	Middle	728	gene_sets.gmt	Complement	14/84	0.19103	0.372999	1.39949	2.3166	TIMP2;CFH;MMP12;CTSL;CTSD;DGKG;F7;MMP14;CTSB;ANG;FN1;LGALS3;ANXA5;CD36
backbone 12,6,9,3,4,1,11	Middle	728	gene_sets.gmt	DNA Repair	4/70	0.986828	1	0.440244	0.00583732	VPS37B;APRT;SNAPC5;PDE4B
backbone 12,6,9,3,4,1,11	Middle	728	gene_sets.gmt	E2F Targets	2/90	0.999961	1	0.179212	6.93884e-06	DEK;LMNB1
backbone 12,6,9,3,4,1,11	Middle	728	gene_sets.gmt	Epithelial Mesenchymal Transition	17/59	0.000817495	0.00752096	2.90074	20.6222	IGFBP4;VCAN;EMP3;JUN;PMP22;LGALS1;MMP14;VIM;PDLIM4;FN1;SPP1;SLC6A8;ITGB5;DAB2;NNMT;PVR;LAMC1
backbone 12,6,9,3,4,1,11	Middle	728	gene_sets.gmt	Estrogen Response Early	11/64	0.199057	0.372999	1.45909	2.35521	IGFBP4;TIPARP;BLVRB;GLA;BHLHE40;FOS;PMAIP1;UGCG;SYNGR1;DHRS3;KLF4
backbone 12,6,9,3,4,1,11	Middle	728	gene_sets.gmt	Estrogen Response Late	14/71	0.066707	0.21918	1.73192	4.68909	SORD;IGFBP4;ATP2B4;IMPA2;BLVRB;CD9;GLA;FOS;DCXR;SGK1;BATF;FABP5;LSR;KLF4
backbone 12,6,9,3,4,1,11	Middle	728	gene_sets.gmt	Fatty Acid Metabolism	10/76	0.535454	0.769715	1.0568	0.660118	SUCLG2;ODC1;LGALS1;CBR1;ACSL1;BLVRA;CD36;GLUL;CBR3;IDH1
backbone 12,6,9,3,4,1,11	Middle	728	gene_sets.gmt	G2-M Checkpoint	4/78	0.994394	1	0.390717	0.00219653	SLC38A1;LMNB1;BCL3;ODC1
backbone 12,6,9,3,4,1,11	Middle	728	gene_sets.gmt	Glycolysis	13/78	0.202717	0.372999	1.40062	2.23532	VCAN;GUSB;EGLN3;SDC3;ADORA2B;CYB5A;AKR1A1;ANG;PAM;CITED2;PHKA2;IDH1;DDIT4
backbone 12,6,9,3,4,1,11	Middle	728	gene_sets.gmt	Hedgehog Signaling	3/12	0.196659	0.372999	2.48321	4.0384	NRP1;NRP2;ETS2
backbone 12,6,9,3,4,1,11	Middle	728	gene_sets.gmt	Hypoxia	22/69	2.40259e-05	0.000368397	3.4098	36.268	SDC3;S100A4;ADORA2B;PLIN2;DDIT4;HMOX1;TIPARP;FOSL2;PAM;GCNT2;SELENBP1;NFIL3;JUN;BHLHE40;NAGK;PFKFB3;HEXA;ERRFI1;ATF3;FOS;CITED2;PPP1R15A
backbone 12,6,9,3,4,1,11	Middle	728	gene_sets.gmt	IL-2/STAT5 Signaling	24/91	0.000306595	0.00352585	2.60232	21.0527	PTRH2;NRP1;BATF;PLIN2;CD83;S100A1;SMPDL3A;SPP1;NFIL3;AHR;CTSZ;ODC1;GPR65;SELL;BHLHE40;TRAF1;DHRS3;IFITM3;CD48;IL1R2;BCL2L1;ITGA6;TNFRSF9;PHLDA1
backbone 12,6,9,3,4,1,11	Middle	728	gene_sets.gmt	IL-6/JAK/STAT3 Signaling	11/41	0.0122901	0.070668	2.60119	11.4425	HMOX1;CSF2RB;CD9;JUN;IL1R2;IL17RA;SOCS3;TLR2;CD36;PF4;CD38
backbone 12,6,9,3,4,1,11	Middle	728	gene_sets.gmt	Inflammatory Response	27/94	2.37247e-05	0.000368397	2.96673	31.5927	PDE4B;HBEGF;STAB1;ADORA2B;GPR132;CD69;CCRL2;AXL;LY6E;SEMA4D;MMP14;AHR;TLR2;CSF3;EMP3;SELL;RGS1;TNFSF9;BTG2;NFKB1;CD48;OSM;ICAM1;CCL24;TNFRSF9;NLRP3;PVR
backbone 12,6,9,3,4,1,11	Middle	728	gene_sets.gmt	Interferon Alpha Response	5/53	0.839061	1	0.750791	0.131742	IFITM3;LY6E;CD74;SELL;CCRL2
backbone 12,6,9,3,4,1,11	Middle	728	gene_sets.gmt	Interferon Gamma Response	13/104	0.607079	0.846232	0.983966	0.491093	CFH;NFKB1;IFITM3;TNFAIP2;CD74;LY6E;PDE4B;ICAM1;SOCS3;CD69;ST8SIA4;CSF2RB;CD38
backbone 12,6,9,3,4,1,11	Middle	728	gene_sets.gmt	KRAS Signaling Dn	5/30	0.348449	0.616487	1.45121	1.52996	SELENOP;SGK1;NR4A2;BTG2;AKR1B10
backbone 12,6,9,3,4,1,11	Middle	728	gene_sets.gmt	KRAS Signaling Up	13/71	0.120513	0.277181	1.57608	3.33498	CFH;CD37;MTMR10;HBEGF;PPP1R15A;GPNMB;NRP1;SPP1;TFPI;TRAF1;TRIB1;F13A1;KLF4
backbone 12,6,9,3,4,1,11	Middle	728	gene_sets.gmt	Mitotic Spindle	7/69	0.813859	1	0.794043	0.163548	LMNB1;ARHGEF12;ITSN1;BCL2L11;MID1IP1;FGD4;ARHGAP10
backbone 12,6,9,3,4,1,11	Middle	728	gene_sets.gmt	Myc Targets V1	4/155	1	1	0.181472	7.93805e-08	DEK;GLO1;ODC1;MRPL23
backbone 12,6,9,3,4,1,11	Middle	728	gene_sets.gmt	Myc Targets V2	2/45	0.986135	1	0.37655	0.00525741	SORD;TMEM97
backbone 12,6,9,3,4,1,11	Middle	728	gene_sets.gmt	Myogenesis	9/43	0.0950235	0.23364	1.87628	4.41606	PSEN2;HBEGF;BHLHE40;ACSL1;SLC6A8;ITGB5;CD36;IGF1;LPIN1
backbone 12,6,9,3,4,1,11	Middle	728	gene_sets.gmt	Oxidative Phosphorylation	6/135	0.999849	1	0.31474	4.76523e-05	UQCR10;NDUFA5;CYB5A;NDUFC1;HTRA2;IDH1
backbone 12,6,9,3,4,1,11	Middle	728	gene_sets.gmt	Pperoxisome	6/44	0.516902	0.769715	1.13097	0.74633	FADS1;CAT;ACSL1;SLC35B2;DHRS3;IDH1
backbone 12,6,9,3,4,1,11	Middle	728	gene_sets.gmt	Protein Secretion	6/52	0.686891	0.929323	0.931132	0.349715	BNIP3;GLA;CD63;PAM;GALC;SGMS1
backbone 12,6,9,3,4,1,11	Middle	728	gene_sets.gmt	Reactive Oxygen Species Pathway	4/28	0.502599	0.769715	1.23091	0.846821	JUNB;CAT;HHEX;GCLM
backbone 12,6,9,3,4,1,11	Middle	728	gene_sets.gmt	Spermatogenesis	1/20	0.939103	1	0.510168	0.0320539	LPIN1
backbone 12,6,9,3,4,1,11	Middle	728	gene_sets.gmt	TGF-beta Signaling	5/19	0.0888768	0.23364	2.57167	6.22474	JUNB;TGIF1;ID3;PPP1R15A;TGFBR1
backbone 12,6,9,3,4,1,11	Middle	728	gene_sets.gmt	TNF-alpha Signaling via NF-kB	41/110	1.4364e-11	6.60744e-10	4.68447	116.954	PDE4B;HBEGF;KDM6B;IER2;CD69;TGIF1;CCRL2;CD83;TRIB1;KLF4;TNFAIP2;ETS2;TIPARP;FOSL2;BCL3;REL;SGK1;EGR1;NFIL3;TLR2;NFAT5;NR4A3;JUN;BHLHE40;SOCS3;JUNB;PFKFB3;NFE2L2;TNFSF9;TRAF1;BTG2;NFKB1;ATF3;FOSB;ICAM1;FOS;TNFRSF9;NR4A2;NR4A1;PPP1R15A;PHLDA1
backbone 12,6,9,3,4,1,11	Middle	728	gene_sets.gmt	UV Response Dn	12/51	0.0257688	0.10776	2.17994	7.97552	NFKB1;ATP2B4;PMP22;ADORA2B;BHLHE40;INPP4B;NRP1;TFPI;CITED2;DAB2;TGFBR2;LAMC1
backbone 12,6,9,3,4,1,11	Middle	728	gene_sets.gmt	UV Response Up	15/72	0.0382885	0.146773	1.86046	6.06996	HMOX1;ATF3;ICAM1;RPN1;DNAJB1;MMP14;FOS;FOSB;BCL2L11;CREG1;JUNB;SLC6A8;MRPL23;NR4A1;BTG2
backbone 12,6,9,3,4,1,11	Middle	728	gene_sets.gmt	Unfolded Protein Response	3/60	0.989302	1	0.396711	0.00426693	ATF3;DNAJB9;DDIT4
backbone 12,6,9,3,4,1,11	Middle	728	gene_sets.gmt	Wnt-beta Catenin Signaling	1/11	0.784492	1	0.953366	0.231399	PSEN2
backbone 12,6,9,3,4,1,11	Middle	728	gene_sets.gmt	Xenobiotic Metabolism	17/80	0.0235572	0.10776	1.91272	7.1695	IGFBP4;HMOX1;ETS2;ADH5;CAT;BLVRB;TMEM97;ALDH2;CYB5A;CBR1;DCXR;PROS1;GCNT2;APOE;CD36;IGF1;IDH1
backbone 12,6,9,3,4,1,11	Middle	728	gene_sets.gmt	heme Metabolism	15/80	0.0848557	0.23364	1.62393	4.00591	BTG2;CAT;ARHGEF12;BLVRB;MPP1;CTSB;BLVRA;SLC6A8;ATP6V0A1;HTATIP2;SELENBP1;TNS1;HAGH;HTRA2;GCLM
backbone 12,6,9,3,4,1,11	Middle	728	gene_sets.gmt	mTORC1 Signaling	14/107	0.533724	0.769715	1.03779	0.651602	SORD;EGLN3;FADS1;PPP1R15A;TMEM97;CD9;RPN1;GLA;BHLHE40;NFIL3;GGA2;BTG2;IDH1;DDIT4
backbone 12,6,9,3,4,1,11	Middle	728	gene_sets.gmt	p53 Pathway	17/88	0.0544168	0.192552	1.68899	4.9168	DDIT4;HMOX1;STEAP3;PDGFA;S100A4;ATF3;CTSD;JUN;HBEGF;FOS;DCXR;ZFP36L1;CEBPA;TNFSF9;PPP1R15A;BTG2;KLF4
backbone 12,6,9,3,4,1,11	Late	1011	gene_sets.gmt	Adipogenesis	29/113	0.122557	0.704703	1.3472	2.828	ANGPTL4;ACADL;ETFB;SLC27A1;SDHB;LIFR;SUCLG1;IDH3A;ACAA2;CYC1;MDH2;DECR1;ESYT1;CAVIN1;TALDO1;TKT;SLC1A5;MRPL15;ECH1;CD151;GRPEL1;DNAJC15;AK2;PRDX3;MGST3;FABP4;CHCHD10;PPARG;NDUFAB1
backbone 12,6,9,3,4,1,11	Late	1011	gene_sets.gmt	Allograft Rejection	14/84	0.869812	0.999998	0.766935	0.10697	ETS1;CAPG;CCND3;PRKCB;EIF5A;NME1;IL18RAP;ABCE1;BRCA1;ITGB2;CSF1;MAP4K1;FLNA;NPM1
backbone 12,6,9,3,4,1,11	Late	1011	gene_sets.gmt	Androgen Response	8/50	0.852488	0.999998	0.749054	0.119546	CCND3;NCOA4;ELOVL5;PA2G4;TSC22D1;SMS;ACTN1;LIFR
backbone 12,6,9,3,4,1,11	Late	1011	gene_sets.gmt	Angiogenesis	4/17	0.489192	0.999998	1.26187	0.902238	JAG1;OLR1;PTK2;FGFR1
backbone 12,6,9,3,4,1,11	Late	1011	gene_sets.gmt	Apical Junction	15/62	0.304655	0.999998	1.24272	1.47706	VWF;LIMA1;YWHAH;PIK3CB;EVL;PECAM1;ATP1A3;TUBG1;JUP;RASA1;BAIAP2;ZYX;ACTN1;PTK2;VCL
backbone 12,6,9,3,4,1,11	Late	1011	gene_sets.gmt	Apoptosis	12/79	0.926862	0.999998	0.688103	0.0522617	ANXA1;WEE1;CAV1;TNFRSF12A;BRCA1;HMGB2;IGF2R;GPX1;BCAP31;PTK2;CTNNB1;VDAC2
backbone 12,6,9,3,4,1,11	Late	1011	gene_sets.gmt	Bile Acid Metabolism	3/31	0.972045	0.999998	0.45828	0.0129935	BCAR3;ALDH9A1;SLC29A1
backbone 12,6,9,3,4,1,11	Late	1011	gene_sets.gmt	Cholesterol Homeostasis	6/37	0.81801	0.999998	0.774929	0.155668	TNFRSF12A;PPARG;JAG1;ECH1;ALCAM;CTNNB1
backbone 12,6,9,3,4,1,11	Late	1011	gene_sets.gmt	Coagulation	8/47	0.798536	0.999998	0.807823	0.18174	VWF;ANXA1;PLAU;CRIP2;PECAM1;PDGFB;LTA4H;OLR1
backbone 12,6,9,3,4,1,11	Late	1011	gene_sets.gmt	Complement	8/84	0.998656	0.999998	0.405143	0.00054472	LAP3;MMP13;USP14;LIPA;PDGFB;LTA4H;GNGT2;OLR1
backbone 12,6,9,3,4,1,11	Late	1011	gene_sets.gmt	DNA Repair	14/70	0.623983	0.999998	0.967617	0.45636	MRPL40;SSRP1;RPA2;NME1;LIG1;IMPDH2;RFC3;TYMS;DUT;PRIM1;PCNA;BCAP31;RFC5;RFC4
backbone 12,6,9,3,4,1,11	Late	1011	gene_sets.gmt	E2F Targets	58/90	2.99754e-20	1.37887e-18	7.95128	357.441	MTHFD2;ATAD2;DNMT1;CDCA8;GINS1;NAP1L1;ANP32E;LYAR;EIF2S1;TIPIN;GSPT1;MCM7;MCM2;STMN1;MCM5;TK1;DCTPP1;TRIP13;RNASEH2A;JPT1;POLD2;CDK4;TUBG1;BUB1B;RAD21;NOP56;NOLC1;MCM6;SLBP;CSE1L;EXOSC8;CBX5;SSRP1;RPA2;NME1;PA2G4;RANBP1;HMGB2;LIG1;ORC6;RBBP7;MCM3;PCNA;RAN;PNN;MYC;AK2;WEE1;HELLS;PAICS;MAD2L1;CKS1B;BRCA1;PRDX4;RFC3;SMC6;NAA38;DUT
backbone 12,6,9,3,4,1,11	Late	1011	gene_sets.gmt	Epithelial Mesenchymal Transition	11/59	0.718326	0.999998	0.8917	0.295003	CAPG;TPM1;COLGALT1;ANPEP;TNFRSF12A;GPC1;GLIPR1;CALD1;SDC1;MCM7;FLNA
backbone 12,6,9,3,4,1,11	Late	1011	gene_sets.gmt	Estrogen Response Early	15/64	0.353627	0.999998	1.19064	1.23769	MYC;CBFA2T3;MYOF;NXT1;ADD3;ELOVL5;FKBP4;MYBBP1A;DYNLT3;SLC7A2;MINDY1;SLC7A5;WFS1;FLNB;UNC119
backbone 12,6,9,3,4,1,11	Late	1011	gene_sets.gmt	Estrogen Response Late	17/71	0.303657	0.999998	1.22345	1.45817	CKB;ELOVL5;MYOF;NXT1;ADD3;GINS2;RNASEH2A;FKBP4;ETFB;DYNLT3;SLC7A5;TSPAN13;WFS1;FLNB;CAV1;SLC29A1;CXCL14
backbone 12,6,9,3,4,1,11	Late	1011	gene_sets.gmt	Fatty Acid Metabolism	16/76	0.534442	0.999998	1.03116	0.646056	SUCLG1;HADHB;ACAA2;ELOVL5;YWHAH;HSPH1;ALDH9A1;ACADL;MDH1;APEX1;ECH1;HSD17B10;SMS;MDH2;GABARAPL1;DECR1
backbone 12,6,9,3,4,1,11	Late	1011	gene_sets.gmt	G2-M Checkpoint	33/78	9.48796e-06	0.000109112	2.96702	34.315	SLC7A1;SNRPD1;GSPT1;MCM2;STMN1;DTYMK;MCM5;GINS2;E2F1;JPT1;RBL1;CDK4;RAD21;NOLC1;SMARCC1;NCL;MCM6;RPA2;G3BP1;BUB3;HMGN2;ORC6;MCM3;TFDP1;MYC;SMC2;MAD2L1;E2F2;CKS1B;DKC1;SLC7A5;TPX2;KIF23
backbone 12,6,9,3,4,1,11	Late	1011	gene_sets.gmt	Glycolysis	13/78	0.862433	0.999998	0.769324	0.113858	ANGPTL4;GCLC;PPIA;TALDO1;ALDH9A1;FKBP4;GPC1;MDH1;SDC1;MDH2;SLC25A13;PSMC4;STMN1
backbone 12,6,9,3,4,1,11	Late	1011	gene_sets.gmt	Hedgehog Signaling	2/12	0.750946	0.999998	0.898222	0.25727	RASA1;L1CAM
backbone 12,6,9,3,4,1,11	Late	1011	gene_sets.gmt	Hypoxia	7/69	0.995027	0.999998	0.441161	0.00219958	CAVIN1;ETS1;ANGPTL4;ANXA2;GPC1;PDGFB;CAV1
backbone 12,6,9,3,4,1,11	Late	1011	gene_sets.gmt	IL-2/STAT5 Signaling	17/91	0.744034	0.999998	0.88096	0.260472	MYC;TNFRSF18;CAPG;CCND3;HOPX;ANXA4;RNH1;GSTO1;SLC1A5;IGF2R;SOCS2;ALCAM;HIPK2;CSF1;MYO1E;EEF1AKMT1;GABARAPL1
backbone 12,6,9,3,4,1,11	Late	1011	gene_sets.gmt	IL-6/JAK/STAT3 Signaling	3/41	0.99574	0.999998	0.336638	0.001437	ITGA4;TNFRSF12A;CSF1
backbone 12,6,9,3,4,1,11	Late	1011	gene_sets.gmt	Inflammatory Response	11/94	0.994303	0.999998	0.503777	0.00287843	MYC;PCDH7;CYBB;SLC7A1;SPHK1;IL18RAP;CALCRL;SLC7A2;CSF1;PTGIR;OLR1
backbone 12,6,9,3,4,1,11	Late	1011	gene_sets.gmt	Interferon Alpha Response	4/53	0.998074	0.999998	0.334729	0.000645458	PROCR;IFI27;LAP3;CSF1
backbone 12,6,9,3,4,1,11	Late	1011	gene_sets.gmt	Interferon Gamma Response	6/104	0.999998	0.999998	0.235023	5.11229e-07	MTHFD2;LAP3;ST3GAL5;CIITA;SLAMF7;IFI27
backbone 12,6,9,3,4,1,11	Late	1011	gene_sets.gmt	KRAS Signaling Up	15/71	0.530115	0.999998	1.03742	0.658412	GPRC5B;ETS1;KCNN4;ANGPTL4;ADAM8;LAT2;TMEM158;PLAU;TMEM176B;PECAM1;ITGB2;JUP;TMEM176A;MAP4K1;TSPAN13
backbone 12,6,9,3,4,1,11	Late	1011	gene_sets.gmt	Mitotic Spindle	12/69	0.810153	0.999998	0.814177	0.171411	DYNLL2;KIF23;PALLD;CDK5RAP2;FLNA;RASA1;EZR;TPX2;ARHGAP5;FLNB;MYO1E;VCL
backbone 12,6,9,3,4,1,11	Late	1011	gene_sets.gmt	Myc Targets V1	80/155	3.35944e-19	7.72672e-18	4.9227	209.399	GNL3;PRPS2;VDAC3;ABCE1;POLD2;CYC1;SMARCC1;RSL1D1;MRPS18B;EIF4E;RANBP1;COX5A;MYC;C1QBP;PRDX3;SNRPD2;LSM7;NAP1L1;SRM;MCM2;PPIA;HSPE1;SNRPA1;EEF1B2;PSMD7;CCT2;NHP2;PA2G4;IMPDH2;TFDP1;PCNA;RAN;CCT5;DDX21;SRPK1;PRDX4;CCT7;SET;SERBP1;NDUFAB1;EIF2S1;ILF2;RFC4;PSMD8;TRIM28;NOLC1;PHB2;MCM6;LSM2;CAD;NME1;FBL;BUB3;G3BP1;ACP1;PRPF31;EIF1AX;RRM1;PABPC4;MAD2L1;CCT4;VDAC1;APEX1;TXNL4A;NPM1;CCT3;SNRPD1;GSPT1;MCM…
backbone 12,6,9,3,4,1,11	Late	1011	gene_sets.gmt	Myc Targets V2	23/45	5.15921e-06	7.91079e-05	4.15393	50.573	GNL3;SRM;NOP16;NDUFAF4;MCM5;HSPE1;DCTPP1;CDK4;PHB;NOP56;MRTO4;NOLC1;PPAN;HSPD1;PA2G4;MYBBP1A;MPHOSPH10;MYC;PRMT3;WDR43;GRWD1;NPM1;NIP7
backbone 12,6,9,3,4,1,11	Late	1011	gene_sets.gmt	Myogenesis	4/43	0.988163	0.999998	0.422748	0.00503381	SPHK1;MRAS;CKB;LSP1
backbone 12,6,9,3,4,1,11	Late	1011	gene_sets.gmt	Oxidative Phosphorylation	42/135	0.00239416	0.0220262	1.81451	10.9501	ATP6V1D;CYB5R3;VDAC3;SLC25A5;ETFB;SDHB;MTX2;TIMM50;VDAC2;SUCLG1;HADHB;ACAA2;IDH3A;NDUFB8;NDUFS7;NQO2;CYC1;MDH1;MRPS15;MDH2;PHB2;DECR1;MRPL34;ATP6V1C1;ALAS1;SLC25A4;MRPL15;ECH1;GRPEL1;NDUFV1;COX5A;UQCRC2;NDUFV2;HSPA9;CYCS;PRDX3;VDAC1;MGST3;TIMM10;HSD17B10;TIMM17A;NDUFAB1
backbone 12,6,9,3,4,1,11	Late	1011	gene_sets.gmt	PI3K/AKT/mTOR Signaling	6/46	0.941998	0.999998	0.598542	0.0357641	EIF4E;PRKCB;PIN1;E2F1;CDK4;PRKAR2A
backbone 12,6,9,3,4,1,11	Late	1011	gene_sets.gmt	Pperoxisome	8/44	0.731101	0.999998	0.876254	0.274446	SLC25A4;ELOVL5;YWHAH;PRDX1;ALDH9A1;ECH1;ABCC5;SMARCC1
backbone 12,6,9,3,4,1,11	Late	1011	gene_sets.gmt	Protein Secretion	3/52	0.99953	0.999998	0.259597	0.000122001	IGF2R;ANP32E;CAV2
backbone 12,6,9,3,4,1,11	Late	1011	gene_sets.gmt	Reactive Oxygen Species Pathway	7/28	0.365957	0.999998	1.32396	1.3309	GCLC;PRDX1;SRXN1;PDLIM1;TXNRD1;PRDX4;LSP1
backbone 12,6,9,3,4,1,11	Late	1011	gene_sets.gmt	Spermatogenesis	4/20	0.628337	0.999998	1.03009	0.478659	PRKAR2A;VDAC3;TALDO1;RFC4
backbone 12,6,9,3,4,1,11	Late	1011	gene_sets.gmt	TGF-beta Signaling	5/19	0.363813	0.999998	1.43897	1.45497	BCAR3;ID1;HIPK2;FNTA;CTNNB1
backbone 12,6,9,3,4,1,11	Late	1011	gene_sets.gmt	TNF-alpha Signaling via NF-kB	10/110	0.999817	0.999998	0.375844	6.88493e-05	MYC;DUSP4;PLAU;SPHK1;TUBB2A;TSC22D1;JAG1;CSF1;PLPP3;OLR1
backbone 12,6,9,3,4,1,11	Late	1011	gene_sets.gmt	UV Response Dn	11/51	0.509654	0.999998	1.07451	0.724244	MYC;SLC7A1;ID1;ANXA2;ADD3;ANXA4;APBB2;SYNE1;PLPP3;CAV1;PPARG
backbone 12,6,9,3,4,1,11	Late	1011	gene_sets.gmt	UV Response Up	13/72	0.771635	0.999998	0.850924	0.220597	ALAS1;SLC6A12;CCND3;SLC25A4;DDX21;STIP1;FKBP4;PDAP1;ATP6V1C1;GRPEL1;PPAT;SIGMAR1;RFC4
backbone 12,6,9,3,4,1,11	Late	1011	gene_sets.gmt	Unfolded Protein Response	17/60	0.102989	0.676782	1.54605	3.51439	LSM4;MTHFD2;BANF1;EIF4E;NHP2;HSPA9;TUBB2A;PSAT1;CKS1B;EIF2S1;EXOSC1;DKC1;SLC7A5;NOP56;NOLC1;WFS1;NPM1
backbone 12,6,9,3,4,1,11	Late	1011	gene_sets.gmt	Wnt-beta Catenin Signaling	3/11	0.412736	0.999998	1.56022	1.38071	MYC;JAG1;CTNNB1
backbone 12,6,9,3,4,1,11	Late	1011	gene_sets.gmt	Xenobiotic Metabolism	16/80	0.626432	0.999998	0.964163	0.450953	ALAS1;SLC6A12;GCLC;ELOVL5;PGD;ALDH9A1;ACP1;GSTO1;SLC1A5;JUP;ECH1;PTGR1;TMEM176B;SHMT2;GABARAPL1;PGRMC1
backbone 12,6,9,3,4,1,11	Late	1011	gene_sets.gmt	heme Metabolism	10/80	0.983712	0.999998	0.548861	0.00901335	TSPAN5;CCND3;GCLC;NCOA4;SLC30A1;ACP5;E2F2;MFHAS1;MGST3;HMBS
backbone 12,6,9,3,4,1,11	Late	1011	gene_sets.gmt	mTORC1 Signaling	33/107	0.00815312	0.0625073	1.77113	8.51798	MTHFD2;ATP6V1D;GCLC;PNO1;ADD3;TXNRD1;ITGB2;SHMT2;PSMC4;MCM2;PSMB5;PPIA;HSPE1;STIP1;PSAT1;PDAP1;PPA1;PSMC2;TUBG1;PSPH;HMBS;HSPD1;PRDX1;CACYBP;UCHL5;SLC1A5;PSMD12;TOMM40;EEF1E1;HSPA9;ELOVL5;SLC7A5;LTA4H
backbone 12,6,9,3,4,1,11	Late	1011	gene_sets.gmt	p53 Pathway	12/88	0.973183	0.999998	0.602818	0.0163865	CCND3;SPHK1;RRP8;GM2A;TSC22D1;SDC1;HINT1;ABCC5;PROCR;PCNA;RPS27L;BAIAP2
backbone 12,6,9,3,4,1,11	Early	341	gene_sets.gmt	Adipogenesis	2/113	0.997199	0.999988	0.292686	0.000820919	SOWAHC;C3
backbone 12,6,9,3,4,1,11	Early	341	gene_sets.gmt	Allograft Rejection	17/84	2.07244e-05	0.000174085	4.02859	43.4452	CD86;CCL2;STAT1;IL6;LIF;IL15;IRF7;CD80;JAK2;GBP2;TAP1;SRGN;TIMP1;NOS2;IL18;CCL4;IL1B
backbone 12,6,9,3,4,1,11	Early	341	gene_sets.gmt	Androgen Response	2/50	0.862576	0.999988	0.702002	0.103779	ITGAV;NDRG1
backbone 12,6,9,3,4,1,11	Early	341	gene_sets.gmt	Angiogenesis	3/17	0.101234	0.265738	3.39132	7.76723	TIMP1;ITGAV;VEGFA
backbone 12,6,9,3,4,1,11	Early	341	gene_sets.gmt	Apical Junction	2/62	0.930789	0.999988	0.558314	0.0400439	RAC2;CD86
backbone 12,6,9,3,4,1,11	Early	341	gene_sets.gmt	Apoptosis	12/79	0.00523193	0.0274677	2.73581	14.3712	ISG20;CFLAR;CD14;CDKN1A;IL6;IRF1;IER3;SQSTM1;TAP1;TIMP1;IL18;IL1B
backbone 12,6,9,3,4,1,11	Early	341	gene_sets.gmt	Bile Acid Metabolism	1/31	0.886973	0.999988	0.671694	0.0805637	PRDX5
backbone 12,6,9,3,4,1,11	Early	341	gene_sets.gmt	Coagulation	6/47	0.0910837	0.265738	2.22264	5.32539	THBS1;C3;PLEK;SERPINB2;MAFF;TIMP1
backbone 12,6,9,3,4,1,11	Early	341	gene_sets.gmt	Complement	12/84	0.00864691	0.036317	2.53864	12.06	C3;IL6;PLEK;PIM1;IRF7;IRF1;SERPINB2;JAK2;HSPA1A;TIMP1;PSMB9;MAFF
backbone 12,6,9,3,4,1,11	Early	341	gene_sets.gmt	DNA Repair	2/70	0.956977	0.999988	0.490491	0.0215696	POLD4;PNP
backbone 12,6,9,3,4,1,11	Early	341	gene_sets.gmt	E2F Targets	1/90	0.998418	0.999988	0.220112	0.000348384	CDKN1A
backbone 12,6,9,3,4,1,11	Early	341	gene_sets.gmt	Epithelial Mesenchymal Transition	8/59	0.0403954	0.141384	2.37091	7.60834	THBS1;BASP1;ITGAV;IL6;VEGFA;IL15;TIMP1;SDC4
backbone 12,6,9,3,4,1,11	Early	341	gene_sets.gmt	Estrogen Response Early	1/64	0.989413	0.999988	0.315696	0.0033602	JAK2
backbone 12,6,9,3,4,1,11	Early	341	gene_sets.gmt	Estrogen Response Late	3/71	0.870101	0.999988	0.692902	0.0964148	ZFP36;ISG20;JAK2
backbone 12,6,9,3,4,1,11	Early	341	gene_sets.gmt	Fatty Acid Metabolism	2/76	0.970122	0.999988	0.449183	0.0136253	S100A10;PRDX6
backbone 12,6,9,3,4,1,11	Early	341	gene_sets.gmt	G2-M Checkpoint	2/78	0.973578	0.999988	0.436853	0.0116978	UCK2;PML
backbone 12,6,9,3,4,1,11	Early	341	gene_sets.gmt	Glycolysis	5/78	0.614252	0.999988	1.03003	0.501986	MET;ISG20;VEGFA;IRS2;IER3
backbone 12,6,9,3,4,1,11	Early	341	gene_sets.gmt	Hedgehog Signaling	2/12	0.190966	0.45052	3.32372	5.50296	PML;VEGFA
backbone 12,6,9,3,4,1,11	Early	341	gene_sets.gmt	Hypoxia	13/69	0.000454424	0.00272654	3.5912	27.6396	ISG20;PLAC8;CDKN1A;IL6;PRDX5;VEGFA;IRS2;IER3;ZFP36;MAFF;PIM1;SDC4;NDRG1
backbone 12,6,9,3,4,1,11	Early	341	gene_sets.gmt	IL-2/STAT5 Signaling	13/91	0.00630295	0.0294138	2.54711	12.9055	CD86;ITGAV;UCK2;LIF;MXD1;GLIPR2;FGL2;PNP;MAFF;PIM1;NFKBIZ;CXCL10;NDRG1
backbone 12,6,9,3,4,1,11	Early	341	gene_sets.gmt	IL-6/JAK/STAT3 Signaling	10/41	0.000243366	0.00170356	4.94525	41.1491	CD14;CSF3R;STAT1;IL6;IRF1;CSF2RA;STAT2;PIM1;CXCL10;IL1B
backbone 12,6,9,3,4,1,11	Early	341	gene_sets.gmt	Inflammatory Response	24/94	2.12382e-09	2.23001e-08	5.81073	116.041	MET;CD14;TIMP1;IL6;IRF7;MXD1;IRF1;IL7R;IL18;PDPN;IFITM1;CDKN1A;CCL2;RTP4;MEFV;NFKBIA;BST2;FPR1;CXCL10;IL1B;LIF;CSF3R;NOD2;IL15
backbone 12,6,9,3,4,1,11	Early	341	gene_sets.gmt	Interferon Alpha Response	29/53	5.8843e-22	1.2357e-20	21.9798	1074.48	EPSTI1;IFIT3;ISG15;MX1;TAP1;DDX60;IRF7;IRF1;GBP2;SP110;PSMB8;IFI35;IFITM1;HELZ2;RTP4;USP18;PSMB9;PARP14;BST2;CXCL10;ISG20;DHX58;SAMD9L;HERC6;RSAD2;IFIT2;IL15;STAT2;IFIH1
backbone 12,6,9,3,4,1,11	Early	341	gene_sets.gmt	Interferon Gamma Response	51/104	1.01696e-36	4.27124e-35	23.3107	1931.91	PTGS2;IFIT3;EPSTI1;ISG15;MX1;PML;SAMHD1;UPP1;FGL2;TAP1;DDX60;IL6;IL15;OAS3;IRF7;IRF1;XAF1;PIM1;IFIT1;DDX58;PSMB8;SP110;IFI35;CD86;CDKN1A;STAT1;CCL2;RTP4;HELZ2;OAS2;NFKBIA;USP18;PNP;PSMB9;ZBP1;PARP14;FPR1;KLRK1;BST2;CXCL10;ISG20;DHX58;SAMD9L;HERC6;RSAD2;JAK2;NLRC5;IFIT2;RNF213;STAT2;IFIH1
backbone 12,6,9,3,4,1,11	Early	341	gene_sets.gmt	KRAS Signaling Dn	5/30	0.0464728	0.150143	3.06434	9.4041	MX1;MEFV;CD80;RSAD2;SERPINB2
backbone 12,6,9,3,4,1,11	Early	341	gene_sets.gmt	KRAS Signaling Up	8/71	0.0992491	0.265738	1.90764	4.40688	PSMB8;PTGS2;LIF;CSF2RA;IL7R;SLPI;CXCL10;IL1B
backbone 12,6,9,3,4,1,11	Early	341	gene_sets.gmt	Myc Targets V1	1/155	0.999988	0.999988	0.121899	1.43829e-06	IFRD1
backbone 12,6,9,3,4,1,11	Early	341	gene_sets.gmt	Myogenesis	2/43	0.798743	0.999988	0.824194	0.185209	IFRD1;CDKN1A
backbone 12,6,9,3,4,1,11	Early	341	gene_sets.gmt	Oxidative Phosphorylation	1/135	0.999946	0.999988	0.142007	7.73713e-06	NDUFA4
backbone 12,6,9,3,4,1,11	Early	341	gene_sets.gmt	PI3K/AKT/mTOR Signaling	5/46	0.19308	0.45052	1.86336	3.06458	CALR;CDKN1A;SQSTM1;PLCB1;STAT2
backbone 12,6,9,3,4,1,11	Early	341	gene_sets.gmt	Pperoxisome	1/44	0.955267	0.999988	0.466973	0.0213707	PRDX5
backbone 12,6,9,3,4,1,11	Early	341	gene_sets.gmt	Protein Secretion	1/52	0.974809	0.999988	0.392362	0.0100107	SNX2
backbone 12,6,9,3,4,1,11	Early	341	gene_sets.gmt	Reactive Oxygen Species Pathway	1/28	0.860166	0.999988	0.746424	0.112434	PRDX6
backbone 12,6,9,3,4,1,11	Early	341	gene_sets.gmt	TGF-beta Signaling	1/19	0.735842	0.999988	1.11604	0.342333	THBS1
backbone 12,6,9,3,4,1,11	Early	341	gene_sets.gmt	TNF-alpha Signaling via NF-kB	33/110	4.50727e-15	6.31018e-14	7.99812	264.202	PTGS2;PLEK;EGR2;IER3;IFIT2;SQSTM1;TAP1;IL6;MXD1;IRF1;IRS2;CD80;ZFP36;SERPINB2;IL7R;IL18;DDX58;CFLAR;CDKN1A;CCL2;IER5;CXCL2;NFKBIA;NFKBIE;CXCL10;SDC4;CCL4;IL1B;LIF;VEGFA;PLK2;MAFF;IFIH1
backbone 12,6,9,3,4,1,11	Early	341	gene_sets.gmt	UV Response Dn	1/51	0.97293	0.999988	0.400396	0.0109882	MET
backbone 12,6,9,3,4,1,11	Early	341	gene_sets.gmt	UV Response Up	6/72	0.355049	0.784845	1.36433	1.41276	IL6;CXCL2;IRF1;NFKBIA;SQSTM1;TAP1
backbone 12,6,9,3,4,1,11	Early	341	gene_sets.gmt	Unfolded Protein Response	5/60	0.378668	0.795202	1.38054	1.34063	CALR;CCL2;VEGFA;PDIA6;IFIT1
backbone 12,6,9,3,4,1,11	Early	341	gene_sets.gmt	Xenobiotic Metabolism	3/80	0.917032	0.999988	0.608758	0.052726	SMOX;UPP1;ARG2
backbone 12,6,9,3,4,1,11	Early	341	gene_sets.gmt	heme Metabolism	3/80	0.917032	0.999988	0.608758	0.052726	SMOX;C3;GDE1
backbone 12,6,9,3,4,1,11	Early	341	gene_sets.gmt	mTORC1 Signaling	8/107	0.432899	0.865798	1.18829	0.994895	NUPR1;CDKN1A;IFRD1;CALR;FKBP2;SQSTM1;FGL2;PNP
backbone 12,6,9,3,4,1,11	Early	341	gene_sets.gmt	p53 Pathway	11/88	0.0301822	0.115241	2.15632	7.54819	NUPR1;CDKN1A;LIF;PLK2;IER5;S100A10;MXD1;IER3;UPP1;TAP1;NDRG1
branch: 12,6,2	Early	96	gene_sets.gmt	Allograft Rejection	2/84	0.482117	0.688739	1.55539	1.13476	CCL2;CCL4
branch: 12,6,2	Early	96	gene_sets.gmt	Androgen Response	1/50	0.623414	0.748097	1.53776	0.726658	ITGAV
branch: 12,6,2	Early	96	gene_sets.gmt	Angiogenesis	1/17	0.280151	0.646503	4.70851	5.99124	ITGAV
branch: 12,6,2	Early	96	gene_sets.gmt	Apoptosis	2/79	0.449645	0.688739	1.66103	1.32765	CFLAR;SQSTM1
branch: 12,6,2	Early	96	gene_sets.gmt	Cholesterol Homeostasis	1/37	0.513155	0.699757	2.10241	1.40268	CD9
branch: 12,6,2	Early	96	gene_sets.gmt	Coagulation	3/47	0.0578177	0.24779	4.27519	12.1862	CD9;SERPINB2;MMP14
branch: 12,6,2	Early	96	gene_sets.gmt	Complement	2/84	0.482117	0.688739	1.55539	1.13476	SERPINB2;MMP14
branch: 12,6,2	Early	96	gene_sets.gmt	Epithelial Mesenchymal Transition	3/59	0.0994938	0.330067	3.34198	7.71216	ITGAV;BASP1;MMP14
branch: 12,6,2	Early	96	gene_sets.gmt	Estrogen Response Early	1/64	0.715063	0.79345	1.18823	0.398513	BHLHE40
branch: 12,6,2	Early	96	gene_sets.gmt	Estrogen Response Late	2/71	0.395621	0.670832	1.86166	1.72631	CD9;ATP2B4
branch: 12,6,2	Early	96	gene_sets.gmt	Glycolysis	1/78	0.784936	0.79345	0.964977	0.233673	MET
branch: 12,6,2	Early	96	gene_sets.gmt	Hypoxia	1/69	0.742228	0.79345	1.09802	0.327318	BHLHE40
branch: 12,6,2	Early	96	gene_sets.gmt	IL-2/STAT5 Signaling	7/91	0.00120572	0.0120572	5.44205	36.5743	ITGAV;NFKBIZ;BHLHE40;MXD1;TNFRSF9;PHLDA1;CXCL10
branch: 12,6,2	Early	96	gene_sets.gmt	IL-6/JAK/STAT3 Signaling	3/41	0.0410452	0.205226	4.95994	15.8375	CD9;CXCL10;SOCS3
branch: 12,6,2	Early	96	gene_sets.gmt	Inflammatory Response	10/94	4.35229e-06	6.52844e-05	8.63471	106.594	MET;CCL2;SEMA4D;MXD1;MMP14;TNFRSF9;IL7R;CCRL2;CXCL10;FPR1
branch: 12,6,2	Early	96	gene_sets.gmt	Interferon Alpha Response	4/53	0.0165293	0.0991759	5.09888	20.9188	RSAD2;HERC6;CXCL10;CCRL2
branch: 12,6,2	Early	96	gene_sets.gmt	Interferon Gamma Response	7/104	0.00265456	0.0199092	4.67722	27.7428	FPR1;CCL2;HERC6;SOCS3;RSAD2;SLAMF7;CXCL10
branch: 12,6,2	Early	96	gene_sets.gmt	KRAS Signaling Dn	2/30	0.110022	0.330067	4.65775	10.28	RSAD2;SERPINB2
branch: 12,6,2	Early	96	gene_sets.gmt	KRAS Signaling Up	3/71	0.150324	0.409976	2.73574	5.18412	CXCL10;IL7R;SLPI
branch: 12,6,2	Early	96	gene_sets.gmt	Mitotic Spindle	2/69	0.381771	0.670832	1.91925	1.84811	PCGF5;EZR
branch: 12,6,2	Early	96	gene_sets.gmt	Myogenesis	1/43	0.567458	0.740163	1.79888	1.01922	BHLHE40
branch: 12,6,2	Early	96	gene_sets.gmt	PI3K/AKT/mTOR Signaling	1/46	0.592362	0.740452	1.67713	0.87821	SQSTM1
branch: 12,6,2	Early	96	gene_sets.gmt	TGF-beta Signaling	1/19	0.307612	0.659169	4.19434	4.94477	TGIF1
branch: 12,6,2	Early	96	gene_sets.gmt	TNF-alpha Signaling via NF-kB	15/110	1.52634e-10	4.57902e-09	14.3987	325.452	CFLAR;CCL2;IER5;BHLHE40;MXD1;SOCS3;TNFRSF9;TGIF1;SERPINB2;SQSTM1;CCRL2;IL7R;PHLDA1;CXCL10;CCL4
branch: 12,6,2	Early	96	gene_sets.gmt	UV Response Dn	3/51	0.0705594	0.264598	3.91281	10.374	MET;ATP2B4;BHLHE40
branch: 12,6,2	Early	96	gene_sets.gmt	UV Response Up	2/72	0.402499	0.670832	1.83409	1.66914	SQSTM1;MMP14
branch: 12,6,2	Early	96	gene_sets.gmt	Unfolded Protein Response	1/60	0.691354	0.79345	1.27131	0.469244	CCL2
branch: 12,6,2	Early	96	gene_sets.gmt	heme Metabolism	1/80	0.79345	0.79345	0.939503	0.217368	GDE1
branch: 12,6,2	Early	96	gene_sets.gmt	mTORC1 Signaling	3/107	0.334149	0.668298	1.75241	1.92094	CD9;BHLHE40;SQSTM1
branch: 12,6,2	Early	96	gene_sets.gmt	p53 Pathway	3/88	0.233395	0.583488	2.1682	3.15478	IER5;RALGDS;MXD1
branch: 12,6,2	Middle	361	gene_sets.gmt	Adipogenesis	7/113	0.864813	0.999616	0.738018	0.107191	TALDO1;C3;UBC;ETFB;IFNGR1;APOE;SOWAHC
branch: 12,6,2	Middle	361	gene_sets.gmt	Allograft Rejection	16/84	0.00132497	0.0101581	2.77432	18.3837	EIF5A;CCND3;STAT1;IL15;IRF7;CCR2;CD40;CD80;IFNGR1;JAK2;LY86;GBP2;SRGN;TLR2;NLRP3;IL1B
branch: 12,6,2	Middle	361	gene_sets.gmt	Androgen Response	3/50	0.814373	0.999616	0.781158	0.1604	SELENOP;MAF;CCND3
branch: 12,6,2	Middle	361	gene_sets.gmt	Angiogenesis	3/17	0.170967	0.436916	2.61566	4.62	NRP1;VCAN;VEGFA
branch: 12,6,2	Middle	361	gene_sets.gmt	Apical Junction	4/62	0.790001	0.999616	0.815274	0.192178	TRAF1;VCAN;ACTG1;SDC3
branch: 12,6,2	Middle	361	gene_sets.gmt	Apoptosis	13/79	0.0135697	0.0557266	2.28753	9.83619	TIMP2;ISG20;CD14;ANXA1;CDKN1A;LMNA;EMP1;BCL2L11;IER3;IFNGR1;GPX1;BTG2;IL1B
branch: 12,6,2	Middle	361	gene_sets.gmt	Bile Acid Metabolism	1/31	0.93831	0.999616	0.519931	0.0331065	PRDX5
branch: 12,6,2	Middle	361	gene_sets.gmt	Cholesterol Homeostasis	8/37	0.0104453	0.0480482	3.20564	14.6229	ERRFI1;GUSB;LGMN;PNRC1;ACTG1;NFIL3;ALCAM;ETHE1
branch: 12,6,2	Middle	361	gene_sets.gmt	Coagulation	8/47	0.0411279	0.126125	2.37821	7.58902	THBS1;ANXA1;LGMN;C3;PLEK;CTSB;FN1;MAFF
branch: 12,6,2	Middle	361	gene_sets.gmt	Complement	15/84	0.00367315	0.0241378	2.54696	14.28	TIMP2;EHD1;CEBPB;LGMN;PLEK;PIM1;C3;IRF7;CTSB;FN1;JAK2;HSPA1A;PSMB9;GNGT2;MAFF
branch: 12,6,2	Middle	361	gene_sets.gmt	DNA Repair	3/70	0.947569	0.999616	0.542322	0.0292071	COX17;PDE4B;PNP
branch: 12,6,2	Middle	361	gene_sets.gmt	E2F Targets	3/90	0.987175	0.999616	0.412669	0.00532676	LMNB1;DEK;CDKN1A
branch: 12,6,2	Middle	361	gene_sets.gmt	Epithelial Mesenchymal Transition	8/59	0.122697	0.332003	1.80944	3.79628	THBS1;VCAN;VEGFA;IL15;VIM;FN1;DAB2;SDC4
branch: 12,6,2	Middle	361	gene_sets.gmt	Estrogen Response Early	4/64	0.810573	0.999616	0.787257	0.165335	AFF1;JAK2;DHRS3;TIPARP
branch: 12,6,2	Middle	361	gene_sets.gmt	Estrogen Response Late	5/71	0.73893	0.999616	0.878125	0.265678	ISG20;ZFP36;ETFB;JAK2;AFF1
branch: 12,6,2	Middle	361	gene_sets.gmt	Fatty Acid Metabolism	1/76	0.99902	0.999616	0.203764	0.00019969	PRDX6
branch: 12,6,2	Middle	361	gene_sets.gmt	G2-M Checkpoint	4/78	0.912849	0.999616	0.633254	0.0577429	MARCKS;LMNB1;UCK2;PML
branch: 12,6,2	Middle	361	gene_sets.gmt	Glycolysis	8/78	0.344133	0.688265	1.30489	1.39196	ISG20;SLC16A3;VCAN;GUSB;TALDO1;SDC3;VEGFA;IER3
branch: 12,6,2	Middle	361	gene_sets.gmt	Hedgehog Signaling	4/12	0.0145374	0.0557266	5.80076	24.5432	PML;NRP1;ETS2;VEGFA
branch: 12,6,2	Middle	361	gene_sets.gmt	Hypoxia	19/69	1.69365e-06	2.59693e-05	4.6104	61.2659	SDC3;PRDX5;IER3;PLAC8;TIPARP;BTG1;FOSL2;ZFP36;NFIL3;PIM1;CDKN1A;PNRC1;HEXA;SDC4;ISG20;ERRFI1;VEGFA;MAFF;PPP1R15A
branch: 12,6,2	Middle	361	gene_sets.gmt	IL-2/STAT5 Signaling	14/91	0.0186784	0.0660929	2.10863	8.39317	CD48;CCND3;UCK2;PIM1;EMP1;NRP1;IFNGR1;FGL2;PNP;NFIL3;ALCAM;TRAF1;DHRS3;MAFF
branch: 12,6,2	Middle	361	gene_sets.gmt	IL-6/JAK/STAT3 Signaling	9/41	0.00601601	0.034592	3.26972	16.7191	CD14;ITGA4;CSF2RB;STAT1;IFNGR1;PTPN1;TLR2;PIM1;IL1B
branch: 12,6,2	Middle	361	gene_sets.gmt	Inflammatory Response	19/94	0.000201579	0.00185452	3.03192	25.7996	CD14;PDE4B;GPR132;IRF7;C3AR1;TLR2;PDPN;CDKN1A;CD40;NFKBIA;PTAFR;BST2;BTG2;IL1B;NFKB1;CD48;OSM;NLRP3;IL15
branch: 12,6,2	Middle	361	gene_sets.gmt	Interferon Alpha Response	15/53	1.6097e-05	0.000185115	4.69488	51.8168	ISG20;EPSTI1;IFIT3;ISG15;MX1;IRF7;USP18;IFIT2;GBP2;IFITM2;IL15;PSMB9;DDX60;BST2;IFIH1
branch: 12,6,2	Middle	361	gene_sets.gmt	Interferon Gamma Response	30/104	2.63424e-10	6.05875e-09	5.27526	116.358	PTGS2;IFIT3;EPSTI1;PDE4B;ISG15;MX1;PML;FGL2;IFITM2;DDX60;IL15;BTG1;IRF7;PTPN1;PIM1;IFIT1;CDKN1A;STAT1;CD40;NFKBIA;USP18;PNP;PSMB9;BST2;NFKB1;ISG20;JAK2;IFIT2;CSF2RB;IFIH1
branch: 12,6,2	Middle	361	gene_sets.gmt	KRAS Signaling Dn	5/30	0.105352	0.302887	2.35386	5.29724	SLC29A3;MX1;SELENOP;CD80;BTG2
branch: 12,6,2	Middle	361	gene_sets.gmt	KRAS Signaling Up	11/71	0.0340216	0.111785	2.11817	7.16101	PTGS2;ADAM8;PPP1R15A;SPON1;EMP1;NRP1;C3AR1;TMEM176B;TRAF1;TRIB1;IL1B
branch: 12,6,2	Middle	361	gene_sets.gmt	Mitotic Spindle	5/69	0.715163	0.999616	0.906585	0.303928	LMNB1;BCL2L11;CD2AP;MARCKS;SSH2
branch: 12,6,2	Middle	361	gene_sets.gmt	Myc Targets V1	8/155	0.96482	0.999616	0.590944	0.021164	DEK;IFRD1;HSPE1;FBL;RPLP0;LSM7;MRPL23;EEF1B2
branch: 12,6,2	Middle	361	gene_sets.gmt	Myc Targets V2	1/45	0.98278	0.999616	0.353046	0.00613239	HSPE1
branch: 12,6,2	Middle	361	gene_sets.gmt	Myogenesis	3/43	0.72446	0.999616	0.920478	0.296696	IFRD1;CDKN1A;LSP1
branch: 12,6,2	Middle	361	gene_sets.gmt	Oxidative Phosphorylation	3/135	0.999616	0.999616	0.264057	0.000101378	COX17;ETFB;COX7A2L
branch: 12,6,2	Middle	361	gene_sets.gmt	PI3K/AKT/mTOR Signaling	2/46	0.914964	0.999616	0.592568	0.0526615	PLCB1;CDKN1A
branch: 12,6,2	Middle	361	gene_sets.gmt	Pperoxisome	3/44	0.739091	0.999616	0.897698	0.271405	PRDX5;PRDX1;DHRS3
branch: 12,6,2	Middle	361	gene_sets.gmt	Protein Secretion	1/52	0.990941	0.999616	0.303628	0.00276307	BNIP3
branch: 12,6,2	Middle	361	gene_sets.gmt	Reactive Oxygen Species Pathway	7/28	0.0072176	0.03689	3.87299	19.0986	PRDX1;TXNRD1;SBNO2;JUNB;PRDX6;LSP1;ABCC1
branch: 12,6,2	Middle	361	gene_sets.gmt	Spermatogenesis	1/20	0.833199	0.999616	0.819163	0.149483	TALDO1
branch: 12,6,2	Middle	361	gene_sets.gmt	TGF-beta Signaling	3/19	0.215925	0.496627	2.29559	3.51874	JUNB;THBS1;PPP1R15A
branch: 12,6,2	Middle	361	gene_sets.gmt	TNF-alpha Signaling via NF-kB	35/110	2.18525e-13	1.00521e-11	6.3336	184.636	PTGS2;EHD1;PDE4B;PLEK;EGR2;KDM6B;IER2;IER3;IFIT2;TRIB1;ETS2;TIPARP;BTG1;FOSL2;CD80;ZFP36;NFIL3;TLR2;NFAT5;MARCKS;CDKN1A;PNRC1;CXCL2;NFKBIA;JUNB;TRAF1;SDC4;BTG2;IL1B;NFKB1;CEBPB;VEGFA;MAFF;PPP1R15A;IFIH1
branch: 12,6,2	Middle	361	gene_sets.gmt	UV Response Dn	5/51	0.441678	0.84655	1.27289	1.04018	NFKB1;NRP1;DAB2;TGFBR2;ABCC1
branch: 12,6,2	Middle	361	gene_sets.gmt	UV Response Up	8/72	0.265689	0.581986	1.43211	1.89815	CCND3;BTG1;CXCL2;NFKBIA;BCL2L11;JUNB;MRPL23;BTG2
branch: 12,6,2	Middle	361	gene_sets.gmt	Unfolded Protein Response	3/60	0.899172	0.999616	0.640972	0.0681233	IFIT1;CEBPB;VEGFA
branch: 12,6,2	Middle	361	gene_sets.gmt	Xenobiotic Metabolism	5/80	0.828142	0.999616	0.768714	0.144957	ARG2;ETS2;SMOX;APOE;TMEM176B
branch: 12,6,2	Middle	361	gene_sets.gmt	heme Metabolism	6/80	0.691628	0.999616	0.928005	0.342162	CCND3;C3;SMOX;MPP1;CTSB;BTG2
branch: 12,6,2	Middle	361	gene_sets.gmt	mTORC1 Signaling	12/107	0.192895	0.467009	1.43481	2.36114	LGMN;CDKN1A;IFRD1;HSPE1;PRDX1;CORO1A;TXNRD1;FGL2;PNP;NFIL3;PPP1R15A;BTG2
branch: 12,6,2	Middle	361	gene_sets.gmt	p53 Pathway	9/88	0.331757	0.688265	1.29492	1.42875	CDKN1A;CCND3;BTG1;TRIAP1;IER3;ZFP36L1;HINT1;PPP1R15A;BTG2
branch: 12,6,7,5	Middle	363	gene_sets.gmt	Adipogenesis	9/113	0.398231	0.811784	1.21005	1.11412	LPL;QDPR;ACADL;ALDH2;LIFR;UBC;MGST3;APOE;IDH1
branch: 12,6,7,5	Middle	363	gene_sets.gmt	Allograft Rejection	10/84	0.0650182	0.408686	1.93224	5.28097	CD74;GPR65;PRKCB;NCF4;CCR2;IL16;ST8SIA4;LY86;CCR1;IL1B
branch: 12,6,7,5	Middle	363	gene_sets.gmt	Androgen Response	4/50	0.471901	0.811784	1.28088	0.961927	PA2G4;SELENOP;MAF;LIFR
branch: 12,6,7,5	Middle	363	gene_sets.gmt	Angiogenesis	5/17	0.00491439	0.108117	6.00687	31.9301	VCAN;LPL;FGFR1;NRP1;PGLYRP1
branch: 12,6,7,5	Middle	363	gene_sets.gmt	Apical Junction	6/62	0.266482	0.811784	1.53955	2.03597	VCAN;LIMA1;ATP1A3;TGFBI;ZYX;VCL
branch: 12,6,7,5	Middle	363	gene_sets.gmt	Apoptosis	10/79	0.0456916	0.353676	2.07821	6.41302	TIMP2;GSTM1;HMOX1;ANXA1;ATF3;JUN;HMGB2;IER3;RNASEL;IL1B
branch: 12,6,7,5	Middle	363	gene_sets.gmt	Bile Acid Metabolism	4/31	0.168777	0.618851	2.19301	3.90175	ACSL1;ABCA9;SLC29A1;IDH1
branch: 12,6,7,5	Middle	363	gene_sets.gmt	Cholesterol Homeostasis	5/37	0.112967	0.552285	2.28052	4.97302	LGMN;LPL;ATF3;NFIL3;ETHE1
branch: 12,6,7,5	Middle	363	gene_sets.gmt	Coagulation	9/47	0.004304	0.108117	3.43314	18.7045	ANXA1;LGMN;GDA;CTSB;FN1;ANG;PROS1;APOC1;S100A1
branch: 12,6,7,5	Middle	363	gene_sets.gmt	Complement	11/84	0.029481	0.324291	2.16646	7.63463	TIMP2;LGMN;CEBPB;CTSD;DGKG;F5;CTSB;ANG;FN1;APOC1;GNGT2
branch: 12,6,7,5	Middle	363	gene_sets.gmt	DNA Repair	1/70	0.994555	0.999578	0.274147	0.00149694	DUT
branch: 12,6,7,5	Middle	363	gene_sets.gmt	E2F Targets	4/90	0.891129	0.933564	0.670394	0.0772737	PA2G4;RANBP1;DUT;HMGB2
branch: 12,6,7,5	Middle	363	gene_sets.gmt	Epithelial Mesenchymal Transition	6/59	0.230207	0.779161	1.62912	2.39281	VCAN;JUN;GLIPR1;FN1;TGFBI;ITGB5
branch: 12,6,7,5	Middle	363	gene_sets.gmt	Estrogen Response Early	5/64	0.472563	0.811784	1.22367	0.917244	ADD3;FOS;DHRS3;MINDY1;UNC119
branch: 12,6,7,5	Middle	363	gene_sets.gmt	Estrogen Response Late	5/71	0.567725	0.841502	1.08976	0.616933	CKB;ADD3;FOS;BATF;SLC29A1
branch: 12,6,7,5	Middle	363	gene_sets.gmt	Fatty Acid Metabolism	5/76	0.630146	0.866451	1.01017	0.466498	ACADL;ACSL1;APEX1;GLUL;IDH1
branch: 12,6,7,5	Middle	363	gene_sets.gmt	G2-M Checkpoint	5/78	0.653566	0.871421	0.98136	0.417384	UCK2;E2F2;DKC1;HSPA8;MARCKS
branch: 12,6,7,5	Middle	363	gene_sets.gmt	Glycolysis	6/78	0.4727	0.811784	1.18703	0.889437	VCAN;PYGL;IER3;ANG;TGFBI;IDH1
branch: 12,6,7,5	Middle	363	gene_sets.gmt	Hedgehog Signaling	1/12	0.584157	0.841502	1.72118	0.925285	NRP1
branch: 12,6,7,5	Middle	363	gene_sets.gmt	Hypoxia	9/69	0.0482285	0.353676	2.15318	6.52801	HMOX1;JUN;ATF3;FOSL2;FOS;IER3;TGFBI;SELENBP1;NFIL3
branch: 12,6,7,5	Middle	363	gene_sets.gmt	IL-2/STAT5 Signaling	10/91	0.0999268	0.549597	1.75797	4.04915	UCK2;GPR65;SELL;HOPX;NRP1;BATF;NFIL3;DHRS3;S100A1;SMPDL3A
branch: 12,6,7,5	Middle	363	gene_sets.gmt	IL-6/JAK/STAT3 Signaling	5/41	0.156091	0.618851	2.02529	3.76159	HMOX1;ITGA4;JUN;CCR1;IL1B
branch: 12,6,7,5	Middle	363	gene_sets.gmt	Inflammatory Response	5/94	0.806001	0.933564	0.797258	0.171945	ATP2A2;CYBB;SELL;PDPN;IL1B
branch: 12,6,7,5	Middle	363	gene_sets.gmt	Interferon Alpha Response	3/53	0.733769	0.922452	0.906991	0.280769	SELL;CD74;IFI27
branch: 12,6,7,5	Middle	363	gene_sets.gmt	Interferon Gamma Response	6/104	0.755302	0.923147	0.858455	0.240914	CD74;ST3GAL5;ST8SIA4;CIITA;SLAMF7;IFI27
branch: 12,6,7,5	Middle	363	gene_sets.gmt	KRAS Signaling Dn	1/30	0.889857	0.933564	0.663181	0.0773893	SELENOP
branch: 12,6,7,5	Middle	363	gene_sets.gmt	KRAS Signaling Up	6/71	0.381775	0.811784	1.32007	1.27112	GPNMB;NRP1;MAFB;TRIB1;F13A1;IL1B
branch: 12,6,7,5	Middle	363	gene_sets.gmt	Mitotic Spindle	5/69	0.541351	0.841502	1.12506	0.690433	PALLD;MID1IP1;FGD4;MARCKS;VCL
branch: 12,6,7,5	Middle	363	gene_sets.gmt	Myc Targets V1	8/155	0.871388	0.933564	0.737679	0.101555	PA2G4;FBL;RANBP1;HSP90AB1;APEX1;GLO1;SRM;DUT
branch: 12,6,7,5	Middle	363	gene_sets.gmt	Myc Targets V2	2/45	0.838053	0.933564	0.7491	0.132347	PA2G4;SRM
branch: 12,6,7,5	Middle	363	gene_sets.gmt	Myogenesis	3/43	0.592877	0.841502	1.13842	0.595131	ACSL1;CKB;ITGB5
branch: 12,6,7,5	Middle	363	gene_sets.gmt	Oxidative Phosphorylation	2/135	0.999578	0.999578	0.229622	9.69147e-05	MGST3;IDH1
branch: 12,6,7,5	Middle	363	gene_sets.gmt	PI3K/AKT/mTOR Signaling	2/46	0.847072	0.933564	0.731784	0.121454	PLCB1;PRKCB
branch: 12,6,7,5	Middle	363	gene_sets.gmt	Pperoxisome	4/44	0.374169	0.811784	1.47647	1.45144	PRDX1;ACSL1;DHRS3;IDH1
branch: 12,6,7,5	Middle	363	gene_sets.gmt	Reactive Oxygen Species Pathway	3/28	0.313926	0.811784	1.82591	2.11549	PRDX1;JUNB;PDLIM1
branch: 12,6,7,5	Middle	363	gene_sets.gmt	TGF-beta Signaling	2/19	0.390431	0.811784	1.89393	1.78125	ID3;JUNB
branch: 12,6,7,5	Middle	363	gene_sets.gmt	TNF-alpha Signaling via NF-kB	15/110	0.00795507	0.116674	2.29969	11.1166	CEBPB;CEBPD;ATF3;JUN;FOSL2;TUBB2A;FOS;IER3;JUNB;NR4A1;NFE2L2;NFIL3;TRIB1;MARCKS;IL1B
branch: 12,6,7,5	Middle	363	gene_sets.gmt	UV Response Dn	4/51	0.487721	0.811784	1.25309	0.899735	RND3;NRP1;SIPA1L1;ADD3
branch: 12,6,7,5	Middle	363	gene_sets.gmt	UV Response Up	6/72	0.394843	0.811784	1.29935	1.20744	HMOX1;ATF3;CREG1;FOS;JUNB;NR4A1
branch: 12,6,7,5	Middle	363	gene_sets.gmt	Unfolded Protein Response	5/60	0.415442	0.811784	1.31536	1.15542	CEBPB;ATF3;BAG3;TUBB2A;DKC1
branch: 12,6,7,5	Middle	363	gene_sets.gmt	Xenobiotic Metabolism	6/80	0.49814	0.811784	1.15362	0.803925	ATP2A2;HMOX1;ALDH2;PROS1;APOE;IDH1
branch: 12,6,7,5	Middle	363	gene_sets.gmt	heme Metabolism	5/80	0.676043	0.874879	0.95408	0.373521	E2F2;CTSB;MGST3;NFE2;SELENBP1
branch: 12,6,7,5	Middle	363	gene_sets.gmt	mTORC1 Signaling	8/107	0.483282	0.811784	1.13065	0.822161	ATP2A2;NUPR1;LGMN;PRDX1;QDPR;ADD3;NFIL3;IDH1
branch: 12,6,7,5	Middle	363	gene_sets.gmt	p53 Pathway	9/88	0.159386	0.618851	1.61785	2.97105	HMOX1;NUPR1;ATF3;CTSD;JUN;GM2A;FOS;IER3;CEBPA
branch: 12,6,7,5	Early	625	gene_sets.gmt	Adipogenesis	8/113	0.977227	1	0.555457	0.0127954	C3;PFKFB3;PLIN2;POR;ALDOA;CD36;SOWAHC;DNAJB9
branch: 12,6,7,5	Early	625	gene_sets.gmt	Allograft Rejection	21/84	0.000739586	0.00369793	2.57451	18.5607	CAPG;STAB1;HIF1A;TAP1;TIMP1;PF4;IL6;IL15;IRF7;CD80;GBP2;TLR2;IL18;CCL2;STAT1;FCGR2B;SRGN;CCL4;ICAM1;NLRP3;CCR5
branch: 12,6,7,5	Early	625	gene_sets.gmt	Androgen Response	6/50	0.590002	0.885003	1.04141	0.54948	B4GALT1;CDK6;ITGAV;SGK1;DNAJB9;NDRG1
branch: 12,6,7,5	Early	625	gene_sets.gmt	Angiogenesis	6/17	0.0122057	0.0457712	4.12285	18.1647	ITGAV;VEGFA;JAG1;SPP1;TIMP1;PF4
branch: 12,6,7,5	Early	625	gene_sets.gmt	Apical Junction	4/62	0.957914	1	0.537702	0.0231198	BAIAP2;B4GALT1;ICAM1;SDC3
branch: 12,6,7,5	Early	625	gene_sets.gmt	Apoptosis	21/79	0.000297998	0.00167624	2.80446	22.7678	CD14;CD44;SQSTM1;TAP1;TIMP1;BIRC3;CD38;MCL1;IL6;RHOB;IRF1;IL18;CFLAR;CDKN1A;LMNA;ISG20;BCL2L1;EMP1;BCL2L11;CASP4;CAV1
branch: 12,6,7,5	Early	625	gene_sets.gmt	Bile Acid Metabolism	3/31	0.753176	1	0.872322	0.247265	PRDX5;SLC23A2;SLC35B2
branch: 12,6,7,5	Early	625	gene_sets.gmt	Cholesterol Homeostasis	4/37	0.683929	0.992801	0.955556	0.363016	PNRC1;CD9;ERRFI1;JAG1
branch: 12,6,7,5	Early	625	gene_sets.gmt	Coagulation	11/47	0.0228217	0.07128	2.31668	8.75715	THBS1;C3;PLEK;CD9;CTSK;MMP14;SERPINB2;MAFF;TIMP1;PF4;SH2B2
branch: 12,6,7,5	Early	625	gene_sets.gmt	Complement	16/84	0.0438838	0.123423	1.77717	5.55581	EHD1;CTSL;C3;IL6;PLEK;IRF7;MMP14;IRF1;CALM1;SERPINB2;CASP4;MAFF;TIMP1;PIM1;CTSC;CD36
branch: 12,6,7,5	Early	625	gene_sets.gmt	DNA Repair	3/70	0.994633	1	0.358377	0.0019287	COX17;PDE4B;PNP
branch: 12,6,7,5	Early	625	gene_sets.gmt	E2F Targets	2/90	0.999922	1	0.191386	1.49011e-05	LMNB1;CDKN1A
branch: 12,6,7,5	Early	625	gene_sets.gmt	Epithelial Mesenchymal Transition	18/59	0.000123211	0.00079207	3.38772	30.4949	CAPG;THBS1;BASP1;ITGAV;IL6;VEGFA;RHOB;IL15;CD44;LGALS1;MMP14;VIM;ITGA5;SPP1;SDC1;DAB2;TIMP1;SDC4
branch: 12,6,7,5	Early	625	gene_sets.gmt	Estrogen Response Early	10/64	0.252452	0.456892	1.39176	1.91581	B4GALT1;TIPARP;MYOF;BLVRB;CD44;GLA;UGCG;WWC1;SLC7A2;AFF1
branch: 12,6,7,5	Early	625	gene_sets.gmt	Estrogen Response Late	11/71	0.246587	0.456892	1.37433	1.92412	ISG20;ATP2B4;BLVRB;MYOF;CD9;CD44;GLA;ZFP36;SGK1;AFF1;CAV1
branch: 12,6,7,5	Early	625	gene_sets.gmt	Fatty Acid Metabolism	7/76	0.844713	1	0.759723	0.12821	ODC1;ACSL4;S100A10;LGALS1;PRDX6;ALDOA;CD36
branch: 12,6,7,5	Early	625	gene_sets.gmt	G2-M Checkpoint	4/78	0.990967	1	0.41745	0.003788	HIF1A;LMNB1;ODC1;PML
branch: 12,6,7,5	Early	625	gene_sets.gmt	Glycolysis	16/78	0.0232316	0.07128	1.95609	7.3593	MET;ISG20;SLC16A3;B4GALT1;EGLN3;GCLC;SDC3;VEGFA;CD44;ADORA2B;IRS2;SDC1;CITED2;ALDOA;PGAM1;DDIT4
branch: 12,6,7,5	Early	625	gene_sets.gmt	Hedgehog Signaling	5/12	0.0101508	0.0415259	5.33714	24.4986	NRP2;CDK6;ETS2;VEGFA;PML
branch: 12,6,7,5	Early	625	gene_sets.gmt	Hypoxia	26/69	2.74044e-08	2.4664e-07	4.828	84.0678	SDC3;PRDX5;ADORA2B;PLIN2;DDIT4;PLAC8;TIPARP;IL6;ANXA2;BTG1;IRS2;ZFP36;PIM1;CDKN1A;PNRC1;PFKFB3;ALDOA;SDC4;NDRG1;ISG20;ERRFI1;VEGFA;CITED2;PPP1R15A;CAV1;MAFF
branch: 12,6,7,5	Early	625	gene_sets.gmt	IL-2/STAT5 Signaling	22/91	0.000905321	0.00407394	2.46447	17.2691	CAPG;AHNAK;CD44;PLIN2;FGL2;RHOB;MXD1;SPP1;PIM1;NFKBIZ;ODC1;ANXA4;PNP;CXCL10;MYO1E;NDRG1;ITGAV;BCL2L1;TNFRSF9;EMP1;MAFF;PHLDA1
branch: 12,6,7,5	Early	625	gene_sets.gmt	IL-6/JAK/STAT3 Signaling	15/41	4.45676e-05	0.000334257	4.42115	44.2933	CD14;CSF2RB;STAT1;IL6;STAT2;CD9;CD44;SOCS3;IRF1;TLR2;PIM1;PF4;CXCL10;CD36;CD38
branch: 12,6,7,5	Early	625	gene_sets.gmt	Inflammatory Response	37/94	3.98728e-12	4.48569e-11	5.45017	143.056	MET;CD14;PDE4B;STAB1;ADORA2B;HIF1A;CCRL2;TIMP1;IL6;EIF2AK2;SEMA4D;IRF7;MXD1;MMP14;IRF1;C3AR1;IL7R;TLR2;IL18;C5AR1;CDKN1A;CSF3;CCL2;RTP4;MEFV;NFKBIA;PTAFR;BST2;FPR1;CXCL10;OSM;ICAM1;TNFRSF9;ITGA5;SLC7A2;NLRP3;IL15
branch: 12,6,7,5	Early	625	gene_sets.gmt	Interferon Alpha Response	27/53	2.82246e-12	4.23369e-11	8.36837	222.544	IFIT3;ISG15;MX1;PARP9;TAP1;CCRL2;DDX60;EIF2AK2;IRF7;IRF1;GBP2;IFI35;HELZ2;RTP4;USP18;PARP14;BST2;CXCL10;ISG20;DHX58;SAMD9L;HERC6;RSAD2;IFIT2;IL15;STAT2;IFIH1
branch: 12,6,7,5	Early	625	gene_sets.gmt	Interferon Gamma Response	53/104	7.77716e-24	1.74986e-22	9.62699	512.26	PTGS2;IFIT3;PDE4B;ISG15;MX1;PML;HIF1A;UPP1;FGL2;TAP1;DDX60;CD38;TNFAIP2;CSF2RB;IL6;EIF2AK2;OAS3;BTG1;IRF7;IL15;IRF1;XAF1;PIM1;IFIT1;DDX58;IFI35;CDKN1A;CCL2;STAT1;RTP4;HELZ2;SOCS3;OAS2;NFKBIA;USP18;PNP;ZBP1;PARP14;FPR1;BST2;CXCL10;ISG20;DHX58;SAMD9L;ICAM1;HERC6;RSAD2;NLRC5;CASP4;IFIT2;RNF213;STAT2;IFIH1
branch: 12,6,7,5	Early	625	gene_sets.gmt	KRAS Signaling Dn	8/30	0.02376	0.07128	2.76244	10.3308	MX1;SKIL;MEFV;CD80;SGK1;SERPINB2;RSAD2;ENTPD7
branch: 12,6,7,5	Early	625	gene_sets.gmt	KRAS Signaling Up	11/71	0.246587	0.456892	1.37433	1.92412	PTGS2;KCNN4;ADAM8;EMP1;C3AR1;SPP1;IL7R;SLPI;PPP1R15A;BIRC3;CXCL10
branch: 12,6,7,5	Early	625	gene_sets.gmt	Mitotic Spindle	5/69	0.940379	1	0.596476	0.0366666	LMNB1;BCL2L11;EZR;PCGF5;MYO1E
branch: 12,6,7,5	Early	625	gene_sets.gmt	Myc Targets V1	3/155	1	1	0.149039	2.49691e-08	IFRD1;ODC1;EIF4E
branch: 12,6,7,5	Early	625	gene_sets.gmt	Myogenesis	3/43	0.914123	1	0.60876	0.0546607	CD36;IFRD1;CDKN1A
branch: 12,6,7,5	Early	625	gene_sets.gmt	Oxidative Phosphorylation	4/135	0.999984	1	0.226869	3.60531e-06	ALAS1;POR;COX17;BDH2
branch: 12,6,7,5	Early	625	gene_sets.gmt	PI3K/AKT/mTOR Signaling	6/46	0.503985	0.782045	1.14747	0.786258	CALR;CDKN1A;EIF4E;SQSTM1;HSP90B1;STAT2
branch: 12,6,7,5	Early	625	gene_sets.gmt	Pperoxisome	4/44	0.808561	1	0.786557	0.167143	PRDX5;SLC23A2;ACSL4;SLC35B2
branch: 12,6,7,5	Early	625	gene_sets.gmt	Protein Secretion	7/52	0.459041	0.737745	1.18029	0.918989	BNIP3;GLA;CAV2;CD63;CTSC;SGMS1;SNX2
branch: 12,6,7,5	Early	625	gene_sets.gmt	Reactive Oxygen Species Pathway	5/28	0.253829	0.456892	1.68476	2.30996	GCLC;SRXN1;TXNRD1;PRDX6;ABCC1
branch: 12,6,7,5	Early	625	gene_sets.gmt	TGF-beta Signaling	4/19	0.196426	0.441958	2.09104	3.40311	SKIL;THBS1;TGIF1;PPP1R15A
branch: 12,6,7,5	Early	625	gene_sets.gmt	TNF-alpha Signaling via NF-kB	55/110	3.09984e-24	1.39493e-22	9.36304	506.828	B4GALT1;PTGS2;EHD1;PDE4B;PLEK;EGR2;CD44;TGIF1;SQSTM1;IFIT2;TAP1;CCRL2;BIRC3;TNFAIP2;CCNL1;ETS2;MCL1;TIPARP;RHOB;BTG1;IL6;MXD1;IRF1;IRS2;CD80;ZFP36;SGK1;EGR1;SERPINB2;IL7R;TLR2;NFAT5;IL18;DDX58;CFLAR;CDKN1A;CCL2;PNRC1;IER5;SOCS3;CXCL2;NFKBIA;PFKFB3;CXCL10;SDC4;CCL4;VEGFA;PLK2;ICAM1;TNFRSF9;JAG1;MAFF;PPP1R15A;PHLDA1;IFIH1
branch: 12,6,7,5	Early	625	gene_sets.gmt	UV Response Dn	9/51	0.163976	0.388364	1.62016	2.92931	MET;ATP2B4;ANXA2;ANXA4;ADORA2B;CITED2;DAB2;CAV1;ABCC1
branch: 12,6,7,5	Early	625	gene_sets.gmt	UV Response Up	13/72	0.093395	0.247222	1.65859	3.93238	ALAS1;IL6;RHOB;BTG1;ICAM1;MMP14;CXCL2;IRF1;NFKBIA;BCL2L11;SQSTM1;TAP1;ALDOA
branch: 12,6,7,5	Early	625	gene_sets.gmt	Unfolded Protein Response	9/60	0.31102	0.538304	1.32862	1.5517	EIF4E;CCL2;CALR;VEGFA;PDIA6;IFIT1;HSP90B1;DNAJB9;DDIT4
branch: 12,6,7,5	Early	625	gene_sets.gmt	Wnt-beta Catenin Signaling	1/11	0.764129	1	1.01738	0.273694	JAG1
branch: 12,6,7,5	Early	625	gene_sets.gmt	Xenobiotic Metabolism	11/80	0.391101	0.651835	1.18874	1.11598	ALAS1;ARG2;ETS2;GCLC;BLVRB;SMOX;ACP2;UPP1;POR;CNDP2;CD36
branch: 12,6,7,5	Early	625	gene_sets.gmt	heme Metabolism	7/80	0.880289	1	0.716332	0.0913357	GCLC;C3;BLVRB;SMOX;MPP1;MFHAS1;GDE1
branch: 12,6,7,5	Early	625	gene_sets.gmt	mTORC1 Signaling	16/107	0.230115	0.456892	1.30868	1.92268	EGLN3;GCLC;CDKN1A;IFRD1;CALR;CD9;GLA;CTSC;TXNRD1;SQSTM1;FGL2;PNP;ALDOA;PPP1R15A;HSP90B1;DDIT4
branch: 12,6,7,5	Early	625	gene_sets.gmt	p53 Pathway	15/88	0.111014	0.277536	1.54226	3.39004	NDRG1;CDKN1A;PLK2;IER5;S100A10;BTG1;MXD1;UPP1;RALGDS;SDC1;ZFP36L1;TAP1;PPP1R15A;BAIAP2;DDIT4
branch: 12,6,7,5	Late	671	gene_sets.gmt	Adipogenesis	5/113	0.983185	0.991036	0.484212	0.00821127	ACADM;PIM3;IFNGR1;ECH1;SOD1
branch: 12,6,7,5	Late	671	gene_sets.gmt	Allograft Rejection	13/84	0.0364858	0.267562	1.95598	6.47591	CD86;CCND3;STAT4;IL18RAP;LTB;BCL3;CD40;CD7;CFP;IFNGR1;JAK2;KLRD1;MAP4K1
branch: 12,6,7,5	Late	671	gene_sets.gmt	Androgen Response	7/50	0.163884	0.554686	1.74591	3.15764	IQGAP2;CCND3;ELOVL5;TSC22D1;TNFAIP8;SLC38A2;ACTN1
branch: 12,6,7,5	Late	671	gene_sets.gmt	Apical Junction	7/62	0.333383	0.666765	1.35735	1.491	RHOF;CD86;YWHAH;JUP;TRAF1;ACTN1;VASP
branch: 12,6,7,5	Late	671	gene_sets.gmt	Apoptosis	9/79	0.288799	0.666765	1.35824	1.68697	CASP6;CDKN1B;CD69;SATB1;PMAIP1;IFNGR1;GSN;SOD1;BTG2
branch: 12,6,7,5	Late	671	gene_sets.gmt	Bile Acid Metabolism	2/31	0.790305	0.917275	0.837669	0.197134	CYP7B1;SOD1
branch: 12,6,7,5	Late	671	gene_sets.gmt	Cholesterol Homeostasis	4/37	0.439987	0.744593	1.34194	1.10174	ALCAM;ECH1;FABP5;PLSCR1
branch: 12,6,7,5	Late	671	gene_sets.gmt	Coagulation	6/47	0.252557	0.666765	1.57741	2.17071	CFH;DPP4;KLK8;PDGFB;GSN;LTA4H
branch: 12,6,7,5	Late	671	gene_sets.gmt	Complement	9/84	0.355234	0.679577	1.26394	1.30815	CFH;DOCK4;DPP4;KYNU;PLSCR1;JAK2;PDGFB;HSPA1A;LTA4H
branch: 12,6,7,5	Late	671	gene_sets.gmt	DNA Repair	2/70	0.991036	0.991036	0.351353	0.00316361	VPS37B;RFC4
branch: 12,6,7,5	Late	671	gene_sets.gmt	E2F Targets	15/90	0.0133697	0.183424	2.15155	9.28344	MTHFD2;CBX5;DEK;PAICS;MCM5;DCTPP1;NAP1L1;CDKN1B;ANP32E;MCM7;SMC6;RBBP7;NOLC1;MCM3;MCM6
branch: 12,6,7,5	Late	671	gene_sets.gmt	Epithelial Mesenchymal Transition	4/59	0.802342	0.917275	0.798066	0.17575	PVR;COLGALT1;ANPEP;MCM7
branch: 12,6,7,5	Late	671	gene_sets.gmt	Estrogen Response Early	6/64	0.536055	0.842372	1.10621	0.689745	ELOVL5;CBFA2T3;BHLHE40;PMAIP1;JAK2;SLC7A5
branch: 12,6,7,5	Late	671	gene_sets.gmt	Estrogen Response Late	7/71	0.473599	0.771791	1.16081	0.867579	ELOVL5;JAK2;SLC7A5;PKP3;TSPAN13;FABP5;LSR
branch: 12,6,7,5	Late	671	gene_sets.gmt	Fatty Acid Metabolism	8/76	0.388909	0.684479	1.24386	1.17472	ACADM;ELOVL5;YWHAH;HSPH1;HSD17B10;ECH1;CBR3;GABARAPL1
branch: 12,6,7,5	Late	671	gene_sets.gmt	G2-M Checkpoint	13/78	0.0208437	0.183424	2.14395	8.2986	MCM5;SLC7A1;CDKN1B;BCL3;RPS6KA5;NOLC1;SLC7A5;TLE3;SLC38A1;MCM3;MCM6;ARID4A;NCL
branch: 12,6,7,5	Late	671	gene_sets.gmt	Glycolysis	4/78	0.937323	0.991036	0.586856	0.0379853	CASP6;SOD1;PPFIA4;CYB5A
branch: 12,6,7,5	Late	671	gene_sets.gmt	Hedgehog Signaling	3/12	0.0885246	0.389508	3.71481	9.00646	L1CAM;RTN1;TLE3
branch: 12,6,7,5	Late	671	gene_sets.gmt	Hypoxia	6/69	0.612789	0.904427	1.01564	0.497396	CASP6;CDKN1B;BHLHE40;GCNT2;PDGFB;PPFIA4
branch: 12,6,7,5	Late	671	gene_sets.gmt	IL-2/STAT5 Signaling	18/91	0.000931104	0.0409686	2.69998	18.8435	TNFRSF18;CD48;CD86;CCND3;IL1R2;LTB;RNH1;BHLHE40;PLSCR1;GSTO1;SOCS2;AHR;CST7;IFNGR1;CD83;ALCAM;TRAF1;GABARAPL1
branch: 12,6,7,5	Late	671	gene_sets.gmt	IL-6/JAK/STAT3 Signaling	3/41	0.737866	0.917275	0.899124	0.273328	IL1R2;LTB;IFNGR1
branch: 12,6,7,5	Late	671	gene_sets.gmt	Inflammatory Response	15/94	0.0196115	0.183424	2.03767	8.01137	IFITM1;CD48;NFKB1;SLC7A1;IL18RAP;TNFSF9;FFAR2;RGS1;CD40;GPR132;CD69;CCR7;AHR;PVR;BTG2
branch: 12,6,7,5	Late	671	gene_sets.gmt	Interferon Alpha Response	4/53	0.727656	0.917275	0.898449	0.285641	SP110;IFITM1;EPSTI1;PLSCR1
branch: 12,6,7,5	Late	671	gene_sets.gmt	Interferon Gamma Response	14/104	0.0833725	0.389508	1.64987	4.09901	CFH;SP110;MTHFD2;EPSTI1;CD86;NFKB1;GPR18;STAT4;CD40;PLSCR1;CD69;P2RY14;JAK2;KLRK1
branch: 12,6,7,5	Late	671	gene_sets.gmt	KRAS Signaling Dn	4/30	0.289547	0.666765	1.70436	2.11245	NR4A2;RYR1;BTG2;KLK8
branch: 12,6,7,5	Late	671	gene_sets.gmt	KRAS Signaling Up	11/71	0.0521087	0.295949	1.95618	5.7794	CFH;LAT2;SPON1;PTCD2;SATB1;JUP;MAP4K1;TMEM176A;TMEM176B;TSPAN13;TRAF1
branch: 12,6,7,5	Late	671	gene_sets.gmt	Mitotic Spindle	5/69	0.7705	0.917275	0.839793	0.218947	RHOF;DOCK4;CD2AP;GSN;ARHGAP5
branch: 12,6,7,5	Late	671	gene_sets.gmt	Myc Targets V1	12/155	0.774965	0.917275	0.851689	0.217127	C1QBP;DEK;MCM5;HSPE1;NAP1L1;PRPS2;DDX18;MCM7;NOLC1;HSPD1;MCM6;RFC4
branch: 12,6,7,5	Late	671	gene_sets.gmt	Myc Targets V2	7/45	0.108417	0.397527	1.9793	4.39756	MCM5;HSPE1;DCTPP1;DDX18;RCL1;NOLC1;HSPD1
branch: 12,6,7,5	Late	671	gene_sets.gmt	Myogenesis	6/43	0.191657	0.60235	1.75037	2.8917	MEF2C;RYR1;BHLHE40;PPFIA4;GSN;LSP1
branch: 12,6,7,5	Late	671	gene_sets.gmt	Oxidative Phosphorylation	6/135	0.989191	0.991036	0.475558	0.0051685	ACADM;NDUFA6;SLC25A4;CYB5A;HSD17B10;ECH1
branch: 12,6,7,5	Late	671	gene_sets.gmt	PI3K/AKT/mTOR Signaling	4/46	0.616655	0.904427	1.05139	0.508288	PLA2G12A;CDKN1B;DAPP1;PRKAR2A
branch: 12,6,7,5	Late	671	gene_sets.gmt	Pperoxisome	5/44	0.372734	0.683346	1.39475	1.37646	SLC25A4;ELOVL5;YWHAH;ECH1;SOD1
branch: 12,6,7,5	Late	671	gene_sets.gmt	Protein Secretion	2/52	0.958997	0.991036	0.482469	0.0201999	ANP32E;SOD1
branch: 12,6,7,5	Late	671	gene_sets.gmt	Reactive Oxygen Species Pathway	5/28	0.104297	0.397527	2.36958	5.35648	NDUFA6;HHEX;SOD1;LSP1;CDKN2D
branch: 12,6,7,5	Late	671	gene_sets.gmt	Spermatogenesis	3/20	0.272403	0.666765	2.00598	2.60872	GSG1;PRKAR2A;RFC4
branch: 12,6,7,5	Late	671	gene_sets.gmt	TNF-alpha Signaling via NF-kB	19/110	0.00362457	0.0797406	2.27454	12.783	RELB;KDM6B;IER2;CD69;TNFAIP8;CD83;BCL3;REL;NR4A3;BHLHE40;KYNU;TNFSF9;NFKBIE;TRAF1;BTG2;NFKB1;FOSB;TSC22D1;NR4A2
branch: 12,6,7,5	Late	671	gene_sets.gmt	UV Response Dn	6/51	0.318047	0.666765	1.43487	1.64372	NFKB1;SLC7A1;CDKN1B;BHLHE40;KIT;RUNX1
branch: 12,6,7,5	Late	671	gene_sets.gmt	UV Response Up	8/72	0.331095	0.666765	1.32462	1.46417	SLC25A4;CCND3;HTR7;DNAJB1;FOSB;BTG2;RRAD;RFC4
branch: 12,6,7,5	Late	671	gene_sets.gmt	Unfolded Protein Response	4/60	0.813039	0.917275	0.783408	0.162146	NFYA;MTHFD2;SLC7A5;NOLC1
branch: 12,6,7,5	Late	671	gene_sets.gmt	Xenobiotic Metabolism	12/80	0.053809	0.295949	1.88092	5.49663	CASP6;ELOVL5;KYNU;CYB5A;GSTO1;CYFIP2;JUP;GCNT2;ECH1;TMEM176B;SPINT2;GABARAPL1
branch: 12,6,7,5	Late	671	gene_sets.gmt	heme Metabolism	6/80	0.754049	0.917275	0.859174	0.242544	LMO2;ACP5;CCND3;RCL1;BMP2K;BTG2
branch: 12,6,7,5	Late	671	gene_sets.gmt	mTORC1 Signaling	12/107	0.263238	0.666765	1.32416	1.76736	MTHFD2;DAPP1;ELOVL5;HSPE1;PNO1;BHLHE40;CFP;SLC7A5;LTA4H;GGA2;BTG2;HSPD1
branch: 12,6,7,5	Late	671	gene_sets.gmt	p53 Pathway	7/88	0.707265	0.917275	0.907996	0.314485	CCND3;KLK8;CYFIP2;TSC22D1;TNFSF9;BTG2;RRAD
branch: 12,6,9,3,4,8	Middle	576	gene_sets.gmt	Adipogenesis	11/113	0.78964	0.970129	0.835566	0.197342	PIM3;PHLDB1;SLC1A5;BCL6;CHCHD10;SLC27A1;HADH;APOE;PLIN2;DNAJB9;SOWAHC
branch: 12,6,9,3,4,8	Middle	576	gene_sets.gmt	Allograft Rejection	10/84	0.526363	0.838281	1.06517	0.683589	CD74;CD86;CCR2;BCL3;CD80;JAK2;NLRP3;TLR2;PF4;MMP9
branch: 12,6,9,3,4,8	Middle	576	gene_sets.gmt	Androgen Response	7/50	0.364882	0.682427	1.31062	1.32134	ITGAV;INPP4B;SGK1;SLC38A2;DNAJB9;ACTN1;NDRG1
branch: 12,6,9,3,4,8	Middle	576	gene_sets.gmt	Angiogenesis	6/17	0.00958847	0.0374822	4.36894	20.3033	VCAN;ITGAV;S100A4;SPP1;PF4;OLR1
branch: 12,6,9,3,4,8	Middle	576	gene_sets.gmt	Apical Junction	8/62	0.439071	0.755202	1.18276	0.97352	VCAN;CD86;SDC3;HADH;TGFBI;TRAF1;ACTN1;MMP9
branch: 12,6,9,3,4,8	Middle	576	gene_sets.gmt	Apoptosis	18/79	0.00308431	0.0189465	2.39724	13.8594	BTG2;CD14;HMOX1;IGFBP6;ATF3;CD38;JUN;TNFRSF12A;EMP1;BCL2L11;IGF2R;CD69;PMAIP1;SQSTM1;GSN;GPX1;CAV1;LMNA
branch: 12,6,9,3,4,8	Middle	576	gene_sets.gmt	Bile Acid Metabolism	3/31	0.720716	0.961796	0.92375	0.302537	BCAR3;GCLM;SLC35B2
branch: 12,6,9,3,4,8	Middle	576	gene_sets.gmt	Cholesterol Homeostasis	8/37	0.0580903	0.146934	2.22331	6.32699	S100A11;ERRFI1;LGMN;ATF3;TNFRSF12A;NFIL3;ALCAM;FABP5
branch: 12,6,9,3,4,8	Middle	576	gene_sets.gmt	Coagulation	12/47	0.00584569	0.0279294	2.76442	14.2148	LGMN;PLAU;PLEK;CTSK;MMP14;CTSB;FN1;PDGFB;GSN;PF4;OLR1;MMP9
branch: 12,6,9,3,4,8	Middle	576	gene_sets.gmt	Complement	15/84	0.0566174	0.146934	1.73809	4.99083	LGMN;CTSL;CEBPB;PLEK;CTSD;DGKG;F7;MMP14;CTSB;FN1;JAK2;PDGFB;PIM1;GNGT2;OLR1
branch: 12,6,9,3,4,8	Middle	576	gene_sets.gmt	DNA Repair	2/70	0.998518	0.99999	0.265607	0.000393846	VPS37B;PDE4B
branch: 12,6,9,3,4,8	Middle	576	gene_sets.gmt	E2F Targets	1/90	0.99999	0.99999	0.119547	1.21157e-06	LMNB1
branch: 12,6,9,3,4,8	Middle	576	gene_sets.gmt	Epithelial Mesenchymal Transition	18/59	6.26422e-05	0.000538723	3.60248	34.865	VCAN;ANPEP;ITGAV;SDC4;JUN;TNFRSF12A;MMP14;VIM;ITGA5;PDLIM4;FN1;SPP1;TGFBI;SLC6A8;ITGB5;GJA1;PVR;LAMC1
branch: 12,6,9,3,4,8	Middle	576	gene_sets.gmt	Estrogen Response Early	11/64	0.117418	0.265736	1.65763	3.55067	SVIL;TIPARP;NAV2;BHLHE40;FOS;PMAIP1;UGCG;GJA1;JAK2;SYNGR1;KLF4
branch: 12,6,9,3,4,8	Middle	576	gene_sets.gmt	Estrogen Response Late	10/71	0.311271	0.662972	1.30223	1.51982	IMPA2;ATP2B4;FOS;SGK1;JAK2;TSPAN13;FABP5;CAV1;LSR;KLF4
branch: 12,6,9,3,4,8	Middle	576	gene_sets.gmt	Fatty Acid Metabolism	5/76	0.954466	0.99999	0.567383	0.0264419	ODC1;METAP1;EPHX1;HADH;GLUL
branch: 12,6,9,3,4,8	Middle	576	gene_sets.gmt	G2-M Checkpoint	8/78	0.709006	0.961796	0.904095	0.310911	ODC1;LMNB1;UCK2;SLC7A1;BCL3;SLC38A1;HSPA8;MARCKS
branch: 12,6,9,3,4,8	Middle	576	gene_sets.gmt	Glycolysis	9/78	0.570437	0.876028	1.03119	0.578864	VCAN;EGLN3;SDC3;ADORA2B;IRS2;PAM;TGFBI;CITED2;DDIT4
branch: 12,6,9,3,4,8	Middle	576	gene_sets.gmt	Hedgehog Signaling	2/12	0.417323	0.747703	1.80377	1.57631	NRP2;ETS2
branch: 12,6,9,3,4,8	Middle	576	gene_sets.gmt	Hypoxia	26/69	9.10768e-09	1.95815e-07	5.1469	95.2904	SDC3;S100A4;ADORA2B;PLIN2;DDIT4;HMOX1;ACKR3;TIPARP;FOSL2;IRS2;PAM;GCNT2;PDGFB;TGFBI;NFIL3;PIM1;JUN;BHLHE40;SDC4;NDRG1;ERRFI1;ATF3;FOS;CITED2;PPP1R15A;CAV1
branch: 12,6,9,3,4,8	Middle	576	gene_sets.gmt	IL-2/STAT5 Signaling	24/91	5.32952e-05	0.000538723	2.9805	29.3272	IGF2R;PLIN2;CD83;ALCAM;SMPDL3A;UCK2;HOPX;SPP1;NFIL3;PIM1;CKAP4;CD86;ODC1;SELL;BHLHE40;SLC1A5;TRAF1;NDRG1;ITGAV;IL1R2;ITGA6;TNFRSF9;EMP1;PHLDA1
branch: 12,6,9,3,4,8	Middle	576	gene_sets.gmt	IL-6/JAK/STAT3 Signaling	13/41	0.000454128	0.00325458	3.75721	28.9197	HMOX1;CD14;CSF2RB;JUN;IL1R2;TNFRSF12A;IL17RA;SOCS3;PTPN1;TLR2;PIM1;PF4;CD38
branch: 12,6,9,3,4,8	Middle	576	gene_sets.gmt	Inflammatory Response	26/94	9.79851e-06	0.000140445	3.21174	37.0419	CD14;PDE4B;SLC7A1;HBEGF;ADORA2B;GPR132;CD69;CCRL2;AXL;SEMA4D;MMP14;TLR2;IFITM1;CYBB;SELL;RGS1;TNFSF9;PTAFR;OLR1;BTG2;NFKB1;OSM;TNFRSF9;ITGA5;NLRP3;PVR
branch: 12,6,9,3,4,8	Middle	576	gene_sets.gmt	Interferon Alpha Response	5/53	0.76049	0.961796	0.850071	0.232743	IFITM1;CD74;SELL;CCRL2;IFITM2
branch: 12,6,9,3,4,8	Middle	576	gene_sets.gmt	Interferon Gamma Response	14/104	0.323777	0.662972	1.22339	1.37961	NFKB1;TNFAIP2;CD74;CD86;PDE4B;SOCS3;CIITA;CD69;JAK2;PTPN1;IFITM2;CSF2RB;PIM1;CD38
branch: 12,6,9,3,4,8	Middle	576	gene_sets.gmt	KRAS Signaling Dn	4/30	0.471291	0.779443	1.28571	0.967217	CD80;SGK1;BTG2;NR4A2
branch: 12,6,9,3,4,8	Middle	576	gene_sets.gmt	KRAS Signaling Up	14/71	0.0305981	0.101209	1.9711	6.87287	KCNN4;PLAU;PPP1R15A;HBEGF;GPNMB;EMP1;SPP1;MAFB;TSPAN13;TRAF1;TRIB1;GNG11;MMP9;KLF4
branch: 12,6,9,3,4,8	Middle	576	gene_sets.gmt	Mitotic Spindle	7/69	0.713831	0.961796	0.900158	0.303451	LMNB1;TUBA4A;BCL2L11;EZR;GSN;MARCKS;ARHGAP10
branch: 12,6,9,3,4,8	Middle	576	gene_sets.gmt	Myc Targets V1	5/155	0.999979	0.99999	0.254478	5.23351e-06	IFRD1;ODC1;EIF4E;DDX21;RPLP0
branch: 12,6,9,3,4,8	Middle	576	gene_sets.gmt	Myogenesis	9/43	0.0548966	0.146934	2.12873	6.17823	SVIL;IFRD1;HBEGF;BHLHE40;SLC6A8;ITGB5;GSN;LSP1;NAV2
branch: 12,6,9,3,4,8	Middle	576	gene_sets.gmt	PI3K/AKT/mTOR Signaling	2/46	0.977838	0.99999	0.415788	0.00931826	SQSTM1;EIF4E
branch: 12,6,9,3,4,8	Middle	576	gene_sets.gmt	Pperoxisome	3/44	0.903915	0.99999	0.628716	0.063513	PRDX1;ABCC5;SLC35B2
branch: 12,6,9,3,4,8	Middle	576	gene_sets.gmt	Protein Secretion	5/52	0.745184	0.961796	0.868572	0.255468	BNIP3;CAV2;IGF2R;PAM;SGMS1
branch: 12,6,9,3,4,8	Middle	576	gene_sets.gmt	Reactive Oxygen Species Pathway	6/28	0.0985717	0.235477	2.21633	5.13518	HHEX;PRDX1;TXNRD1;JUNB;LSP1;GCLM
branch: 12,6,9,3,4,8	Middle	576	gene_sets.gmt	TGF-beta Signaling	7/19	0.00391394	0.0210374	4.6591	25.8264	BCAR3;ID1;JUNB;TGIF1;ID3;PPP1R15A;TGFBR1
branch: 12,6,9,3,4,8	Middle	576	gene_sets.gmt	TNF-alpha Signaling via NF-kB	54/110	1.83764e-24	7.90183e-23	9.66294	528.114	RELB;PDE4B;PLEK;HBEGF;KDM6B;TUBB2A;IER2;CD69;BCL6;TGIF1;SQSTM1;CCRL2;CD83;TRIB1;KLF4;TNFAIP2;ETS2;ACKR3;TIPARP;FOSL2;BCL3;REL;IRS2;SIK1;CD80;SGK1;EGR1;NFIL3;TLR2;NFAT5;MARCKS;NR4A3;JUN;BHLHE40;SOCS3;JUNB;NFE2L2;TNFSF9;NFKBIE;TRAF1;OLR1;SDC4;BTG2;NFKB1;CEBPB;PLAU;ATF3;FOSB;FOS;TNFRSF9;NR4A2;NR4A1;PPP1R15A;PHLDA1
branch: 12,6,9,3,4,8	Middle	576	gene_sets.gmt	UV Response Dn	11/51	0.0289762	0.101209	2.20961	7.82485	NFKB1;ATP2B4;CAV1;ID1;SLC7A1;ADORA2B;BHLHE40;INPP4B;GJA1;CITED2;LAMC1
branch: 12,6,9,3,4,8	Middle	576	gene_sets.gmt	UV Response Up	16/72	0.00677455	0.0291306	2.30959	11.5354	HMOX1;DDX21;TUBA4A;ATF3;DNAJB1;FOSB;MMP14;FOS;CREG1;EPHX1;BCL2L11;JUNB;SLC6A8;SQSTM1;NR4A1;BTG2
branch: 12,6,9,3,4,8	Middle	576	gene_sets.gmt	Unfolded Protein Response	6/60	0.720311	0.961796	0.894965	0.293613	EIF4E;CEBPB;ATF3;TUBB2A;DNAJB9;DDIT4
branch: 12,6,9,3,4,8	Middle	576	gene_sets.gmt	Xenobiotic Metabolism	7/80	0.845296	0.982371	0.759518	0.127651	HMOX1;ETS2;EPHX1;SLC1A5;GCNT2;APOE;PTGR1
branch: 12,6,9,3,4,8	Middle	576	gene_sets.gmt	heme Metabolism	7/80	0.845296	0.982371	0.759518	0.127651	ACP5;BACH1;CTSB;SLC6A8;HTATIP2;BTG2;GCLM
branch: 12,6,9,3,4,8	Middle	576	gene_sets.gmt	mTORC1 Signaling	14/107	0.365019	0.682427	1.18158	1.19081	LGMN;EGLN3;IFRD1;PPP1R15A;PRDX1;TUBA4A;BHLHE40;TXNRD1;SLC1A5;SQSTM1;NFIL3;GGA2;BTG2;DDIT4
branch: 12,6,9,3,4,8	Middle	576	gene_sets.gmt	p53 Pathway	16/88	0.0430779	0.132311	1.77971	5.59674	KLF4;HMOX1;HBEGF;S100A4;ATF3;CTSD;JUN;FOS;EPHX1;ZFP36L1;TNFSF9;ABCC5;PPP1R15A;BTG2;NDRG1;DDIT4
branch: 12,6,9,3,4,8	Late	775	gene_sets.gmt	Adipogenesis	24/113	0.000207496	0.00933732	2.65428	22.5093	ANGPTL4;ACADL;ALDH2;ETFB;SDHB;CMBL;LIFR;IDH1;ACAA2;CAT;QDPR;APLP2;VEGFB;AGPAT3;ITSN1;ECH1;CD151;CD36;RAB34;NDUFA5;LPL;STOM;MGST3;DECR1
branch: 12,6,9,3,4,8	Late	775	gene_sets.gmt	Allograft Rejection	7/84	0.765328	0.999925	0.847884	0.226767	CCND3;PRKCB;STAB1;FCGR2B;IL16;CD40;LY86
branch: 12,6,9,3,4,8	Late	775	gene_sets.gmt	Androgen Response	10/50	0.0245627	0.168593	2.37372	8.79824	SORD;IQGAP2;MAF;CCND3;NCOA4;DBI;SELENOP;HPGD;LIFR;LMAN1
branch: 12,6,9,3,4,8	Late	775	gene_sets.gmt	Angiogenesis	5/17	0.0226151	0.168593	3.98127	15.0856	LPL;FGFR1;NRP1;TNFRSF21;PTK2
branch: 12,6,9,3,4,8	Late	775	gene_sets.gmt	Apical Junction	8/62	0.28687	0.795342	1.39695	1.74441	ITGA9;LIMA1;CTNND1;JUP;RASA1;ZYX;TSPAN4;PTK2
branch: 12,6,9,3,4,8	Late	775	gene_sets.gmt	Apoptosis	4/79	0.967761	0.999925	0.513514	0.0168276	TIMP2;GSTM1;PTK2;RNASEL
branch: 12,6,9,3,4,8	Late	775	gene_sets.gmt	Bile Acid Metabolism	6/31	0.0855179	0.42759	2.30032	5.65654	CAT;ALDH9A1;CYP27A1;ABCA9;IDH1;SLC29A1
branch: 12,6,9,3,4,8	Late	775	gene_sets.gmt	Cholesterol Homeostasis	3/37	0.740816	0.999925	0.893662	0.268102	ECH1;GUSB;LPL
branch: 12,6,9,3,4,8	Late	775	gene_sets.gmt	Coagulation	6/47	0.338409	0.801495	1.39821	1.51496	CFH;GDA;CPQ;ANG;PROS1;S100A1
branch: 12,6,9,3,4,8	Late	775	gene_sets.gmt	Complement	7/84	0.765328	0.999925	0.847884	0.226767	TIMP2;CFH;CPQ;ANG;LIPA;CP;CD36
branch: 12,6,9,3,4,8	Late	775	gene_sets.gmt	DNA Repair	1/70	0.999519	0.999925	0.183421	8.82587e-05	GUK1
branch: 12,6,9,3,4,8	Late	775	gene_sets.gmt	E2F Targets	2/90	0.999401	0.999925	0.238311	0.000142695	TFRC;PRDX4
branch: 12,6,9,3,4,8	Late	775	gene_sets.gmt	Epithelial Mesenchymal Transition	7/59	0.3887	0.838919	1.27348	1.20337	IGFBP4;TPM1;COLGALT1;PMP22;LGALS1;CALD1;DAB2
branch: 12,6,9,3,4,8	Late	775	gene_sets.gmt	Estrogen Response Early	8/64	0.318137	0.795342	1.34565	1.54114	IGFBP4;CBFA2T3;MYOF;BLVRB;ADD3;UNC119;MYBBP1A;DHRS3
branch: 12,6,9,3,4,8	Late	775	gene_sets.gmt	Estrogen Response Late	11/71	0.0961873	0.432843	1.72743	4.0447	SORD;IGFBP4;CKB;BLVRB;MYOF;ADD3;DCXR;ETFB;BATF;SLC29A1;MOCS2
branch: 12,6,9,3,4,8	Late	775	gene_sets.gmt	Fatty Acid Metabolism	17/76	0.00101255	0.0151882	2.77927	19.1638	ACAA2;OSTC;ACADL;ALDH9A1;LGALS1;CBR1;APEX1;BLVRA;HPGD;ECH1;CD36;MAOA;MCEE;CBR3;GABARAPL1;IDH1;DECR1
branch: 12,6,9,3,4,8	Late	775	gene_sets.gmt	G2-M Checkpoint	2/78	0.997984	0.999925	0.27802	0.000561045	DTYMK;PML
branch: 12,6,9,3,4,8	Late	775	gene_sets.gmt	Glycolysis	9/78	0.391495	0.838919	1.21921	1.14336	GUSB;ANGPTL4;ALDH9A1;GALK2;CYB5A;ALDH7A1;ANG;PPFIA4;IDH1
branch: 12,6,9,3,4,8	Late	775	gene_sets.gmt	Hedgehog Signaling	4/12	0.0262255	0.168593	4.77424	17.3831	NRCAM;NRP1;RASA1;PML
branch: 12,6,9,3,4,8	Late	775	gene_sets.gmt	Hypoxia	6/69	0.716438	0.999925	0.900103	0.300152	ANGPTL4;NAGK;PPFIA4;SELENBP1;CP;HEXA
branch: 12,6,9,3,4,8	Late	775	gene_sets.gmt	IL-2/STAT5 Signaling	11/91	0.311107	0.795342	1.28034	1.49495	P2RX4;CD48;CCND3;GABARAPL1;SNX9;NRP1;BATF;TNFRSF21;EEF1AKMT1;DHRS3;S100A1
branch: 12,6,9,3,4,8	Late	775	gene_sets.gmt	IL-6/JAK/STAT3 Signaling	3/41	0.802121	0.999925	0.798643	0.176097	CD36;ITGA4;TNFRSF21
branch: 12,6,9,3,4,8	Late	775	gene_sets.gmt	Inflammatory Response	6/94	0.929155	0.999925	0.634674	0.0466357	P2RX4;CD48;STAB1;CD40;CCL24;KIF1B
branch: 12,6,9,3,4,8	Late	775	gene_sets.gmt	Interferon Alpha Response	2/53	0.977189	0.999925	0.420184	0.0096958	DDX60;IFI27
branch: 12,6,9,3,4,8	Late	775	gene_sets.gmt	Interferon Gamma Response	7/104	0.918542	0.999925	0.66455	0.0564652	CFH;CD40;ST3GAL5;PML;P2RY14;DDX60;IFI27
branch: 12,6,9,3,4,8	Late	775	gene_sets.gmt	KRAS Signaling Dn	2/30	0.824497	0.999925	0.771253	0.148838	SELENOP;RYR1
branch: 12,6,9,3,4,8	Late	775	gene_sets.gmt	KRAS Signaling Up	9/71	0.286972	0.795342	1.36235	1.70072	CFH;GPRC5B;ANGPTL4;NRP1;TFPI;JUP;TMEM176A;TMEM176B;F13A1
branch: 12,6,9,3,4,8	Late	775	gene_sets.gmt	Mitotic Spindle	9/69	0.258568	0.795342	1.40933	1.90626	ARHGEF12;ITSN1;DYNLL2;PALLD;KIF1B;RASA1;MID1IP1;FGD4;SSH2
branch: 12,6,9,3,4,8	Late	775	gene_sets.gmt	Myc Targets V1	7/155	0.997543	0.999925	0.420567	0.00103444	C1QBP;HSPE1;PRDX4;APEX1;GLO1;COX5A;HSPD1
branch: 12,6,9,3,4,8	Late	775	gene_sets.gmt	Myc Targets V2	4/45	0.684303	0.999925	0.956366	0.362801	SORD;HSPD1;MYBBP1A;HSPE1
branch: 12,6,9,3,4,8	Late	775	gene_sets.gmt	Myogenesis	8/43	0.0618792	0.348071	2.17261	6.04544	MEF2C;RYR1;CKB;PPFIA4;CD36;IGF1;OCEL1;LPIN1
branch: 12,6,9,3,4,8	Late	775	gene_sets.gmt	Oxidative Phosphorylation	16/135	0.285037	0.795342	1.24268	1.55973	SLC25A4;ACAA2;NDUFA5;NDUFB8;NDUFA4;CYB5R3;NQO2;CYB5A;MGST3;ETFB;SDHB;ACAT1;ECH1;COX5A;IDH1;DECR1
branch: 12,6,9,3,4,8	Late	775	gene_sets.gmt	PI3K/AKT/mTOR Signaling	4/46	0.701326	0.999925	0.933227	0.331093	AKT1S1;PRKAR2A;AP2M1;PRKCB
branch: 12,6,9,3,4,8	Late	775	gene_sets.gmt	Pperoxisome	7/44	0.149728	0.612524	1.80122	3.4204	SLC25A4;CAT;ALDH9A1;ECH1;NUDT19;DHRS3;IDH1
branch: 12,6,9,3,4,8	Late	775	gene_sets.gmt	Protein Secretion	7/52	0.269069	0.795342	1.47646	1.93828	SNX2;AP2M1;CD63;ARFGEF2;KIF1B;GALC;LMAN1
branch: 12,6,9,3,4,8	Late	775	gene_sets.gmt	Reactive Oxygen Species Pathway	3/28	0.550939	0.999925	1.21645	0.725163	CAT;PRDX4;PDLIM1
branch: 12,6,9,3,4,8	Late	775	gene_sets.gmt	Spermatogenesis	2/20	0.616901	0.999925	1.19617	0.577804	PRKAR2A;LPIN1
branch: 12,6,9,3,4,8	Late	775	gene_sets.gmt	TGF-beta Signaling	1/19	0.86995	0.999925	0.713466	0.0993997	FNTA
branch: 12,6,9,3,4,8	Late	775	gene_sets.gmt	TNF-alpha Signaling via NF-kB	2/110	0.999925	0.999925	0.191648	1.4344e-05	KLF9;CEBPD
branch: 12,6,9,3,4,8	Late	775	gene_sets.gmt	UV Response Dn	6/51	0.414332	0.847497	1.27182	1.12058	ADD3;PMP22;NRP1;TFPI;DAB2;TGFBR2
branch: 12,6,9,3,4,8	Late	775	gene_sets.gmt	UV Response Up	5/72	0.871212	0.999925	0.710194	0.0979147	TFRC;SLC25A4;CCND3;HYAL2;MAOA
branch: 12,6,9,3,4,8	Late	775	gene_sets.gmt	Xenobiotic Metabolism	18/80	0.000663452	0.0149277	2.80957	20.5606	IGFBP4;CAT;BLVRB;MAOA;ALDH9A1;CYP27A1;ALDH2;CYB5A;CBR1;DCXR;JUP;PROS1;ECH1;TMEM176B;CD36;IGF1;GABARAPL1;IDH1
branch: 12,6,9,3,4,8	Late	775	gene_sets.gmt	heme Metabolism	16/80	0.00485223	0.0545876	2.39339	12.7528	LMO2;TFRC;CCND3;ARHGEF12;BLVRB;SLC30A1;MPP1;NCOA4;CAT;MFHAS1;MGST3;BLVRA;ATP6V0A1;TNS1;SELENBP1;HAGH
branch: 12,6,9,3,4,8	Late	775	gene_sets.gmt	mTORC1 Signaling	8/107	0.867857	0.999925	0.741508	0.105093	SORD;NUPR1;TFRC;HSPE1;QDPR;ADD3;IDH1;HSPD1
branch: 12,6,9,3,4,8	Late	775	gene_sets.gmt	p53 Pathway	9/88	0.54201	0.999925	1.05845	0.648272	NUPR1;STEAP3;CCND3;STOM;DCXR;TCN2;CTSF;CEBPA;HINT1
branch: 12,6,9,3,4,8	Early	353	gene_sets.gmt	Adipogenesis	3/113	0.987855	0.999955	0.409512	0.00500385	UBC;PFKFB3;C3
branch: 12,6,9,3,4,8	Early	353	gene_sets.gmt	Allograft Rejection	15/84	0.00036572	0.00314519	3.31869	26.263	CCL2;STAT1;IL6;LIF;IL15;IRF7;ICAM1;GBP2;TAP1;SRGN;TIMP1;IL18;CCR1;CCL4;IL1B
branch: 12,6,9,3,4,8	Early	353	gene_sets.gmt	Angiogenesis	3/17	0.105423	0.302213	3.32674	7.48442	TIMP1;JAG1;VEGFA
branch: 12,6,9,3,4,8	Early	353	gene_sets.gmt	Apical Junction	3/62	0.811361	0.999955	0.78719	0.164555	RAC2;ICAM1;ACTG1
branch: 12,6,9,3,4,8	Early	353	gene_sets.gmt	Apoptosis	13/79	0.00204816	0.0146785	2.96787	18.3735	IFITM3;CFLAR;ISG20;CDKN1A;IL6;IRF1;IER3;TAP1;CASP4;TIMP1;LGALS3;IL18;IL1B
branch: 12,6,9,3,4,8	Early	353	gene_sets.gmt	Bile Acid Metabolism	1/31	0.891405	0.999955	0.659102	0.0757683	PRDX5
branch: 12,6,9,3,4,8	Early	353	gene_sets.gmt	Cholesterol Homeostasis	4/37	0.244715	0.584596	1.84506	2.59722	CD9;JAG1;ACTG1;LGALS3
branch: 12,6,9,3,4,8	Early	353	gene_sets.gmt	Coagulation	6/47	0.0972626	0.302213	2.17918	5.07824	THBS1;C3;CD9;SERPINB2;MAFF;TIMP1
branch: 12,6,9,3,4,8	Early	353	gene_sets.gmt	Complement	12/84	0.00993009	0.0533742	2.48626	11.4671	EHD1;C3;IL6;IRF7;IRF1;SERPINB2;CASP4;HSPA1A;TIMP1;PSMB9;LGALS3;MAFF
branch: 12,6,9,3,4,8	Early	353	gene_sets.gmt	DNA Repair	2/70	0.96011	0.999955	0.481205	0.0195888	STX3;PNP
branch: 12,6,9,3,4,8	Early	353	gene_sets.gmt	E2F Targets	1/90	0.998595	0.999955	0.215974	0.000303635	CDKN1A
branch: 12,6,9,3,4,8	Early	353	gene_sets.gmt	Epithelial Mesenchymal Transition	7/59	0.103719	0.302213	1.99144	4.51274	THBS1;BASP1;VEGFA;IL6;IL15;SDC1;TIMP1
branch: 12,6,9,3,4,8	Early	353	gene_sets.gmt	Estrogen Response Early	1/64	0.990261	0.999955	0.309769	0.00303174	GLA
branch: 12,6,9,3,4,8	Early	353	gene_sets.gmt	Estrogen Response Late	4/71	0.730867	0.999955	0.895366	0.280719	ZFP36;CD9;GLA;ISG20
branch: 12,6,9,3,4,8	Early	353	gene_sets.gmt	Fatty Acid Metabolism	4/76	0.779159	0.999955	0.830833	0.207326	HSPH1;S100A10;KMT5A;PRDX6
branch: 12,6,9,3,4,8	Early	353	gene_sets.gmt	G2-M Checkpoint	1/78	0.996552	0.999955	0.251444	0.000868356	KMT5A
branch: 12,6,9,3,4,8	Early	353	gene_sets.gmt	Glycolysis	6/78	0.44714	0.915572	1.22201	0.983578	MET;ISG20;SLC16A3;VEGFA;IER3;SDC1
branch: 12,6,9,3,4,8	Early	353	gene_sets.gmt	Hedgehog Signaling	1/12	0.57443	0.999955	1.7697	0.981081	VEGFA
branch: 12,6,9,3,4,8	Early	353	gene_sets.gmt	Hypoxia	10/69	0.0165723	0.0791788	2.51826	10.3249	ISG20;PLAC8;CDKN1A;IL6;PRDX5;VEGFA;IER3;ZFP36;PFKFB3;MAFF
branch: 12,6,9,3,4,8	Early	353	gene_sets.gmt	IL-2/STAT5 Signaling	11/91	0.0420146	0.180663	2.02939	6.43264	IFITM3;LIF;RNH1;MXD1;GLIPR2;FGL2;PNP;MAFF;NFKBIZ;CXCL10;MYO1E
branch: 12,6,9,3,4,8	Early	353	gene_sets.gmt	IL-6/JAK/STAT3 Signaling	8/41	0.00535927	0.0329213	3.61479	18.9015	STAT1;IL6;CD9;IRF1;STAT2;CCR1;CXCL10;IL1B
branch: 12,6,9,3,4,8	Early	353	gene_sets.gmt	Inflammatory Response	23/94	1.73465e-08	1.86475e-07	5.30671	94.8302	MET;TIMP1;LY6E;IL6;IRF7;MXD1;IRF1;IL7R;IL18;PDPN;CDKN1A;CCL2;RTP4;MEFV;NFKBIA;BST2;FPR1;CXCL10;IL1B;LIF;ICAM1;NOD2;IL15
branch: 12,6,9,3,4,8	Early	353	gene_sets.gmt	Interferon Alpha Response	29/53	1.02436e-21	2.20238e-20	21.4438	1036.38	EPSTI1;IFIT3;ISG15;MX1;TAP1;LY6E;IRF7;IRF1;GBP2;SP110;IFI35;HELZ2;RTP4;UBA7;USP18;PSMB9;PARP14;BST2;CXCL10;IFITM3;ISG20;DHX58;SAMD9L;HERC6;RSAD2;IFIT2;IL15;STAT2;IFIH1
branch: 12,6,9,3,4,8	Early	353	gene_sets.gmt	Interferon Gamma Response	49/104	1.41876e-33	6.10066e-32	20.2453	1531.26	PTGS2;IFIT3;EPSTI1;ISG15;MX1;SAMHD1;UPP1;FGL2;TAP1;LY6E;IL6;IL15;OAS3;IRF7;IRF1;XAF1;IFIT1;DDX58;SP110;IFI35;CDKN1A;CCL2;STAT1;RTP4;HELZ2;OAS2;NFKBIA;USP18;PNP;SLAMF7;PSMB9;ZBP1;PARP14;FPR1;BST2;CXCL10;IFITM3;ISG20;DHX58;SAMD9L;ICAM1;HERC6;RSAD2;NLRC5;CASP4;IFIT2;RNF213;STAT2;IFIH1
branch: 12,6,9,3,4,8	Early	353	gene_sets.gmt	KRAS Signaling Dn	5/30	0.0495486	0.19369	3.00497	9.02933	MTHFR;MEFV;MX1;RSAD2;SERPINB2
branch: 12,6,9,3,4,8	Early	353	gene_sets.gmt	KRAS Signaling Up	7/71	0.208378	0.527073	1.60808	2.52212	PTGS2;ADAM8;LIF;IL7R;SLPI;CXCL10;IL1B
branch: 12,6,9,3,4,8	Early	353	gene_sets.gmt	Mitotic Spindle	2/69	0.957583	0.999955	0.48866	0.0211802	PCGF5;MYO1E
branch: 12,6,9,3,4,8	Early	353	gene_sets.gmt	Myogenesis	1/43	0.954552	0.999955	0.469304	0.021829	CDKN1A
branch: 12,6,9,3,4,8	Early	353	gene_sets.gmt	Oxidative Phosphorylation	1/135	0.999955	0.999955	0.139332	6.33852e-06	ALAS1
branch: 12,6,9,3,4,8	Early	353	gene_sets.gmt	PI3K/AKT/mTOR Signaling	4/46	0.387865	0.845786	1.44579	1.36931	CALR;PLCB1;CDKN1A;STAT2
branch: 12,6,9,3,4,8	Early	353	gene_sets.gmt	Pperoxisome	1/44	0.957746	0.999955	0.458214	0.0197822	PRDX5
branch: 12,6,9,3,4,8	Early	353	gene_sets.gmt	Protein Secretion	1/52	0.976455	0.999955	0.385	0.00917344	GLA
branch: 12,6,9,3,4,8	Early	353	gene_sets.gmt	Reactive Oxygen Species Pathway	1/28	0.865123	0.999955	0.732434	0.106118	PRDX6
branch: 12,6,9,3,4,8	Early	353	gene_sets.gmt	TGF-beta Signaling	1/19	0.742215	0.999955	1.09513	0.326475	THBS1
branch: 12,6,9,3,4,8	Early	353	gene_sets.gmt	TNF-alpha Signaling via NF-kB	32/110	6.16754e-14	8.84013e-13	7.37042	224.185	PTGS2;EHD1;EGR2;IER3;IFIT2;TAP1;IL6;MXD1;IRF1;ZFP36;SERPINB2;IL7R;NFKB2;IL18;DDX58;CFLAR;CDKN1A;CCL2;IER5;CXCL2;NFKBIA;PFKFB3;CXCL10;CCL4;IL1B;LIF;VEGFA;PLK2;ICAM1;JAG1;MAFF;IFIH1
branch: 12,6,9,3,4,8	Early	353	gene_sets.gmt	UV Response Dn	2/51	0.876521	0.999955	0.674365	0.088878	MET;SIPA1L1
branch: 12,6,9,3,4,8	Early	353	gene_sets.gmt	UV Response Up	8/72	0.11405	0.306509	1.83944	3.99366	ALAS1;HTR7;IL6;ICAM1;CXCL2;IRF1;NFKBIA;TAP1
branch: 12,6,9,3,4,8	Early	353	gene_sets.gmt	Unfolded Protein Response	5/60	0.393389	0.845786	1.35376	1.263	CALR;CCL2;VEGFA;PDIA6;IFIT1
branch: 12,6,9,3,4,8	Early	353	gene_sets.gmt	Wnt-beta Catenin Signaling	1/11	0.542916	0.999955	1.93949	1.18464	JAG1
branch: 12,6,9,3,4,8	Early	353	gene_sets.gmt	Xenobiotic Metabolism	5/80	0.653101	0.999955	0.98196	0.418339	ALAS1;ARG2;SMOX;SLC35B1;UPP1
branch: 12,6,9,3,4,8	Early	353	gene_sets.gmt	heme Metabolism	3/80	0.922876	0.999955	0.597133	0.0479264	SMOX;C3;GDE1
branch: 12,6,9,3,4,8	Early	353	gene_sets.gmt	mTORC1 Signaling	6/107	0.757618	0.999955	0.855906	0.237579	CDKN1A;CALR;CD9;GLA;FGL2;PNP
branch: 12,6,9,3,4,8	Early	353	gene_sets.gmt	p53 Pathway	10/88	0.0729844	0.261527	1.88466	4.93311	CDKN1A;LIF;PLK2;IER5;S100A10;MXD1;IER3;UPP1;SDC1;TAP1
branch: 12,6,9,3,10	Late	181	gene_sets.gmt	Adipogenesis	3/113	0.78279	0.957456	0.831517	0.203631	FABP4;STOM;LIFR
branch: 12,6,9,3,10	Late	181	gene_sets.gmt	Allograft Rejection	8/84	0.00850554	0.109072	3.26667	15.5723	ETS1;EIF5A;CD80;SRGN;NOS2;MMP9;CCL4;EREG
branch: 12,6,9,3,10	Late	181	gene_sets.gmt	Androgen Response	3/50	0.26371	0.660306	2.0151	2.68594	TSC22D1;ACTN1;LIFR
branch: 12,6,9,3,10	Late	181	gene_sets.gmt	Angiogenesis	2/17	0.121206	0.472705	4.42377	9.3353	S100A4;JAG1
branch: 12,6,9,3,10	Late	181	gene_sets.gmt	Apical Junction	4/62	0.177729	0.577618	2.12594	3.67255	PIK3CB;ACTN1;MMP9;BAIAP2
branch: 12,6,9,3,10	Late	181	gene_sets.gmt	Apoptosis	2/79	0.785605	0.957456	0.850565	0.205243	CD14;EREG
branch: 12,6,9,3,10	Late	181	gene_sets.gmt	Bile Acid Metabolism	2/31	0.304757	0.660306	2.30407	2.73779	PRDX5;SLC23A2
branch: 12,6,9,3,10	Late	181	gene_sets.gmt	Cholesterol Homeostasis	3/37	0.143223	0.50779	2.79735	5.43625	ALCAM;JAG1;ERRFI1
branch: 12,6,9,3,10	Late	181	gene_sets.gmt	Coagulation	3/47	0.234435	0.660306	2.15506	3.12607	CTSK;SERPINB2;MMP9
branch: 12,6,9,3,10	Late	181	gene_sets.gmt	Complement	1/84	0.95656	0.961575	0.463896	0.0206023	SERPINB2
branch: 12,6,9,3,10	Late	181	gene_sets.gmt	Epithelial Mesenchymal Transition	3/59	0.353479	0.689285	1.68442	1.75168	GJA1;SDC1;GPC1
branch: 12,6,9,3,10	Late	181	gene_sets.gmt	Estrogen Response Early	1/64	0.90695	0.961575	0.617945	0.0603535	GJA1
branch: 12,6,9,3,10	Late	181	gene_sets.gmt	Estrogen Response Late	2/71	0.73242	0.957456	0.953391	0.296887	PRKAR2B;ATP2B4
branch: 12,6,9,3,10	Late	181	gene_sets.gmt	Fatty Acid Metabolism	2/76	0.76682	0.957456	0.886537	0.235378	ACSL4;KMT5A
branch: 12,6,9,3,10	Late	181	gene_sets.gmt	G2-M Checkpoint	1/78	0.945352	0.961575	0.501762	0.0281982	KMT5A
branch: 12,6,9,3,10	Late	181	gene_sets.gmt	Glycolysis	4/78	0.302967	0.660306	1.65225	1.97301	MET;SDC1;GPC1;CYB5A
branch: 12,6,9,3,10	Late	181	gene_sets.gmt	Hypoxia	5/69	0.0963147	0.417364	2.3899	5.59269	ETS1;ERRFI1;S100A4;PRDX5;GPC1
branch: 12,6,9,3,10	Late	181	gene_sets.gmt	IL-2/STAT5 Signaling	4/91	0.411355	0.763945	1.39494	1.23913	ALCAM;PHLDA1;RNH1;GLIPR2
branch: 12,6,9,3,10	Late	181	gene_sets.gmt	IL-6/JAK/STAT3 Signaling	2/41	0.435138	0.771381	1.70994	1.42283	CD14;PTPN1
branch: 12,6,9,3,10	Late	181	gene_sets.gmt	Inflammatory Response	5/94	0.242316	0.660306	1.69465	2.40219	MET;CD14;CSF3;IL7R;EREG
branch: 12,6,9,3,10	Late	181	gene_sets.gmt	Interferon Alpha Response	1/53	0.859104	0.961575	0.752701	0.114309	PROCR
branch: 12,6,9,3,10	Late	181	gene_sets.gmt	Interferon Gamma Response	3/104	0.731698	0.957456	0.910645	0.284474	PTGS2;PTPN1;UPP1
branch: 12,6,9,3,10	Late	181	gene_sets.gmt	KRAS Signaling Dn	2/30	0.291293	0.660306	2.38641	2.94347	CD80;SERPINB2
branch: 12,6,9,3,10	Late	181	gene_sets.gmt	KRAS Signaling Up	7/71	0.0115122	0.109072	3.38079	15.093	ETS1;PTGS2;KCNN4;IL7R;SLPI;MMP9;EREG
branch: 12,6,9,3,10	Late	181	gene_sets.gmt	Mitotic Spindle	2/69	0.717525	0.957456	0.982906	0.326273	TUBA4A;EZR
branch: 12,6,9,3,10	Late	181	gene_sets.gmt	Oxidative Phosphorylation	2/135	0.961575	0.961575	0.475847	0.0186451	ALAS1;CYB5A
branch: 12,6,9,3,10	Late	181	gene_sets.gmt	PI3K/AKT/mTOR Signaling	1/46	0.816804	0.961575	0.87238	0.176531	PRKAR2A
branch: 12,6,9,3,10	Late	181	gene_sets.gmt	Pperoxisome	5/44	0.0183174	0.119063	3.96522	15.8605	ACSL4;PRDX5;PRDX1;SLC23A2;ABCC5
branch: 12,6,9,3,10	Late	181	gene_sets.gmt	Reactive Oxygen Species Pathway	3/28	0.0754338	0.36774	3.80614	9.83696	PRDX1;SRXN1;TXNRD1
branch: 12,6,9,3,10	Late	181	gene_sets.gmt	Spermatogenesis	1/20	0.519064	0.809702	2.06917	1.35681	PRKAR2A
branch: 12,6,9,3,10	Late	181	gene_sets.gmt	TGF-beta Signaling	1/19	0.501029	0.809702	2.18238	1.50822	ID1
branch: 12,6,9,3,10	Late	181	gene_sets.gmt	TNF-alpha Signaling via NF-kB	9/110	0.0139836	0.109072	2.75972	11.7836	PTGS2;CD80;TSC22D1;JAG1;SERPINB2;IL7R;PLPP3;PHLDA1;CCL4
branch: 12,6,9,3,10	Late	181	gene_sets.gmt	UV Response Dn	6/51	0.00830459	0.109072	4.12713	19.7729	MET;PRKAR2B;ATP2B4;ID1;GJA1;PLPP3
branch: 12,6,9,3,10	Late	181	gene_sets.gmt	UV Response Up	3/72	0.480423	0.809702	1.35796	0.995506	ALAS1;SLC6A12;TUBA4A
branch: 12,6,9,3,10	Late	181	gene_sets.gmt	Wnt-beta Catenin Signaling	1/11	0.330689	0.678782	3.86435	4.2762	JAG1
branch: 12,6,9,3,10	Late	181	gene_sets.gmt	Xenobiotic Metabolism	6/80	0.062079	0.345869	2.47417	6.87658	ALAS1;SLC6A12;PGD;CYB5A;UPP1;PTGR1
branch: 12,6,9,3,10	Late	181	gene_sets.gmt	heme Metabolism	1/80	0.949372	0.961575	0.488505	0.02538	SLC22A4
branch: 12,6,9,3,10	Late	181	gene_sets.gmt	mTORC1 Signaling	4/107	0.539801	0.809702	1.16699	0.719512	PRDX1;TUBA4A;TXNRD1;PSMB5
branch: 12,6,9,3,10	Late	181	gene_sets.gmt	p53 Pathway	9/88	0.00320693	0.109072	3.57446	20.5262	S100A4;STOM;TSC22D1;UPP1;RALGDS;SDC1;ABCC5;PROCR;BAIAP2
branch: 12,6,9,3,10	Early	247	gene_sets.gmt	Adipogenesis	2/113	0.979377	0.999135	0.414032	0.00862771	C3;ALDH2
branch: 12,6,9,3,10	Early	247	gene_sets.gmt	Allograft Rejection	12/84	0.000524332	0.00498116	3.73074	28.1797	CCL2;STAT1;IL15;IRF7;ICAM1;CFP;CCR5;JAK2;GBP2;TAP1;TIMP1;IL18
branch: 12,6,9,3,10	Early	247	gene_sets.gmt	Angiogenesis	1/17	0.574888	0.999135	1.76408	0.976561	TIMP1
branch: 12,6,9,3,10	Early	247	gene_sets.gmt	Apical Junction	4/62	0.359037	0.999135	1.50857	1.54528	ICAM1;ACTG1;EVL;SDC3
branch: 12,6,9,3,10	Early	247	gene_sets.gmt	Apoptosis	7/79	0.0862027	0.54595	2.0902	5.1232	IFITM3;ISG20;IRF1;CASP4;TAP1;TIMP1;IL18
branch: 12,6,9,3,10	Early	247	gene_sets.gmt	Cholesterol Homeostasis	1/37	0.846387	0.999135	0.787377	0.131317	ACTG1
branch: 12,6,9,3,10	Early	247	gene_sets.gmt	Coagulation	3/47	0.405628	0.999135	1.53692	1.38679	TIMP1;THBS1;C3
branch: 12,6,9,3,10	Early	247	gene_sets.gmt	Complement	7/84	0.110913	0.597443	1.94894	4.28574	C3;IRF7;IRF1;JAK2;CASP4;TIMP1;PSMB9
branch: 12,6,9,3,10	Early	247	gene_sets.gmt	DNA Repair	1/70	0.972153	0.999135	0.404776	0.0114318	PNP
branch: 12,6,9,3,10	Early	247	gene_sets.gmt	Epithelial Mesenchymal Transition	5/59	0.157222	0.597443	2.00988	3.71848	THBS1;BASP1;IL15;DAB2;TIMP1
branch: 12,6,9,3,10	Early	247	gene_sets.gmt	Estrogen Response Early	2/64	0.831611	0.999135	0.762981	0.140687	JAK2;BHLHE40
branch: 12,6,9,3,10	Early	247	gene_sets.gmt	Estrogen Response Late	3/71	0.685858	0.999135	0.983014	0.37068	ISG20;JAK2;MOCS2
branch: 12,6,9,3,10	Early	247	gene_sets.gmt	Fatty Acid Metabolism	2/76	0.896397	0.999135	0.635083	0.0694605	OSTC;PRDX6
branch: 12,6,9,3,10	Early	247	gene_sets.gmt	G2-M Checkpoint	1/78	0.981692	0.999135	0.361092	0.00667213	PML
branch: 12,6,9,3,10	Early	247	gene_sets.gmt	Glycolysis	2/78	0.904654	0.999135	0.617667	0.0618919	ISG20;SDC3
branch: 12,6,9,3,10	Early	247	gene_sets.gmt	Hedgehog Signaling	1/12	0.45277	0.999135	2.53908	2.01189	PML
branch: 12,6,9,3,10	Early	247	gene_sets.gmt	Hypoxia	4/69	0.438563	0.999135	1.34123	1.10551	ISG20;PLAC8;BHLHE40;SDC3
branch: 12,6,9,3,10	Early	247	gene_sets.gmt	IL-2/STAT5 Signaling	7/91	0.151208	0.597443	1.77926	3.3612	IFITM3;BHLHE40;MXD1;FGL2;PNP;CXCL10;SMPDL3A
branch: 12,6,9,3,10	Early	247	gene_sets.gmt	IL-6/JAK/STAT3 Signaling	4/41	0.136345	0.597443	2.38548	4.75322	STAT2;CXCL10;STAT1;IRF1
branch: 12,6,9,3,10	Early	247	gene_sets.gmt	Inflammatory Response	17/94	1.03116e-06	1.30613e-05	5.24181	72.2575	LY6E;CCL2;RTP4;EIF2AK2;IL15;MEFV;IRF7;ICAM1;CXCL10;MXD1;IRF1;C3AR1;BST2;TIMP1;IL18;NMI;FPR1
branch: 12,6,9,3,10	Early	247	gene_sets.gmt	Interferon Alpha Response	34/53	8.21547e-35	1.56094e-33	57.5821	4519.3	EPSTI1;IFIT3;ISG15;MX1;ADAR;TAP1;DDX60;LY6E;EIF2AK2;IRF7;IRF1;GBP2;NMI;SP110;PSMB8;IFI35;HELZ2;RTP4;UBA7;USP18;PSMB9;PARP14;BST2;CXCL10;IFITM3;ISG20;DHX58;SAMD9L;HERC6;RSAD2;IFIT2;IL15;STAT2;IFIH1
branch: 12,6,9,3,10	Early	247	gene_sets.gmt	Interferon Gamma Response	51/104	2.33314e-46	8.86594e-45	47.1988	4959.26	IFIT3;EPSTI1;ISG15;MX1;ADAR;PML;SAMHD1;FGL2;TAP1;DDX60;LY6E;EIF2AK2;IL15;OAS3;IRF7;IRF1;XAF1;IFIT1;NMI;DDX58;PSMB8;SP110;IFI35;RTP4;CCL2;STAT1;HELZ2;OAS2;USP18;PNP;PSMB9;PARP14;ZBP1;FPR1;KLRK1;BST2;CXCL10;ISG20;IFITM3;DHX58;SAMD9L;ICAM1;HERC6;RSAD2;JAK2;NLRC5;CASP4;IFIT2;RNF213;STAT2;IFIH1
branch: 12,6,9,3,10	Early	247	gene_sets.gmt	KRAS Signaling Dn	3/30	0.177697	0.613863	2.51424	4.34378	MEFV;MX1;RSAD2
branch: 12,6,9,3,10	Early	247	gene_sets.gmt	KRAS Signaling Up	3/71	0.685858	0.999135	0.983014	0.37068	PSMB8;C3AR1;CXCL10
branch: 12,6,9,3,10	Early	247	gene_sets.gmt	Myogenesis	1/43	0.887091	0.999135	0.67362	0.0807045	BHLHE40
branch: 12,6,9,3,10	Early	247	gene_sets.gmt	Oxidative Phosphorylation	1/135	0.999135	0.999135	0.200265	0.000173367	CYCS
branch: 12,6,9,3,10	Early	247	gene_sets.gmt	PI3K/AKT/mTOR Signaling	3/46	0.392108	0.999135	1.57327	1.47292	STAT2;PLCB1;CALR
branch: 12,6,9,3,10	Early	247	gene_sets.gmt	Protein Secretion	1/52	0.929005	0.999135	0.552683	0.0407005	SNX2
branch: 12,6,9,3,10	Early	247	gene_sets.gmt	Reactive Oxygen Species Pathway	1/28	0.756757	0.999135	1.05109	0.292952	PRDX6
branch: 12,6,9,3,10	Early	247	gene_sets.gmt	TGF-beta Signaling	1/19	0.615814	0.999135	1.57138	0.761822	THBS1
branch: 12,6,9,3,10	Early	247	gene_sets.gmt	TNF-alpha Signaling via NF-kB	11/110	0.0154251	0.117231	2.42229	10.1052	CCL2;ICAM1;BHLHE40;MXD1;IRF1;TAP1;IFIT2;IL18;CXCL10;IFIH1;DDX58
branch: 12,6,9,3,10	Early	247	gene_sets.gmt	UV Response Dn	2/51	0.723138	0.999135	0.971516	0.314922	DAB2;BHLHE40
branch: 12,6,9,3,10	Early	247	gene_sets.gmt	UV Response Up	3/72	0.695159	0.999135	0.968237	0.352065	ICAM1;TAP1;IRF1
branch: 12,6,9,3,10	Early	247	gene_sets.gmt	Unfolded Protein Response	4/60	0.336194	0.999135	1.564	1.70487	IFIT1;CALR;CCL2;PDIA6
branch: 12,6,9,3,10	Early	247	gene_sets.gmt	Xenobiotic Metabolism	4/80	0.55702	0.999135	1.14013	0.667151	SMOX;ALDH2;ARG2;SLC35B1
branch: 12,6,9,3,10	Early	247	gene_sets.gmt	heme Metabolism	2/80	0.912302	0.999135	0.601139	0.0551752	SMOX;C3
branch: 12,6,9,3,10	Early	247	gene_sets.gmt	mTORC1 Signaling	5/107	0.609979	0.999135	1.03544	0.511848	CALR;BHLHE40;CFP;FGL2;PNP
branch: 12,6,9,3,10	Early	247	gene_sets.gmt	p53 Pathway	2/88	0.937557	0.999135	0.54267	0.0349899	MXD1;TAP1
branch: 12,6,9,3,10	Middle	635	gene_sets.gmt	Adipogenesis	12/113	0.824806	0.999994	0.806873	0.155409	PIM3;CAT;LPL;UCP2;ITSN1;ETFB;SLC27A1;PLIN2;APOE;IFNGR1;CD36;IDH1
branch: 12,6,9,3,10	Middle	635	gene_sets.gmt	Allograft Rejection	16/84	0.0703984	0.179907	1.64825	4.37378	CD74;CD86;CCND3;GPR65;STAB1;IL18RAP;CTSS;CCR2;NCF4;BCL3;ST8SIA4;IFNGR1;LY86;NLRP3;PF4;IL1B
branch: 12,6,9,3,10	Middle	635	gene_sets.gmt	Androgen Response	8/50	0.323646	0.595508	1.34137	1.51321	IQGAP2;MAF;CCND3;ITGAV;DBI;SELENOP;SGK1;NDRG1
branch: 12,6,9,3,10	Middle	635	gene_sets.gmt	Angiogenesis	8/17	0.000626488	0.00480308	6.14048	45.2883	VCAN;ITGAV;LPL;VEGFA;NRP1;SPP1;PF4;OLR1
branch: 12,6,9,3,10	Middle	635	gene_sets.gmt	Apical Junction	7/62	0.719256	0.999994	0.8938	0.294541	VCAN;CD86;RAC2;TGFBI;ZYX;TRAF1;IKBKG
branch: 12,6,9,3,10	Middle	635	gene_sets.gmt	Apoptosis	20/79	0.00184367	0.0106011	2.4204	15.2388	CDKN1B;IER3;IGF2R;IFNGR1;SQSTM1;CD38;GSTM1;HMOX1;IGFBP6;RHOB;PMAIP1;GPX1;CTNNB1;TIMP2;BTG2;IL1B;ATF3;BCL2L11;BNIP3L;CAV1
branch: 12,6,9,3,10	Middle	635	gene_sets.gmt	Bile Acid Metabolism	7/31	0.098374	0.22626	2.06939	4.79887	BCAR3;CAT;ACSL1;ABCA9;SLC35B2;IDH1;GCLM
branch: 12,6,9,3,10	Middle	635	gene_sets.gmt	Cholesterol Homeostasis	9/37	0.0427948	0.128144	2.26841	7.14852	S100A11;GUSB;LGMN;LPL;CD9;ATF3;NFIL3;FABP5;CTNNB1
branch: 12,6,9,3,10	Middle	635	gene_sets.gmt	Coagulation	14/47	0.00174985	0.0106011	3.00668	19.0871	CFH;LGMN;PLEK;CD9;GDA;MMP14;OLR1;CTSB;FN1;PDGFB;MAFF;PF4;CTSH;S100A1
branch: 12,6,9,3,10	Middle	635	gene_sets.gmt	Complement	19/84	0.00913262	0.0466778	2.07209	9.73034	PLEK;CFH;CTSD;MMP14;FN1;PDGFB;CTSH;TIMP2;CTSL;CTSB;CD36;OLR1;MMP12;LGMN;CTSS;F7;LIPA;MAFF;GNGT2
branch: 12,6,9,3,10	Middle	635	gene_sets.gmt	DNA Repair	2/70	0.999457	0.999994	0.233661	0.000126827	VPS37B;IMPDH2
branch: 12,6,9,3,10	Middle	635	gene_sets.gmt	E2F Targets	2/90	0.999963	0.999994	0.178258	6.50894e-06	CDKN1B;LMNB1
branch: 12,6,9,3,10	Middle	635	gene_sets.gmt	Epithelial Mesenchymal Transition	19/59	8.19229e-05	0.000942113	3.41119	32.0984	COLGALT1;GLIPR1;NNMT;LAMC1;IGFBP4;ANPEP;RHOB;MMP14;FN1;SPP1;TGFBI;ITGB5;PMP22;SLC6A8;SDC4;VCAN;ITGAV;VEGFA;PVR
branch: 12,6,9,3,10	Middle	635	gene_sets.gmt	Estrogen Response Early	14/64	0.0315684	0.121012	1.97078	6.81022	IGFBP4;TIPARP;MYOF;CBFA2T3;BLVRB;FOS;UNC119;MYBBP1A;PMAIP1;SLC7A2;MINDY1;SYNGR1;DHRS3;KLF4
branch: 12,6,9,3,10	Middle	635	gene_sets.gmt	Estrogen Response Late	14/71	0.0688431	0.179907	1.72227	4.60866	IGFBP4;CKB;BLVRB;MYOF;CD9;FOS;ZFP36;ETFB;BATF;SGK1;FABP5;CAV1;LSR;KLF4
branch: 12,6,9,3,10	Middle	635	gene_sets.gmt	Fatty Acid Metabolism	5/76	0.978747	0.999994	0.498297	0.0107045	ACSL1;CD36;GLUL;GABARAPL1;IDH1
branch: 12,6,9,3,10	Middle	635	gene_sets.gmt	G2-M Checkpoint	6/78	0.95465	0.999994	0.583074	0.0270608	LMNB1;UCK2;CDKN1B;BCL3;SLC38A1;HSPA8
branch: 12,6,9,3,10	Middle	635	gene_sets.gmt	Glycolysis	13/78	0.207447	0.397607	1.39284	2.19077	VCAN;GUSB;EGLN3;GCLC;VEGFA;ADORA2B;IRS2;IER3;PAM;TGFBI;PPFIA4;CITED2;IDH1
branch: 12,6,9,3,10	Middle	635	gene_sets.gmt	Hedgehog Signaling	3/12	0.198562	0.397124	2.47004	3.9932	NRP1;NRP2;VEGFA
branch: 12,6,9,3,10	Middle	635	gene_sets.gmt	Hypoxia	25/69	4.53788e-07	1.04371e-05	4.17328	60.9534	CDKN1B;ADORA2B;IER3;PLIN2;HMOX1;TIPARP;IRS2;ZFP36;PAM;TGFBI;PDGFB;SELENBP1;PPFIA4;NFIL3;HEXA;SDC4;NDRG1;VEGFA;ATF3;FOS;BNIP3L;CITED2;PPP1R15A;CAV1;MAFF
branch: 12,6,9,3,10	Middle	635	gene_sets.gmt	IL-2/STAT5 Signaling	27/91	1.33348e-05	0.000204466	3.09302	34.7196	IGF2R;NRP1;IFNGR1;BATF;PLIN2;CD83;S100A1;UCK2;RHOB;SPP1;NFIL3;GABARAPL1;CKAP4;CD86;CCND3;GPR65;SELL;ANXA4;TRAF1;MYO1E;DHRS3;NDRG1;CD48;ITGAV;IL1R2;TNFRSF9;MAFF
branch: 12,6,9,3,10	Middle	635	gene_sets.gmt	IL-6/JAK/STAT3 Signaling	11/41	0.0127086	0.0531448	2.5869	11.2931	HMOX1;ITGA4;CD9;IL1R2;SOCS3;IFNGR1;CSF2RB;CD36;PF4;CD38;IL1B
branch: 12,6,9,3,10	Middle	635	gene_sets.gmt	Inflammatory Response	24/94	0.000559051	0.00480308	2.47173	18.5115	STAB1;IL18RAP;ADORA2B;GPR132;CCRL2;AXL;SEMA4D;MMP14;PDPN;IFITM1;SELL;RGS1;PTAFR;OLR1;BTG2;IL1B;NFKB1;CD48;OSM;CCL24;TNFRSF9;SLC7A2;NLRP3;PVR
branch: 12,6,9,3,10	Middle	635	gene_sets.gmt	Interferon Alpha Response	5/53	0.842087	0.999994	0.746762	0.128347	IFITM1;CD74;SELL;CCRL2;IFITM2
branch: 12,6,9,3,10	Middle	635	gene_sets.gmt	Interferon Gamma Response	11/104	0.820502	0.999994	0.806692	0.159595	CFH;NFKB1;TNFAIP2;CD74;CD86;SOCS3;CIITA;ST8SIA4;IFITM2;CSF2RB;CD38
branch: 12,6,9,3,10	Middle	635	gene_sets.gmt	KRAS Signaling Dn	4/30	0.563675	0.864302	1.13037	0.648014	SELENOP;SGK1;BTG2;NR4A2
branch: 12,6,9,3,10	Middle	635	gene_sets.gmt	KRAS Signaling Up	15/71	0.0354292	0.125365	1.88413	6.29342	CFH;ADAM8;PPP1R15A;GPNMB;CTSS;NRP1;SPP1;MAFB;TMEM176A;TMEM176B;TRAF1;IL1B;F13A1;GNG11;KLF4
branch: 12,6,9,3,10	Middle	635	gene_sets.gmt	Mitotic Spindle	9/69	0.556231	0.864302	1.04472	0.612802	LMNB1;ARHGEF12;ITSN1;BCL2L11;MID1IP1;FGD4;MYO1E;ARHGAP10;SSH2
branch: 12,6,9,3,10	Middle	635	gene_sets.gmt	Myc Targets V1	9/155	0.999326	0.999994	0.404944	0.000272829	IFRD1;DDX21;HSPE1;FBL;VDAC1;RPLP0;IMPDH2;PSMD1;EEF1B2
branch: 12,6,9,3,10	Middle	635	gene_sets.gmt	Myc Targets V2	2/45	0.9865	0.999994	0.374554	0.00509099	MYBBP1A;HSPE1
branch: 12,6,9,3,10	Middle	635	gene_sets.gmt	Myogenesis	10/43	0.0445717	0.128144	2.13568	6.64337	MEF2C;CKB;IFRD1;ACSL1;SLC6A8;PPFIA4;ITGB5;CD36;IGF1;LSP1
branch: 12,6,9,3,10	Middle	635	gene_sets.gmt	Oxidative Phosphorylation	4/135	0.999994	0.999994	0.211119	1.17179e-06	ETFB;VDAC1;CYB5R3;IDH1
branch: 12,6,9,3,10	Middle	635	gene_sets.gmt	PI3K/AKT/mTOR Signaling	3/46	0.951853	0.999994	0.526798	0.0259945	CDKN1B;DAPP1;SQSTM1
branch: 12,6,9,3,10	Middle	635	gene_sets.gmt	Pperoxisome	5/44	0.699525	0.999994	0.922752	0.32975	CAT;ACSL1;SLC35B2;DHRS3;IDH1
branch: 12,6,9,3,10	Middle	635	gene_sets.gmt	Protein Secretion	6/52	0.69138	0.999994	0.926116	0.341798	BNIP3;CAV2;CD63;IGF2R;PAM;SGMS1
branch: 12,6,9,3,10	Middle	635	gene_sets.gmt	Reactive Oxygen Species Pathway	4/28	0.506414	0.862779	1.22435	0.833047	LSP1;GCLC;GCLM;CAT
branch: 12,6,9,3,10	Middle	635	gene_sets.gmt	TGF-beta Signaling	5/19	0.0902845	0.218583	2.55791	6.15124	BCAR3;CTNNB1;ID3;PPP1R15A;TGFBR1
branch: 12,6,9,3,10	Middle	635	gene_sets.gmt	TNF-alpha Signaling via NF-kB	40/110	7.76828e-11	3.57341e-09	4.45013	103.592	PLEK;EGR2;IER2;IER3;SQSTM1;CCRL2;CD83;KLF4;TNFAIP2;TIPARP;RHOB;BCL3;REL;IRS2;SIK1;ZFP36;SGK1;EGR1;NFIL3;NFAT5;NR4A3;SOCS3;NFE2L2;NFKBIE;TRAF1;OLR1;SDC4;BTG2;IL1B;NFKB1;VEGFA;PLK2;ATF3;FOSB;FOS;TNFRSF9;NR4A2;NR4A1;MAFF;PPP1R15A
branch: 12,6,9,3,10	Middle	635	gene_sets.gmt	UV Response Dn	10/51	0.117432	0.257232	1.71432	3.6719	NFKB1;CAV1;CDKN1B;PMP22;ADORA2B;ANXA4;NRP1;CITED2;TGFBR2;LAMC1
branch: 12,6,9,3,10	Middle	635	gene_sets.gmt	UV Response Up	15/72	0.039689	0.128144	1.85005	5.96951	HMOX1;HTR7;CCND3;DDX21;RHOB;ATF3;FOSB;MMP14;FOS;CREG1;BCL2L11;SLC6A8;SQSTM1;NR4A1;BTG2
branch: 12,6,9,3,10	Middle	635	gene_sets.gmt	Unfolded Protein Response	2/60	0.997987	0.999994	0.275567	0.00055524	ATF3;VEGFA
branch: 12,6,9,3,10	Middle	635	gene_sets.gmt	Wnt-beta Catenin Signaling	1/11	0.786115	0.999994	0.948349	0.228222	CTNNB1
branch: 12,6,9,3,10	Middle	635	gene_sets.gmt	Xenobiotic Metabolism	12/80	0.34641	0.612879	1.22461	1.29825	IGFBP4;HMOX1;GCLC;CAT;BLVRB;ACP2;APOE;TMEM176B;CD36;IGF1;GABARAPL1;IDH1
branch: 12,6,9,3,10	Middle	635	gene_sets.gmt	heme Metabolism	18/80	0.0117135	0.0531448	2.05437	9.13583	LMO2;CCND3;GCLC;ARHGEF12;BLVRB;ACP5;UCP2;CAT;BACH1;MFHAS1;CTSB;SLC6A8;TNS1;BMP2K;SELENBP1;BNIP3L;BTG2;GCLM
branch: 12,6,9,3,10	Middle	635	gene_sets.gmt	mTORC1 Signaling	14/107	0.541233	0.864302	1.03198	0.633538	NUPR1;LGMN;EGLN3;GCLC;HSPE1;IFRD1;CORO1A;CD9;DAPP1;SQSTM1;NFIL3;PPP1R15A;BTG2;IDH1
branch: 12,6,9,3,10	Middle	635	gene_sets.gmt	p53 Pathway	15/88	0.162175	0.339093	1.43082	2.60277	HMOX1;NUPR1;CCND3;PLK2;ATF3;CTSD;GM2A;FOS;IER3;ZFP36L1;CEBPA;PPP1R15A;BTG2;NDRG1;KLF4
